# Supplementary material for: Assessing joint commitment as a process in great apes
Source: iScience. 2021 Aug 11;24(8):102872. doi: 10.1016/j.isci.2021.102872 (PMC8390869; doi:10.1016/j.isci.2021.102872)
Supplement: Data S1. Full dataset supporting the article's findings [file mmc12.txt]

Elan_files_sorted	Partner	Context	Subphase	Duration	Phase_presence	Initiator	Species	Site	Mutual	Gaze_category	Closing_type	dyad	dot	cores	appr	gro	play	prox	appr.rt	gro.rt	play.rt	prox.rt	DSI	zDSI	Birthdate.x	Sex.x	sex_female.x	Birthdate.y	Sex.y	sex_female.y	agediff	age_older	Eloscore.x	Eloscore.y	rankdiff	rankcode	rankdiffst	DSIst	agediffst	sex_same
PL,_Yuli-Lokoro_F15Yahimba_2.6.17_R1.eaf	Lokoro	1.PL	Exit	NA	0	Yuli	Bonobo	La_Vallee	NA	NA	NA	Lokoro_@_Yuli	262	131	92	637	21364	111	2.053571429	0.399705084	17.54082994	1.934921557	5.48226	2.26518	4.649315068	F	1	3.794520548	M	0	0.854794521	1	623	785	-162	0	-0.237580757	4.479441065	0.113957684	0
GR_Roy,Wonder(F25Wonder,1m)16h37_23-05-2017_coded_R1.eaf	Roy	GR	Entry	NA	0	Wonder	Chimpanzee	La_Vallee	NA	NA	NA	Roy_@_Wonder	294	147	118	16328	6300	179	0.924626866	2.295207941	4.243512846	1.737864078	2.3003	0.94361	21.96986301	M	0	21.44383562	M	0	0.526027397	1	1405	1666	-261	0	-0.443408148	1.065392227	0.092550286	1
GR_Wonder_Roy_(F81R,5m57)13h35-29-06-17_coded_R1.eaf	Roy	GR	Entry	NA	0	Wonder	Chimpanzee	La_Vallee	NA	NA	NA	Roy_@_Wonder	294	147	118	16328	6300	179	0.924626866	2.295207941	4.243512846	1.737864078	2.3003	0.94361	21.96986301	M	0	21.44383562	M	0	0.526027397	1	1405	1666	-261	0	-0.443408148	1.065392227	0.092550286	1
GR,_Ulindi-Loto_F25Lingala_22.6.17_R1.eaf	Loto	GR	Exit	NA	0	Ulindi	Bonobo	La_Vallee	NA	NA	NA	Loto_@_Ulindi	262	131	67	8759	0	115	1.495535714	5.496101777	0	2.00464846	2.24907	0.94264	25.40821918	F	1	9.512328767	M	0	15.89589041	1	1255	591	664	1	1.479726566	1.010425564	1.093346186	0
PL,_Loto-Yahimba_into_GR_P1,_Ulindi-Loto_F46Moko(1h19m,aud)_21.7.17(Loto_Ulindi_P1)_R1.eaf	Loto	GR	Entry	NA	0	Ulindi	Bonobo	La_Vallee	NA	NA	NA	Loto_@_Ulindi	262	131	67	8759	0	115	1.495535714	5.496101777	0	2.00464846	2.24907	0.94264	25.40821918	F	1	9.512328767	M	0	15.89589041	1	1255	591	664	1	1.479726566	1.010425564	1.093346186	0
GR,_Kelele-Ukela_and_GR,_Ukela-Moko_F35P2Kelele(11min)_6.7.17(Ukela_Moko)_R1.eaf	Moko	GR	Entry	NA	0	Ukela	Bonobo	La_Vallee	NA	NA	NA	Moko_@_Ukela	262	131	116	6007	0	198	2.589285714	3.769275417	0	3.451481697	2.45251	1.48113	33.21643836	F	1	6.593390224	M	0	26.62304813	1	1663	1099	564	1	1.271820111	1.228704265	1.791836176	0
GR_Roy,Conan(F85Conan)11h52_26-06-2017_coded_R1.eaf	Conan	GR	Exit	NA	0	Roy	Chimpanzee	La_Vallee	NA	NA	NA	Conan_@_Roy	294	147	104	5512	53	104	0.814925373	0.77481542	0.035699394	1.009708738	0.65879	-0.29829	21.44383562	M	0	22.96770716	M	0	-1.523871547	0	1666	1241	425	1	0.982830138	-0.695847798	-0.040927186	1
GR_Roy_Conan_(F69Conan11h47)_14-06-17_coded_R1.eaf	Conan	GR	Entry	NA	0	Roy	Chimpanzee	La_Vallee	NA	NA	NA	Conan_@_Roy	294	147	104	5512	53	104	0.814925373	0.77481542	0.035699394	1.009708738	0.65879	-0.29829	21.44383562	M	0	22.96770716	M	0	-1.523871547	0	1666	1241	425	1	0.982830138	-0.695847798	-0.040927186	1
PL_Roy,Lila(F186Panya,17m34)15h41_23-08-17_coded_R1.eaf	Lila	1.PL	Exit	NA	0	Roy	Chimpanzee	La_Vallee	NA	NA	NA	Lila_@_Roy	294	147	193	326	4606	70	1.512313433	0.04582544	3.102479392	0.67961165	1.33506	0.3163	21.44383562	M	0	9.715068493	F	1	11.72876712	1	1666	451	1215	1	2.625291137	0.02974863	0.822007404	0
GR_Roy,Wonder(Extra,6m48)18h26_30-08-2017_coded_R1.eaf	Wonder	GR	Entry	NA	0	Roy	Chimpanzee	La_Vallee	NA	NA	NA	Roy_@_Wonder	294	147	118	16328	6300	179	0.924626866	2.295207941	4.243512846	1.737864078	2.3003	0.94361	21.44383562	M	0	21.96986301	M	0	-0.526027397	0	1666	1405	261	1	0.64186355	1.065392227	0.024046609	1
GR_Panya,Jorg(F176J+F190Ca)16h43_22-08-17_coded_R1.eaf	Jorg	GR	Exit	NA	0	Panya	Chimpanzee	La_Vallee	NA	NA	NA	Jorg_@_Panya	294	147	170	2128	1301	118	1.332089552	0.299130481	0.876319081	1.145631068	0.91329	0.11208	10.65076727	F	1	24.18082192	M	0	-13.53005464	0	733	1065	-332	0	-0.591021731	-0.422784833	-0.822699855	0
GR,_Ulindi-Ukela_F54Ukela(24m)_1.8.17(Lingala_Ukela)_R1.eaf	Lingala	GR	Exit	NA	0	Mutual	Bonobo	La_Vallee	NA	NA	NA	Lingala_@_Ukela	262	131	23	2765	0	31	0.513392857	1.734983607	0	0.540383498	0.69719	-0.29495	33.21643836	F	1	15.64109589	F	1	17.57534247	1	1663	1207	456	1	1.047281139	-0.654646942	1.202702315	1
PL,_Swahili-Lokoro_F35David(aud,27min)_6.7.17_R1.eaf	Swahili	1.PL	Exit	NA	0	Mutual	Bonobo	La_Vallee	NA	NA	NA	Lokoro_@_Swahili	262	131	101	173	15051	78	2.254464286	0.108554128	12.3575656	1.359674608	4.02006	1.57419	3.794520548	M	0	4.460273973	F	1	-0.665753425	0	785	806	-21	0	0.055567346	2.910589725	0.014948464	0
GR,_Moko-Ukela_F31Lokoro_3.7.17_R1.eaf	Ukela	GR	Entry	NA	0	Moko	Bonobo	La_Vallee	NA	NA	NA	Moko_@_Ukela	262	131	116	6007	0	198	2.589285714	3.769275417	0	3.451481697	2.45251	1.48113	6.593390224	M	0	33.21643836	F	1	-26.62304813	0	1099	1663	-564	0	-1.073364708	1.228704265	-1.675239281	0
GR,_Ukela-Moko_F10Ukela(aud,50min)_30.5.17_R1.eaf	Ukela	GR	Entry	NA	0	Moko	Bonobo	La_Vallee	NA	NA	NA	Moko_@_Ukela	262	131	116	6007	0	198	2.589285714	3.769275417	0	3.451481697	2.45251	1.48113	6.593390224	M	0	33.21643836	F	1	-26.62304813	0	1099	1663	-564	0	-1.073364708	1.228704265	-1.675239281	0
GR,_Moko-Ukela_F41Ukela(aud)_12.7.17_R1.eaf	Ukela	GR	Entry	NA	0	Moko	Bonobo	La_Vallee	NA	NA	NA	Moko_@_Ukela	262	131	116	6007	0	198	2.589285714	3.769275417	0	3.451481697	2.45251	1.48113	6.593390224	M	0	33.21643836	F	1	-26.62304813	0	1099	1663	-564	0	-1.073364708	1.228704265	-1.675239281	0
PL,_Yuli-Moko_F45David(1h)_17.7.17_R1.eaf	Yuli	1.PL	Entry	NA	0	Moko	Bonobo	La_Vallee	NA	NA	NA	Moko_@_Yuli	262	131	55	0	2406	52	1.227678571	0	1.975437036	0.906449739	1.02739	0.01331	6.593390224	M	0	4.649315068	F	1	1.944075155	1	1099	623	476	1	1.08886243	-0.300362499	0.184885291	0
PL,_Yuli-Moko_F27Yuli(1.46h)_22.6.17_R1.eaf	Yuli	1.PL	Entry	NA	0	Moko	Bonobo	La_Vallee	NA	NA	NA	Moko_@_Yuli	262	131	55	0	2406	52	1.227678571	0	1.975437036	0.906449739	1.02739	0.01331	6.593390224	M	0	4.649315068	F	1	1.944075155	1	1099	623	476	1	1.08886243	-0.300362499	0.184885291	0
PL,_Moko-Yuli_F15Yahimba(12min)_2.6.17(moko_yuli)_R1.eaf	Yuli	1.PL	Entry	NA	0	Moko	Bonobo	La_Vallee	NA	NA	NA	Moko_@_Yuli	262	131	55	0	2406	52	1.227678571	0	1.975437036	0.906449739	1.02739	0.01331	6.593390224	M	0	4.649315068	F	1	1.944075155	1	1099	623	476	1	1.08886243	-0.300362499	0.184885291	0
F37Erin_18.3.17_GR,Erin-Loretta_R1.eaf	Loretta	GR	Exit	NA	0	Mutual	Bonobo	San_Diego	NA	NA	NA	Erin_@_Loretta	176400	24	57	27887	0	181	0.533262883	3.753028675	0	1.262616248	1.38723	0.38714	27.20547945	M	0	45.12328767	F	1	-17.91780822	0	1072	1258	-186	0	-0.287478306	0.085723855	-1.108404795	0
F37Erin_18.3.17_GR,Erin-Loretta_R1.eaf	Loretta	GR	Entry	1.706	1	Erin	Bonobo	San_Diego	NA	NA	NA	Erin_@_Loretta	176400	24	57	27887	0	181	0.533262883	3.753028675	0	1.262616248	1.38723	0.38714	27.20547945	M	0	45.12328767	F	1	-17.91780822	0	1072	1258	-186	0	-0.287478306	0.085723855	-1.108404795	0
F42Belle(aud)_17.3.17_GR,Maddie-Loretta_R1.eaf	Loretta	GR	Exit	8.768	1	Maddie	Bonobo	San_Diego	0	unilateral	1	Loretta_@_Maddie	117000	22	33	677	0	65	0.465471569	0.137366703	0	0.683626477	0.32162	-0.66102	9.956164384	F	1	45.12328767	F	1	-35.16712329	0	807	1258	-451	0	-0.838430413	-1.057610625	-2.231579659	1
GR,_Ulindi-Loto_F14Swahili(53min)_2.6.17_R1.eaf	Ulindi	GR	Entry	NA	0	Loto	Bonobo	La_Vallee	NA	NA	NA	Loto_@_Ulindi	262	131	67	8759	0	115	1.495535714	5.496101777	0	2.00464846	2.24907	0.94264	9.512328767	M	0	25.40821918	F	1	-15.89589041	0	591	1255	-664	0	-1.281271164	1.010425564	-0.976749291	0
PL,_Swahili-Lokoro(interrupted_by_Yuli_but_resumed)_F37Khalessi(aud,7min)_7.7.17_R1.eaf	Swahili	1.PL	Exit	NA	0	Lokoro	Bonobo	La_Vallee	NA	NA	NA	Lokoro_@_Swahili	262	131	101	173	15051	78	2.254464286	0.108554128	12.3575656	1.359674608	4.02006	1.57419	3.794520548	M	0	4.460273973	F	1	-0.665753425	0	785	806	-21	0	0.055567346	2.910589725	0.014948464	0
PL,_Yuli-Lokoro_F10Ukela(30min)_30.5.17_R1.eaf	Yuli	1.PL	Entry	NA	0	Lokoro	Bonobo	La_Vallee	NA	NA	NA	Lokoro_@_Yuli	262	131	92	637	21364	111	2.053571429	0.399705084	17.54082994	1.934921557	5.48226	2.26518	3.794520548	M	0	4.649315068	F	1	-0.854794521	0	785	623	162	1	0.436036159	4.479441065	0.00263921	0
PL,_Yuli-Lokoro_F15Yahimba_2.6.17_R1.eaf	Yuli	1.PL	Entry	NA	0	Lokoro	Bonobo	La_Vallee	NA	NA	NA	Lokoro_@_Yuli	262	131	92	637	21364	111	2.053571429	0.399705084	17.54082994	1.934921557	5.48226	2.26518	3.794520548	M	0	4.649315068	F	1	-0.854794521	0	785	623	162	1	0.436036159	4.479441065	0.00263921	0
F42Belle(aud)_17.3.17_GR,Maddie-Loretta_R1.eaf	Loretta	GR	Entry	24.801	1	Maddie	Bonobo	San_Diego	NA	NA	NA	Loretta_@_Maddie	117000	22	33	677	0	65	0.465471569	0.137366703	0	0.683626477	0.32162	-0.66102	9.956164384	F	1	45.12328767	F	1	-35.16712329	0	807	1258	-451	0	-0.838430413	-1.057610625	-2.231579659	1
F42Belle_17.3.17_GR,Mali-Vic_R1.eaf	Vic	GR	Exit	5.777	1	Mali	Bonobo	San_Diego	1	mutual	3	Mali_@_Vic	124200	21	91	3974	138	91	1.20916308	0.759599961	0.100011543	0.901594339	0.74259	-0.11961	11.50684932	F	1	17.69589041	M	0	-6.189041096	0	932	985	-53	0	-0.01096272	-0.605935513	-0.344695838	0
F42Belle_17.3.17_GR,Mali-Vic_R1.eaf	Vic	GR	Entry	3	1	Mali	Bonobo	San_Diego	NA	NA	NA	Mali_@_Vic	124200	21	91	3974	138	91	1.20916308	0.759599961	0.100011543	0.901594339	0.74259	-0.11961	11.50684932	F	1	17.69589041	M	0	-6.189041096	0	932	985	-53	0	-0.01096272	-0.605935513	-0.344695838	0
F42Lisa(aud)_17.3.17_GR,Mali-Vic_R1.eaf	Mali	GR	Exit	21.819	1	Vic	Bonobo	San_Diego	1	mutual	3	Mali_@_Vic	124200	21	91	3974	138	91	1.20916308	0.759599961	0.100011543	0.901594339	0.74259	-0.11961	17.69589041	M	0	11.50684932	F	1	6.189041096	1	985	932	53	1	0.209418123	-0.605935513	0.461292732	0
F42Lisa(aud)_17.3.17_GR,Mali-Vic_R1.eaf	Vic	GR	Entry	4.298	1	Mali	Bonobo	San_Diego	NA	NA	NA	Mali_@_Vic	124200	21	91	3974	138	91	1.20916308	0.759599961	0.100011543	0.901594339	0.74259	-0.11961	11.50684932	F	1	17.69589041	M	0	-6.189041096	0	932	985	-53	0	-0.01096272	-0.605935513	-0.344695838	0
PL_Jorg,Lila(F155Cauna,24m55)13h45_2-08-17_coded_R1.eaf	Jorg	1.PL	Entry	NA	0	Lila	Chimpanzee	La_Vallee	NA	NA	NA	Jorg_@_Lila	294	147	102	425	1691	84	0.799253731	0.059741755	1.139012734	0.815533981	0.70339	-0.37178	9.715068493	F	1	24.18082192	M	0	-14.46575342	0	451	1065	-614	0	-1.177317936	-0.64799472	-0.883627106	0
PL_Lila,Roy(F106Lila,1m02)17h04_5-07-2017_coded_R1.eaf	Roy	1.PL	Exit	NA	0	Lila	Chimpanzee	La_Vallee	NA	NA	NA	Lila_@_Roy	294	147	193	326	4606	70	1.512313433	0.04582544	3.102479392	0.67961165	1.33506	0.3163	9.715068493	F	1	21.44383562	M	0	-11.72876712	0	451	1666	-1215	0	-2.426835734	0.02974863	-0.70541051	0
PL_Lila,Roy(F106Lila,1m02)17h04_5-07-2017_coded_R1.eaf	Roy	1.PL	Entry	0.869	1	Lila	Chimpanzee	La_Vallee	NA	NA	NA	Lila_@_Roy	294	147	193	326	4606	70	1.512313433	0.04582544	3.102479392	0.67961165	1.33506	0.3163	9.715068493	F	1	21.44383562	M	0	-11.72876712	0	451	1666	-1215	0	-2.426835734	0.02974863	-0.70541051	0
PL_Roy,Lila(F60Lila,1m30)13h48_13-06-2017_coded_R1.eaf	Roy	1.PL	Exit	NA	0	Lila	Chimpanzee	La_Vallee	NA	NA	NA	Lila_@_Roy	294	147	193	326	4606	70	1.512313433	0.04582544	3.102479392	0.67961165	1.33506	0.3163	9.715068493	F	1	21.44383562	M	0	-11.72876712	0	451	1666	-1215	0	-2.426835734	0.02974863	-0.70541051	0
PL_Jorg,Lila(F185Lila,6m27)16h03_28-08-17_coded_R1.eaf	Lila	1.PL	Entry	24.039	1	Jorg	Chimpanzee	La_Vallee	NA	NA	NA	Jorg_@_Lila	294	147	102	425	1691	84	0.799253731	0.059741755	1.139012734	0.815533981	0.70339	-0.37178	24.18082192	M	0	9.715068493	F	1	14.46575342	1	1065	451	614	1	1.375773339	-0.64799472	1.000224	0
PL_Jorg,Lila(F155Cauna,16m50)13h37_2-08-17_coded_R1.eaf	Lila	1.PL	Entry	7.774	1	Jorg	Chimpanzee	La_Vallee	NA	NA	NA	Jorg_@_Lila	294	147	102	425	1691	84	0.799253731	0.059741755	1.139012734	0.815533981	0.70339	-0.37178	24.18082192	M	0	9.715068493	F	1	14.46575342	1	1065	451	614	1	1.375773339	-0.64799472	1.000224	0
PL_Jorg,Lila(10m05)13h46_12-09-2017_coded_R1.eaf	Lila	1.PL	Entry	1.189	1	Jorg	Chimpanzee	La_Vallee	NA	NA	NA	Jorg_@_Lila	294	147	102	425	1691	84	0.799253731	0.059741755	1.139012734	0.815533981	0.70339	-0.37178	24.18082192	M	0	9.715068493	F	1	14.46575342	1	1065	451	614	1	1.375773339	-0.64799472	1.000224	0
GR_Panya,Jorg(F69Jorg,6m30)11h09_16-06-2017_coded_R1.eaf	Panya	GR	Exit	NA	0	Jorg	Chimpanzee	La_Vallee	NA	NA	NA	Jorg_@_Panya	294	147	170	2128	1301	118	1.332089552	0.299130481	0.876319081	1.145631068	0.91329	0.11208	24.18082192	M	0	10.65076727	F	1	13.53005464	1	1065	733	332	1	0.789477134	-0.422784833	0.939296749	0
GR,_Ukela-David_F10Loto_26.5.17_R1.eaf	Ukela	GR	Exit	NA	0	David	Bonobo	La_Vallee	NA	NA	NA	David_@_Ukela	262	131	42	11080	0	104	0.9375	6.952484038	0	1.812899477	2.42572	0.90539	17.61369863	M	0	33.21643836	F	1	-15.60273973	0	1428	1663	-235	0	-0.389352469	1.199960231	-0.957661027	0
GR,_Ukela-David_F45David(1h)_17.7.17_R1.eaf	Ukela	GR	Exit	NA	0	David	Bonobo	La_Vallee	NA	NA	NA	David_@_Ukela	262	131	42	11080	0	104	0.9375	6.952484038	0	1.812899477	2.42572	0.90539	17.61369863	M	0	33.21643836	F	1	-15.60273973	0	1428	1663	-235	0	-0.389352469	1.199960231	-0.957661027	0
Benga_Fifi_28.06.pilot_study.eaf	Fifi	GR	Entry	NA	0	Benga	Chimpanzee	Basel	NA	NA	NA	Benga_@_Fifi	1314	657	38	431	0	14	0.7125	0.135080312	0	0.590163934	0.35944	-0.56319	39.47123288	F	1	25.82191781	F	1	13.64931507	1	875	964	-89	0	-0.085809044	-1.017032074	0.947062293	1
03.11.2016_Colebe_Focal_122.2_Play_Kume-Colebe_R1.eaf	Colebe	1.PL	Exit	NA	0	Kume	Chimpanzee	Basel	NA	NA	NA	Colebe_@_Kume	1314	657	45	1310	763	12	0.84375	0.410568929	2.724459433	0.505854801	1.12116	-0.12623	15.42465753	M	0	13.65479452	M	0	1.769863014	1	1467	791	676	1	1.504675341	-0.199753013	0.173541612	1
01.02.2017_Fifi_Focal_523.1_Grooming_Benga-Fifi_R1.eaf	Fifi	GR	Entry	3.579	1	Benga	Chimpanzee	Basel	NA	NA	NA	Benga_@_Fifi	1314	657	38	431	0	14	0.7125	0.135080312	0	0.590163934	0.35944	-0.56319	39.47123288	F	1	25.82191781	F	1	13.64931507	1	875	964	-89	0	-0.085809044	-1.017032074	0.947062293	1
01.02.2017_Fifi_Focal_523.1_Grooming_Benga-Fifi_R1.eaf	Fifi	GR	Exit	6.993	1	Benga	Chimpanzee	Basel	0	bilateral	2	Benga_@_Fifi	1314	657	38	431	0	14	0.7125	0.135080312	0	0.590163934	0.35944	-0.56319	39.47123288	F	1	25.82191781	F	1	13.64931507	1	875	964	-89	0	-0.085809044	-1.017032074	0.947062293	1
01.02.2017_Garissa_Focal_442.2_Grooming_Benga-Garissa_R1.eaf	Benga	GR	Exit	5.534	1	Garissa	Chimpanzee	Basel	0	unilateral	1	Benga_@_Garissa	1314	657	59	20757	66	66	1.10625	6.505480346	0.235667526	2.782201405	2.6574	1.40682	9.920547945	F	1	39.47123288	F	1	-29.55068493	0	815	875	-60	0	-0.025516172	1.448538728	-1.865869927	1
01.02.2017_Garissa_Focal_442.2_Grooming_Benga-Garissa_R1.eaf	Garissa	GR	Entry	NA	0	Benga	Chimpanzee	Basel	NA	NA	NA	Benga_@_Garissa	1314	657	59	20757	66	66	1.10625	6.505480346	0.235667526	2.782201405	2.6574	1.40682	39.47123288	F	1	9.920547945	F	1	29.55068493	0	875	815	60	0	0.223971575	1.448538728	1.982466821	1
01.02.2017_Kume_Focal_527_Grooming_Garissa-Kume_R1.eaf	Kume	GR	Exit	8.192	1	Garissa	Chimpanzee	Basel	0	unilateral	1	Garissa_@_Kume	1314	657	105	976	1827	35	1.96875	0.305889522	6.523705614	1.475409836	2.56844	1.32389	9.920547945	F	1	15.42465753	M	0	-5.504109589	0	815	1467	-652	0	-1.256322389	1.353090078	-0.30009709	0
01.02.2017_Kume_Focal_527_Grooming_Garissa-Kume_R1.eaf	Kume	GR	Entry	67.446	1	Garissa	Chimpanzee	Basel	NA	NA	NA	Garissa_@_Kume	1314	657	105	976	1827	35	1.96875	0.305889522	6.523705614	1.475409836	2.56844	1.32389	9.920547945	F	1	15.42465753	M	0	-5.504109589	0	815	1467	-652	0	-1.256322389	1.353090078	-0.30009709	0
01.02.2017_Xindra_Focal_488.4_Grooming_Colebe-Benga_R1.eaf	Colebe	GR	Exit	1.819	1	Benga	Chimpanzee	Basel	0	unilateral	1	Benga_@_Colebe	1314	657	99	6763	0	43	1.85625	2.119601271	0	1.81264637	1.44712	0.79953	39.47123288	F	1	13.65479452	M	0	25.81643836	1	875	791	84	1	0.273869124	0.149982169	1.739314448	0
01.12.2016_Colebe_Focal_251_Grooming_Benga-Colebe_R1.eaf	Benga	GR	Exit	3.524	1	Colebe	Chimpanzee	Basel	0	unilateral	1	Benga_@_Colebe	1314	657	99	6763	0	43	1.85625	2.119601271	0	1.81264637	1.44712	0.79953	13.65479452	M	0	39.47123288	F	1	-25.81643836	0	791	875	-84	0	-0.075413721	0.149982169	-1.622717554	0
01.12.2016_Colebe_Focal_251_Grooming_Benga-Colebe_R1.eaf	Benga	GR	Entry	33.761	1	Colebe	Chimpanzee	Basel	NA	NA	NA	Benga_@_Colebe	1314	657	99	6763	0	43	1.85625	2.119601271	0	1.81264637	1.44712	0.79953	13.65479452	M	0	39.47123288	F	1	-25.81643836	0	791	875	-84	0	-0.075413721	0.149982169	-1.622717554	0
01.12.2016_Colebe_Focal_262.2_Play_Colebe-Fahamu_R1.eaf	Fahamu	1.PL	Exit	78.003	1	Colebe	Chimpanzee	Basel	1	mutual	3	Colebe_@_Fahamu	1314	657	78	291	1701	23	1.4625	0.091202716	6.073794882	0.969555035	2.14926	0.77193	13.65479452	M	0	10.55240662	M	0	3.102387903	1	791	705	86	1	0.278027253	0.903335527	0.260307866	1
01.12.2016_Colebe_Focal_262.2_Play_Colebe-Fahamu_R1.eaf	Fahamu	1.PL	Entry	NA	0	Colebe	Chimpanzee	Basel	NA	NA	NA	Colebe_@_Fahamu	1314	657	78	291	1701	23	1.4625	0.091202716	6.073794882	0.969555035	2.14926	0.77193	13.65479452	M	0	10.55240662	M	0	3.102387903	1	791	705	86	1	0.278027253	0.903335527	0.260307866	1
01.12.2016_Fahamu_Focal_254.1_Play_Colebe-Fahamu_R1.eaf	Colebe	1.PL	Exit	0.592	1	Fahamu	Chimpanzee	Basel	1	mutual	3	Colebe_@_Fahamu	1314	657	78	291	1701	23	1.4625	0.091202716	6.073794882	0.969555035	2.14926	0.77193	10.55240662	M	0	13.65479452	M	0	-3.102387903	0	705	791	-86	0	-0.079571851	0.903335527	-0.143710972	1
01.12.2016_Fahamu_Focal_254.1_Play_Colebe-Fahamu_R1.eaf	Colebe	1.PL	Entry	47.322	1	Fahamu	Chimpanzee	Basel	NA	NA	NA	Colebe_@_Fahamu	1314	657	78	291	1701	23	1.4625	0.091202716	6.073794882	0.969555035	2.14926	0.77193	10.55240662	M	0	13.65479452	M	0	-3.102387903	0	705	791	-86	0	-0.079571851	0.903335527	-0.143710972	1
01.12.2016_Jacky_Focal_253_Grooming_Jacky-Garissa_R1.eaf	Garissa	GR	Entry	2.73	1	Jacky	Chimpanzee	Basel	NA	NA	NA	Garissa_@_Jacky	1314	657	30	0	0	3	0.5625	0	0	0.1264637	0.17224	-0.83298	51.68767123	F	1	9.920547945	F	1	41.76712329	1	1296	815	481	1	1.099257753	-1.217886246	2.777930087	1
01.12.2016_Jacky_Focal_253_Grooming_Jacky-Garissa_R1.eaf	Jacky	GR	Exit	15.115	1	Garissa	Chimpanzee	Basel	1	mutual	3	Garissa_@_Jacky	1314	657	30	0	0	3	0.5625	0	0	0.1264637	0.17224	-0.83298	9.920547945	F	1	51.68767123	F	1	-41.76712329	0	815	1296	481	1	-0.90080235	-1.217886246	-2.661333192	1
01.12.2016_Jacky_Focal_253_Grooming_Kitoko-Jacky_R1.eaf	Jacky	GR	Entry	NA	0	Kitoko	Chimpanzee	Basel	NA	NA	NA	Jacky_@_Kitoko	1314	657	18	760	19	9	0.3375	0.238192661	0.067843682	0.379391101	0.25573	-0.82241	25.8	F	1	51.68767123	F	1	-25.88767123	0	967	1296	-329	0	-0.584784538	-1.128306573	-1.627355824	1
01.12.2016_Jacky_Focal_253_Grooming_Kitoko-Jacky_R1.eaf	Jacky	GR	Exit	9.444	1	Kitoko	Chimpanzee	Basel	0	unilateral	1	Jacky_@_Kitoko	1314	657	18	760	19	9	0.3375	0.238192661	0.067843682	0.379391101	0.25573	-0.82241	25.8	F	1	51.68767123	F	1	-25.88767123	0	967	1296	-329	0	-0.584784538	-1.128306573	-1.627355824	1
01.12.2016_Kitoko_Focal_261.3_Play_+_Grooming_Colebe-Kitoko_R1.eaf	Colebe	MX	Exit	60.028	1	Kitoko	Chimpanzee	Basel	1	mutual	3	Colebe_@_Kitoko	1314	657	64	3334	637	30	1.2	1.044913594	2.274548701	1.264637002	1.44602	0.37833	25.8	F	1	13.65479452	M	0	12.14520548	1	967	791	176	1	0.465143063	0.148801936	0.849123443	0
01.12.2016_Kitoko_Focal_261.3_Play_+_Grooming_Colebe-Kitoko_R1.eaf	Kitoko	MX	Entry	10.24	1	Colebe	Chimpanzee	Basel	NA	NA	NA	Colebe_@_Kitoko	1314	657	64	3334	637	30	1.2	1.044913594	2.274548701	1.264637002	1.44602	0.37833	13.65479452	M	0	25.8	F	1	-12.14520548	0	791	967	-176	0	-0.266687661	0.148801936	-0.732526548	0
02.11.2016_Kitoko_Focal_105.2_Grooming_Kitoko-Fifi_R1.eaf	Kitoko	GR	Exit	1.321	1	Fifi	Chimpanzee	Basel	1	mutual	3	Fifi_@_Kitoko	1314	657	64	25589	0	73	1.2	8.019884212	0	3.077283372	3.07429	1.75577	25.82191781	F	1	25.8	F	1	0.021917808	1	964	967	-3	0	0.092990508	1.895836249	0.059725607	1
02.11.2016_Kitoko_Focal_105.2_Grooming_Kitoko-Fifi_R1.eaf	Fifi	GR	Entry	7.919	1	Kitoko	Chimpanzee	Basel	NA	NA	NA	Fifi_@_Kitoko	1314	657	64	25589	0	73	1.2	8.019884212	0	3.077283372	3.07429	1.75577	25.8	F	1	25.82191781	F	1	-0.021917808	0	967	964	3	1	0.105464895	1.895836249	0.056871287	1
02.11.2016_Kume_Focal_101.2_Grooming_Xindra-Kume_R1.eaf	Kume	GR	Entry	1.351	1	Xindra	Chimpanzee	Basel	NA	NA	NA	Kume_@_Xindra	1314	657	78	4888	0	38	1.4625	1.531954904	0	1.601873536	1.14908	0.42011	43.37260274	F	1	15.42465753	M	0	27.94794521	1	1120	1467	-347	0	-0.6222077	-0.169796557	1.878105752	0
03.11.2016_Benga_Focal_120.1_Grooming_Kume-Benga_R1.eaf	Benga	GR	Exit	18.499	1	Kume	Chimpanzee	Basel	1	mutual	3	Benga_@_Kume	1314	657	40	1093	29	10	0.75	0.342558656	0.103550883	0.421545667	0.40441	-0.55945	15.42465753	M	0	39.47123288	F	1	-24.04657534	0	1467	875	592	1	1.330033918	-0.968782009	-1.50747439	0
03.11.2016_Benga_Focal_120.1_Grooming_Kume-Benga_R1.eaf	Benga	GR	Entry	4.369	1	Kume	Chimpanzee	Basel	NA	NA	NA	Benga_@_Kume	1314	657	40	1093	29	10	0.75	0.342558656	0.103550883	0.421545667	0.40441	-0.55945	15.42465753	M	0	39.47123288	F	1	-24.04657534	0	1467	875	592	1	1.330033918	-0.968782009	-1.50747439	0
03.11.2016_Colebe_Focal_111.2_Grooming_Xindra-Fahamu_R1.eaf	Fahamu	GR	Entry	NA	0	Xindra	Chimpanzee	Basel	NA	NA	NA	Fahamu_@_Xindra	1314	657	92	4568	9	32	1.725	1.431663257	0.032136481	1.348946136	1.13444	0.46343	43.37260274	F	1	10.55240662	M	0	32.82019612	1	1120	705	415	1	0.962039492	-0.185504383	2.195358335	0
03.11.2016_Colebe_Focal_111.2_Grooming_Xindra-Fahamu_R1.eaf	Fahamu	GR	Exit	5.653	1	Xindra	Chimpanzee	Basel	0	unilateral	1	Fahamu_@_Xindra	1314	657	92	4568	9	32	1.725	1.431663257	0.032136481	1.348946136	1.13444	0.46343	43.37260274	F	1	10.55240662	M	0	32.82019612	1	1120	705	415	1	0.962039492	-0.185504383	2.195358335	0
03.11.2016_Colebe_Focal_122.2_Grooming_Fifi-Colebe_R1.eaf	Colebe	GR	Exit	16.803	1	Fifi	Chimpanzee	Basel	1	mutual	3	Colebe_@_Fifi	1314	657	50	1565	0	16	0.9375	0.490488835	0	0.674473068	0.52562	-0.35654	25.82191781	F	1	13.65479452	M	0	12.16712329	1	964	791	173	1	0.458905869	-0.838731078	0.850550603	0
04.01.2017_Jacky_Focal_324_Play_Jacky-Kume_R1.eaf	Kume	1.PL	Exit	NA	0	Jacky	Chimpanzee	Basel	NA	NA	NA	Jacky_@_Kume	1314	657	23	433	181	14	0.43125	0.135707134	0.646300337	0.590163934	0.45086	-0.63433	51.68767123	F	1	15.42465753	M	0	36.2630137	1	1296	1467	-171	0	-0.256292338	-0.918943995	2.41953455	0
03.11.2016_Xindra_Focal_118_Grooming_Kitoko-Xindra_R1.eaf	Xindra	GR	Entry	4.145	1	Kitoko	Chimpanzee	Basel	NA	NA	NA	Kitoko_@_Xindra	1314	657	43	5911	0	27	0.80625	1.852574762	0	1.138173302	0.94925	-0.06268	25.8	F	1	43.37260274	F	1	-17.57260274	0	967	1120	-153	0	-0.218869176	-0.384201949	-1.085927026	1
03.11.2016_Xindra_Focal_118_Grooming_Kitoko-Xindra_R1.eaf	Xindra	GR	Exit	28.305	1	Kitoko	Chimpanzee	Basel	1	mutual	3	Kitoko_@_Xindra	1314	657	43	5911	0	27	0.80625	1.852574762	0	1.138173302	0.94925	-0.06268	25.8	F	1	43.37260274	F	1	-17.57260274	0	967	1120	-153	0	-0.218869176	-0.384201949	-1.085927026	1
04.01.2017_Colebe_Focal_323_Grooming_Benga-Jacky_part_1_R1.eaf	Jacky	GR	Entry	40.127	1	Benga	Chimpanzee	Basel	NA	NA	NA	Benga_@_Jacky	1314	657	39	4220	85	19	0.73125	1.322596091	0.303511208	0.800936768	0.78957	-0.26369	39.47123288	F	1	51.68767123	F	1	-12.21643836	0	875	1296	-421	0	-0.776058477	-0.555528841	-0.737164818	1
04.01.2017_Colebe_Focal_323_Grooming_Benga-Jacky_part_1_R1.eaf	Jacky	GR	Exit	8.082	1	Benga	Chimpanzee	Basel	0	unilateral	1	Benga_@_Jacky	1314	657	39	4220	85	19	0.73125	1.322596091	0.303511208	0.800936768	0.78957	-0.26369	39.47123288	F	1	51.68767123	F	1	-12.21643836	0	875	1296	-421	0	-0.776058477	-0.555528841	-0.737164818	1
04.01.2017_Colebe_Focal_323_Grooming_Benga-Jacky_part_2_R1.eaf	Jacky	GR	Entry	11.302	1	Benga	Chimpanzee	Basel	NA	NA	NA	Benga_@_Jacky	1314	657	39	4220	85	19	0.73125	1.322596091	0.303511208	0.800936768	0.78957	-0.26369	39.47123288	F	1	51.68767123	F	1	-12.21643836	0	875	1296	-421	0	-0.776058477	-0.555528841	-0.737164818	1
04.01.2017_Colebe_Focal_323_Grooming_Benga-Jacky_part_2_R1.eaf	Jacky	GR	Exit	50.08	1	Benga	Chimpanzee	Basel	0	bilateral	2	Benga_@_Jacky	1314	657	39	4220	85	19	0.73125	1.322596091	0.303511208	0.800936768	0.78957	-0.26369	39.47123288	F	1	51.68767123	F	1	-12.21643836	0	875	1296	-421	0	-0.776058477	-0.555528841	-0.737164818	1
04.01.2017_Colebe_Focal_323_Grooming_Benga-Jacky_part_3_R1.eaf	Jacky	GR	Entry	NA	0	Benga	Chimpanzee	Basel	NA	NA	NA	Benga_@_Jacky	1314	657	39	4220	85	19	0.73125	1.322596091	0.303511208	0.800936768	0.78957	-0.26369	39.47123288	F	1	51.68767123	F	1	-12.21643836	0	875	1296	-421	0	-0.776058477	-0.555528841	-0.737164818	1
04.01.2017_Colebe_Focal_323_Grooming_Benga-Jacky_part_3_R1.eaf	Jacky	GR	Exit	22.478	1	Benga	Chimpanzee	Basel	0	unilateral	1	Benga_@_Jacky	1314	657	39	4220	85	19	0.73125	1.322596091	0.303511208	0.800936768	0.78957	-0.26369	39.47123288	F	1	51.68767123	F	1	-12.21643836	0	875	1296	-421	0	-0.776058477	-0.555528841	-0.737164818	1
04.01.2017_Colebe_Focal_323_Grooming_Colebe-Benga_R1.eaf	Benga	GR	Entry	NA	0	Colebe	Chimpanzee	Basel	NA	NA	NA	Benga_@_Colebe	1314	657	99	6763	0	43	1.85625	2.119601271	0	1.81264637	1.44712	0.79953	13.65479452	M	0	39.47123288	F	1	-25.81643836	0	791	875	-84	0	-0.075413721	0.149982169	-1.622717554	0
04.01.2017_Colebe_Focal_323_Grooming_Colebe-Benga_R1.eaf	Benga	GR	Exit	5.778	1	Colebe	Chimpanzee	Basel	0	unilateral	1	Benga_@_Colebe	1314	657	99	6763	0	43	1.85625	2.119601271	0	1.81264637	1.44712	0.79953	13.65479452	M	0	39.47123288	F	1	-25.81643836	0	791	875	-84	0	-0.075413721	0.149982169	-1.622717554	0
04.01.2017_Jacky_Focal_324_Grooming_Jacky-Colebe_R1.eaf	Colebe	GR	Entry	NA	0	Jacky	Chimpanzee	Basel	NA	NA	NA	Colebe_@_Jacky	1314	657	40	368	31	7	0.75	0.115335394	0.110692323	0.295081967	0.31778	-0.63735	51.68767123	F	1	13.65479452	M	0	38.03287671	1	1296	791	505	1	1.149155302	-1.061730711	2.534777714	0
04.01.2017_Jacky_Focal_324_Grooming_Jacky-Colebe_R1.eaf	Colebe	GR	Exit	4.385	1	Jacky	Chimpanzee	Basel	0	unilateral	1	Colebe_@_Jacky	1314	657	40	368	31	7	0.75	0.115335394	0.110692323	0.295081967	0.31778	-0.63735	51.68767123	F	1	13.65479452	M	0	38.03287671	1	1296	791	505	1	1.149155302	-1.061730711	2.534777714	0
04.01.2017_Kume_Focal_326.4_Play_Kitoko-Kume_R1.eaf	Kume	1.PL	Exit	NA	0	Kitoko	Chimpanzee	Basel	NA	NA	NA	Kitoko_@_Kume	1314	657	118	6400	80	61	2.2125	2.005832934	0.285657608	2.571428571	1.76885	1.29043	25.8	F	1	15.42465753	M	0	10.37534247	1	967	1467	-500	0	-0.940304577	0.495178819	0.733880279	0
04.01.2017_Jacky_Focal_324_Play_Jacky-Kume_R1.eaf	Kume	1.PL	Entry	13.764	1	Jacky	Chimpanzee	Basel	NA	NA	NA	Jacky_@_Kume	1314	657	23	433	181	14	0.43125	0.135707134	0.646300337	0.590163934	0.45086	-0.63433	51.68767123	F	1	15.42465753	M	0	36.2630137	1	1296	1467	-171	0	-0.256292338	-0.918943995	2.41953455	0
04.11.2016_Fifi_Focal_84.3_Grooming_Fifi-Colebe_R1.eaf	Colebe	GR	Exit	NA	0	Fifi	Chimpanzee	Basel	NA	NA	NA	Colebe_@_Fifi	1314	657	50	1565	0	16	0.9375	0.490488835	0	0.674473068	0.52562	-0.35654	25.82191781	F	1	13.65479452	M	0	12.16712329	1	964	791	173	1	0.458905869	-0.838731078	0.850550603	0
04.01.2017_Kume_Focal_326.4_Play_Kitoko-Kume_R1.eaf	Kume	1.PL	Entry	NA	0	Kitoko	Chimpanzee	Basel	NA	NA	NA	Kitoko_@_Kume	1314	657	118	6400	80	61	2.2125	2.005832934	0.285657608	2.571428571	1.76885	1.29043	25.8	F	1	15.42465753	M	0	10.37534247	1	967	1467	-500	0	-0.940304577	0.495178819	0.733880279	0
05.01.2017_Benga_Focal_335.1_Grooming_Benga-Garissa_R1.eaf	Benga	GR	Exit	NA	0	Garissa	Chimpanzee	Basel	NA	NA	NA	Benga_@_Garissa	1314	657	59	20757	66	66	1.10625	6.505480346	0.235667526	2.782201405	2.6574	1.40682	9.920547945	F	1	39.47123288	F	1	-29.55068493	0	815	875	-60	0	-0.025516172	1.448538728	-1.865869927	1
04.11.2016_Fifi_Focal_84.3_Grooming_Fifi-Colebe_R1.eaf	Fifi	GR	Entry	7.413	1	Colebe	Chimpanzee	Basel	NA	NA	NA	Colebe_@_Fifi	1314	657	50	1565	0	16	0.9375	0.490488835	0	0.674473068	0.52562	-0.35654	13.65479452	M	0	25.82191781	F	1	-12.16712329	0	791	964	-173	0	-0.260450467	-0.838731078	-0.733953708	0
04.11.2016_Kitoko_Focal_132.1_Grooming_Kitoko-Garissa_R1.eaf	Garissa	GR	Exit	52.96	1	Kitoko	Chimpanzee	Basel	1	mutual	3	Garissa_@_Kitoko	1314	657	64	1098	712	31	1.2	0.344125713	2.542352708	1.306791569	1.34832	0.32591	25.8	F	1	9.920547945	F	1	15.87945205	1	967	815	152	1	0.415245514	0.0439758	1.092275816	1
04.11.2016_Kitoko_Focal_132.1_Grooming_Kitoko-Garissa_R1.eaf	Kitoko	GR	Entry	3.983	1	Garissa	Chimpanzee	Basel	NA	NA	NA	Garissa_@_Kitoko	1314	657	64	1098	712	31	1.2	0.344125713	2.542352708	1.306791569	1.34832	0.32591	9.920547945	F	1	25.8	F	1	-15.87945205	0	815	967	-152	0	-0.216790111	0.0439758	-0.975678921	1
04.11.2016_Kitoko_Focal_132.2_Grooming_Garissa-Kitoko_R1.eaf	Garissa	GR	Exit	13.556	1	Kitoko	Chimpanzee	Basel	0	bilateral	2	Garissa_@_Kitoko	1314	657	64	1098	712	31	1.2	0.344125713	2.542352708	1.306791569	1.34832	0.32591	25.8	F	1	9.920547945	F	1	15.87945205	1	967	815	152	1	0.415245514	0.0439758	1.092275816	1
04.11.2016_Kitoko_Focal_132.2_Grooming_Garissa-Kitoko_R1.eaf	Kitoko	GR	Entry	15.229	1	Garissa	Chimpanzee	Basel	NA	NA	NA	Garissa_@_Kitoko	1314	657	64	1098	712	31	1.2	0.344125713	2.542352708	1.306791569	1.34832	0.32591	9.920547945	F	1	25.8	F	1	-15.87945205	0	815	967	-152	0	-0.216790111	0.0439758	-0.975678921	1
04.11.2016_Kitoko_Focal_132.2_Grooming_Kitoko-Fahamu_R1.eaf	Kitoko	GR	Exit	5.713	1	Fahamu	Chimpanzee	Basel	0	unilateral	1	Fahamu_@_Kitoko	1314	657	28	946	267	23	0.525	0.296487181	0.953382265	0.969555035	0.68611	-0.38228	10.55240662	M	0	25.8	F	1	-15.24759338	0	705	967	-262	0	-0.445487212	-0.666535105	-0.934535967	0
04.11.2016_Kitoko_Focal_132.2_Grooming_Kitoko-Fahamu_R1.eaf	Kitoko	GR	Entry	9.934	1	Fahamu	Chimpanzee	Basel	NA	NA	NA	Fahamu_@_Kitoko	1314	657	28	946	267	23	0.525	0.296487181	0.953382265	0.969555035	0.68611	-0.38228	10.55240662	M	0	25.8	F	1	-15.24759338	0	705	967	-262	0	-0.445487212	-0.666535105	-0.934535967	0
05.01.2017_Benga_Focal_335.1_Grooming_Benga-Colebe_part_1_R1.eaf	Benga	GR	Entry	10.895	1	Colebe	Chimpanzee	Basel	NA	NA	NA	Benga_@_Colebe	1314	657	99	6763	0	43	1.85625	2.119601271	0	1.81264637	1.44712	0.79953	13.65479452	M	0	39.47123288	F	1	-25.81643836	0	791	875	-84	0	-0.075413721	0.149982169	-1.622717554	0
05.01.2017_Benga_Focal_335.1_Grooming_Benga-Colebe_part_1_R1.eaf	Colebe	GR	Exit	17.316	1	Benga	Chimpanzee	Basel	0	bilateral	2	Benga_@_Colebe	1314	657	99	6763	0	43	1.85625	2.119601271	0	1.81264637	1.44712	0.79953	39.47123288	F	1	13.65479452	M	0	25.81643836	1	875	791	84	1	0.273869124	0.149982169	1.739314448	0
05.01.2017_Benga_Focal_335.1_Grooming_Benga-Colebe_part_2_R1.eaf	Benga	GR	Entry	NA	0	Colebe	Chimpanzee	Basel	NA	NA	NA	Benga_@_Colebe	1314	657	99	6763	0	43	1.85625	2.119601271	0	1.81264637	1.44712	0.79953	13.65479452	M	0	39.47123288	F	1	-25.81643836	0	791	875	-84	0	-0.075413721	0.149982169	-1.622717554	0
05.01.2017_Benga_Focal_335.1_Grooming_Benga-Colebe_part_2_R1.eaf	Colebe	GR	Exit	10.114	1	Benga	Chimpanzee	Basel	1	mutual	3	Benga_@_Colebe	1314	657	99	6763	0	43	1.85625	2.119601271	0	1.81264637	1.44712	0.79953	39.47123288	F	1	13.65479452	M	0	25.81643836	1	875	791	84	1	0.273869124	0.149982169	1.739314448	0
05.01.2017_Fahamu_Focal_344_Grooming_Garissa-Fahamu_R1.eaf	Fahamu	GR	Exit	NA	0	Garissa	Chimpanzee	Basel	NA	NA	NA	Fahamu_@_Garissa	1314	657	37	58	281	4	0.69375	0.018177861	1.003372347	0.168618267	0.47098	-0.61204	9.920547945	F	1	10.55240662	M	0	-0.631858672	0	815	705	110	1	0.327924802	-0.897356463	0.017155493	0
05.01.2017_Benga_Focal_335.1_Grooming_Benga-Garissa_R1.eaf	Benga	GR	Entry	8.229	1	Garissa	Chimpanzee	Basel	NA	NA	NA	Benga_@_Garissa	1314	657	59	20757	66	66	1.10625	6.505480346	0.235667526	2.782201405	2.6574	1.40682	9.920547945	F	1	39.47123288	F	1	-29.55068493	0	815	875	-60	0	-0.025516172	1.448538728	-1.865869927	1
05.01.2017_Benga_Focal_335.1_Grooming_Benga-Jacky_R1.eaf	Jacky	GR	Entry	NA	0	Benga	Chimpanzee	Basel	NA	NA	NA	Benga_@_Jacky	1314	657	39	4220	85	19	0.73125	1.322596091	0.303511208	0.800936768	0.78957	-0.26369	39.47123288	F	1	51.68767123	F	1	-12.21643836	0	875	1296	-421	0	-0.776058477	-0.555528841	-0.737164818	1
05.01.2017_Benga_Focal_335.1_Grooming_Benga-Jacky_R1.eaf	Jacky	GR	Exit	2.634	1	Benga	Chimpanzee	Basel	1	mutual	3	Benga_@_Jacky	1314	657	39	4220	85	19	0.73125	1.322596091	0.303511208	0.800936768	0.78957	-0.26369	39.47123288	F	1	51.68767123	F	1	-12.21643836	0	875	1296	-421	0	-0.776058477	-0.555528841	-0.737164818	1
05.01.2017_Benga_Focal_342.1_Grooming_Benga-Colebe_R1.eaf	Benga	GR	Exit	7.77	1	Colebe	Chimpanzee	Basel	0	unilateral	1	Benga_@_Colebe	1314	657	99	6763	0	43	1.85625	2.119601271	0	1.81264637	1.44712	0.79953	13.65479452	M	0	39.47123288	F	1	-25.81643836	0	791	875	-84	0	-0.075413721	0.149982169	-1.622717554	0
05.01.2017_Benga_Focal_342.1_Grooming_Benga-Colebe_R1.eaf	Colebe	GR	Entry	3.953	1	Benga	Chimpanzee	Basel	NA	NA	NA	Benga_@_Colebe	1314	657	99	6763	0	43	1.85625	2.119601271	0	1.81264637	1.44712	0.79953	39.47123288	F	1	13.65479452	M	0	25.81643836	1	875	791	84	1	0.273869124	0.149982169	1.739314448	0
05.01.2017_Colebe_Focal_343.1_Play_Kume-Colebe_R1.eaf	Colebe	1.PL	Entry	0.48	1	Kume	Chimpanzee	Basel	NA	NA	NA	Colebe_@_Kume	1314	657	45	1310	763	12	0.84375	0.410568929	2.724459433	0.505854801	1.12116	-0.12623	15.42465753	M	0	13.65479452	M	0	1.769863014	1	1467	791	676	1	1.504675341	-0.199753013	0.173541612	1
05.01.2017_Colebe_Focal_343.1_Play_Kume-Colebe_R1.eaf	Kume	1.PL	Exit	22.437	1	Colebe	Chimpanzee	Basel	1	mutual	3	Colebe_@_Kume	1314	657	45	1310	763	12	0.84375	0.410568929	2.724459433	0.505854801	1.12116	-0.12623	13.65479452	M	0	15.42465753	M	0	-1.769863014	0	791	1467	-676	0	-1.306219939	-0.199753013	-0.056944717	1
05.01.2017_Fahamu_Focal_344_Grooming_Fahamu-Kume_(correct_version)_R1.eaf	Kume	GR	Exit	20.252	1	Fahamu	Chimpanzee	Basel	0	bilateral	2	Fahamu_@_Kume	1314	657	57	1808	947	33	1.06875	0.566647804	3.38147193	1.391100703	1.60199	0.42556	10.55240662	M	0	15.42465753	M	0	-4.872250917	0	705	1467	-762	0	-1.48501949	0.316148225	-0.258954136	1
05.01.2017_Fahamu_Focal_344_Grooming_Fahamu-Kume_(correct_version)_R1.eaf	Kume	GR	Entry	5.377	1	Fahamu	Chimpanzee	Basel	NA	NA	NA	Fahamu_@_Kume	1314	657	57	1808	947	33	1.06875	0.566647804	3.38147193	1.391100703	1.60199	0.42556	10.55240662	M	0	15.42465753	M	0	-4.872250917	0	705	1467	-762	0	-1.48501949	0.316148225	-0.258954136	1
05.01.2017_Fahamu_Focal_344_Grooming_Garissa-Fahamu_R1.eaf	Fahamu	GR	Entry	NA	0	Garissa	Chimpanzee	Basel	NA	NA	NA	Fahamu_@_Garissa	1314	657	37	58	281	4	0.69375	0.018177861	1.003372347	0.168618267	0.47098	-0.61204	9.920547945	F	1	10.55240662	M	0	-0.631858672	0	815	705	110	1	0.327924802	-0.897356463	0.017155493	0
05.01.2017_Fahamu_Focal_344_Grooming_Xindra-Fahamu_part_1_R1.eaf	Fahamu	GR	Exit	NA	0	Xindra	Chimpanzee	Basel	NA	NA	NA	Fahamu_@_Xindra	1314	657	92	4568	9	32	1.725	1.431663257	0.032136481	1.348946136	1.13444	0.46343	43.37260274	F	1	10.55240662	M	0	32.82019612	1	1120	705	415	1	0.962039492	-0.185504383	2.195358335	0
06.01.2017_Kitoko_Focal_356_Play_Kitoko-Garissa_part_2_R1.eaf	Kitoko	1.PL	Exit	NA	0	Garissa	Chimpanzee	Basel	NA	NA	NA	Garissa_@_Kitoko	1314	657	64	1098	712	31	1.2	0.344125713	2.542352708	1.306791569	1.34832	0.32591	9.920547945	F	1	25.8	F	1	-15.87945205	0	815	967	-152	0	-0.216790111	0.0439758	-0.975678921	1
05.01.2017_Fahamu_Focal_344_Grooming_Xindra-Fahamu_part_1_R1.eaf	Fahamu	GR	Entry	3.585	1	Xindra	Chimpanzee	Basel	NA	NA	NA	Fahamu_@_Xindra	1314	657	92	4568	9	32	1.725	1.431663257	0.032136481	1.348946136	1.13444	0.46343	43.37260274	F	1	10.55240662	M	0	32.82019612	1	1120	705	415	1	0.962039492	-0.185504383	2.195358335	0
06.01.2017_Garissa_Focal_353_Grooming_Fahamu-Garissa_R1.eaf	Garissa	GR	Exit	32.569	1	Fahamu	Chimpanzee	Basel	1	mutual	3	Fahamu_@_Garissa	1314	657	37	58	281	4	0.69375	0.018177861	1.003372347	0.168618267	0.47098	-0.61204	10.55240662	M	0	9.920547945	F	1	0.631858672	1	705	815	-110	0	-0.1294694	-0.897356463	0.099441401	0
06.01.2017_Garissa_Focal_353_Grooming_Fahamu-Garissa_R1.eaf	Garissa	GR	Entry	4.414	1	Fahamu	Chimpanzee	Basel	NA	NA	NA	Fahamu_@_Garissa	1314	657	37	58	281	4	0.69375	0.018177861	1.003372347	0.168618267	0.47098	-0.61204	10.55240662	M	0	9.920547945	F	1	0.631858672	1	705	815	-110	0	-0.1294694	-0.897356463	0.099441401	0
06.01.2017_Kitoko_Focal_356_Play_Kitoko-Garissa_part_1_R1.eaf	Kitoko	1.PL	Entry	1.659	1	Garissa	Chimpanzee	Basel	NA	NA	NA	Garissa_@_Kitoko	1314	657	64	1098	712	31	1.2	0.344125713	2.542352708	1.306791569	1.34832	0.32591	9.920547945	F	1	25.8	F	1	-15.87945205	0	815	967	-152	0	-0.216790111	0.0439758	-0.975678921	1
06.01.2017_Kitoko_Focal_356_Play_Kitoko-Garissa_part_1_R1.eaf	Kitoko	1.PL	Exit	19.988	1	Garissa	Chimpanzee	Basel	1	mutual	3	Garissa_@_Kitoko	1314	657	64	1098	712	31	1.2	0.344125713	2.542352708	1.306791569	1.34832	0.32591	9.920547945	F	1	25.8	F	1	-15.87945205	0	815	967	-152	0	-0.216790111	0.0439758	-0.975678921	1
06.01.2017_Kitoko_Focal_356_Play_Kitoko-Garissa_part_2_R1.eaf	Kitoko	1.PL	Entry	NA	0	Garissa	Chimpanzee	Basel	NA	NA	NA	Garissa_@_Kitoko	1314	657	64	1098	712	31	1.2	0.344125713	2.542352708	1.306791569	1.34832	0.32591	9.920547945	F	1	25.8	F	1	-15.87945205	0	815	967	-152	0	-0.216790111	0.0439758	-0.975678921	1
06.02.2017_Colebe_Focal_532.2_Grooming_Colebe-Fifi_R1.eaf	Fifi	GR	Exit	NA	0	Colebe	Chimpanzee	Basel	NA	NA	NA	Colebe_@_Fifi	1314	657	50	1565	0	16	0.9375	0.490488835	0	0.674473068	0.52562	-0.35654	13.65479452	M	0	25.82191781	F	1	-12.16712329	0	791	964	-173	0	-0.260450467	-0.838731078	-0.733953708	0
06.02.2017_Colebe_Focal_532.2_Grooming_Colebe-Fifi_R1.eaf	Fifi	GR	Entry	7.315	1	Colebe	Chimpanzee	Basel	NA	NA	NA	Colebe_@_Fifi	1314	657	50	1565	0	16	0.9375	0.490488835	0	0.674473068	0.52562	-0.35654	13.65479452	M	0	25.82191781	F	1	-12.16712329	0	791	964	-173	0	-0.260450467	-0.838731078	-0.733953708	0
06.02.2017_Fahamu_Focal_477.3_Grooming_Benga-Fahamu_part_2_R1.eaf	Benga	GR	Exit	NA	0	Fahamu	Chimpanzee	Basel	NA	NA	NA	Benga_@_Fahamu	1314	657	45	1179	298	14	0.84375	0.369512036	1.064074588	0.590163934	0.71688	-0.31793	10.55240662	M	0	39.47123288	F	1	-28.91882626	0	705	875	-170	0	-0.254213273	-0.633520774	-1.824726973	0
06.02.2017_Fahamu_Focal_477.3_Grooming_Benga-Jacky_part_2_R1.eaf	Jacky	GR	Exit	NA	0	Benga	Chimpanzee	Basel	NA	NA	NA	Benga_@_Jacky	1314	657	39	4220	85	19	0.73125	1.322596091	0.303511208	0.800936768	0.78957	-0.26369	39.47123288	F	1	51.68767123	F	1	-12.21643836	0	875	1296	-421	0	-0.776058477	-0.555528841	-0.737164818	1
06.02.2017_Fahamu_Focal_477.3_Grooming_Benga-Fahamu_part_2_R1.eaf	Fahamu	GR	Entry	NA	0	Benga	Chimpanzee	Basel	NA	NA	NA	Benga_@_Fahamu	1314	657	45	1179	298	14	0.84375	0.369512036	1.064074588	0.590163934	0.71688	-0.31793	39.47123288	F	1	10.55240662	M	0	28.91882626	1	875	705	170	1	0.452668676	-0.633520774	1.941323867	0
06.02.2017_Fahamu_Focal_477.3_Grooming_Benga-Fahamu_R1.eaf	Fahamu	GR	Entry	NA	0	Benga	Chimpanzee	Basel	NA	NA	NA	Benga_@_Fahamu	1314	657	45	1179	298	14	0.84375	0.369512036	1.064074588	0.590163934	0.71688	-0.31793	39.47123288	F	1	10.55240662	M	0	28.91882626	1	875	705	170	1	0.452668676	-0.633520774	1.941323867	0
06.02.2017_Fahamu_Focal_477.3_Grooming_Benga-Fahamu_R1.eaf	Fahamu	GR	Exit	6.881	1	Benga	Chimpanzee	Basel	0	unilateral	1	Benga_@_Fahamu	1314	657	45	1179	298	14	0.84375	0.369512036	1.064074588	0.590163934	0.71688	-0.31793	39.47123288	F	1	10.55240662	M	0	28.91882626	1	875	705	170	1	0.452668676	-0.633520774	1.941323867	0
06.02.2017_Fahamu_Focal_477.3_Grooming_Benga-Jacky_part_2_R1.eaf	Jacky	GR	Entry	NA	0	Benga	Chimpanzee	Basel	NA	NA	NA	Benga_@_Jacky	1314	657	39	4220	85	19	0.73125	1.322596091	0.303511208	0.800936768	0.78957	-0.26369	39.47123288	F	1	51.68767123	F	1	-12.21643836	0	875	1296	-421	0	-0.776058477	-0.555528841	-0.737164818	1
06.02.2017_Fahamu_Focal_477.3_Grooming_Benga-Jacky_part1_R1.eaf	Jacky	GR	Exit	NA	0	Benga	Chimpanzee	Basel	NA	NA	NA	Benga_@_Jacky	1314	657	39	4220	85	19	0.73125	1.322596091	0.303511208	0.800936768	0.78957	-0.26369	39.47123288	F	1	51.68767123	F	1	-12.21643836	0	875	1296	-421	0	-0.776058477	-0.555528841	-0.737164818	1
06.02.2017_Fahamu_Focal_477.3_Grooming_Benga-Jacky_part1_R1.eaf	Jacky	GR	Entry	8.832	1	Benga	Chimpanzee	Basel	NA	NA	NA	Benga_@_Jacky	1314	657	39	4220	85	19	0.73125	1.322596091	0.303511208	0.800936768	0.78957	-0.26369	39.47123288	F	1	51.68767123	F	1	-12.21643836	0	875	1296	-421	0	-0.776058477	-0.555528841	-0.737164818	1
06.02.2017_Fahamu_Focal_477.3_Grooming_Xindra-Fahamu_R1.eaf	Fahamu	GR	Exit	NA	0	Xindra	Chimpanzee	Basel	NA	NA	NA	Fahamu_@_Xindra	1314	657	92	4568	9	32	1.725	1.431663257	0.032136481	1.348946136	1.13444	0.46343	43.37260274	F	1	10.55240662	M	0	32.82019612	1	1120	705	415	1	0.962039492	-0.185504383	2.195358335	0
06.02.2017_Fahamu_Focal_477.3_Grooming_Xindra-Fahamu_R1.eaf	Fahamu	GR	Entry	NA	0	Xindra	Chimpanzee	Basel	NA	NA	NA	Fahamu_@_Xindra	1314	657	92	4568	9	32	1.725	1.431663257	0.032136481	1.348946136	1.13444	0.46343	43.37260274	F	1	10.55240662	M	0	32.82019612	1	1120	705	415	1	0.962039492	-0.185504383	2.195358335	0
09.01.2017_Colebe_Focal_359.2_Grooming_Benga-Colebe_R1.eaf	Colebe	1.PL	Exit	NA	0	Benga	Chimpanzee	Basel	NA	NA	NA	Benga_@_Colebe	1314	657	99	6763	0	43	1.85625	2.119601271	0	1.81264637	1.44712	0.79953	39.47123288	F	1	13.65479452	M	0	25.81643836	1	875	791	84	1	0.273869124	0.149982169	1.739314448	0
06.02.2017_Kitoko_Focal_536_Grooming_Garissa-Kitoko_R1.eaf	Kitoko	GR	Entry	NA	0	Garissa	Chimpanzee	Basel	NA	NA	NA	Garissa_@_Kitoko	1314	657	64	1098	712	31	1.2	0.344125713	2.542352708	1.306791569	1.34832	0.32591	9.920547945	F	1	25.8	F	1	-15.87945205	0	815	967	-152	0	-0.216790111	0.0439758	-0.975678921	1
06.02.2017_Kitoko_Focal_536_Grooming_Garissa-Kitoko_R1.eaf	Kitoko	GR	Exit	6.492	1	Garissa	Chimpanzee	Basel	0	unilateral	1	Garissa_@_Kitoko	1314	657	64	1098	712	31	1.2	0.344125713	2.542352708	1.306791569	1.34832	0.32591	9.920547945	F	1	25.8	F	1	-15.87945205	0	815	967	-152	0	-0.216790111	0.0439758	-0.975678921	1
06.02.2017_Kitoko_Focal_536_Grooming_Kitoko-Kume_R1.eaf	Kume	GR	Entry	11.561	1	Kitoko	Chimpanzee	Basel	NA	NA	NA	Kitoko_@_Kume	1314	657	118	6400	80	61	2.2125	2.005832934	0.285657608	2.571428571	1.76885	1.29043	25.8	F	1	15.42465753	M	0	10.37534247	1	967	1467	-500	0	-0.940304577	0.495178819	0.733880279	0
06.02.2017_Kitoko_Focal_536_Grooming_Kitoko-Kume_R1.eaf	Kume	GR	Exit	43.76	1	Kitoko	Chimpanzee	Basel	1	mutual	3	Kitoko_@_Kume	1314	657	118	6400	80	61	2.2125	2.005832934	0.285657608	2.571428571	1.76885	1.29043	25.8	F	1	15.42465753	M	0	10.37534247	1	967	1467	-500	0	-0.940304577	0.495178819	0.733880279	0
06.02.2017_Kitoko_Focal_536_Grooming_Kitoko-Xindra_R1.eaf	Xindra	GR	Entry	3.538	1	Kitoko	Chimpanzee	Basel	NA	NA	NA	Kitoko_@_Xindra	1314	657	43	5911	0	27	0.80625	1.852574762	0	1.138173302	0.94925	-0.06268	25.8	F	1	43.37260274	F	1	-17.57260274	0	967	1120	-153	0	-0.218869176	-0.384201949	-1.085927026	1
06.02.2017_Kitoko_Focal_536_Grooming_Kitoko-Xindra_R1.eaf	Xindra	GR	Exit	5.268	1	Kitoko	Chimpanzee	Basel	0	unilateral	1	Kitoko_@_Xindra	1314	657	43	5911	0	27	0.80625	1.852574762	0	1.138173302	0.94925	-0.06268	25.8	F	1	43.37260274	F	1	-17.57260274	0	967	1120	-153	0	-0.218869176	-0.384201949	-1.085927026	1
06.02.2017_Kume_Focal_535.1_Grooming_Benga-Kume_R1.eaf	Kume	GR	Entry	1.422	1	Benga	Chimpanzee	Basel	NA	NA	NA	Benga_@_Kume	1314	657	40	1093	29	10	0.75	0.342558656	0.103550883	0.421545667	0.40441	-0.55945	39.47123288	F	1	15.42465753	M	0	24.04657534	1	875	1467	-592	0	-1.131578516	-0.968782009	1.624071284	0
06.02.2017_Kume_Focal_535.1_Grooming_Benga-Kume_R1.eaf	Kume	GR	Exit	4.487	1	Benga	Chimpanzee	Basel	0	unilateral	1	Benga_@_Kume	1314	657	40	1093	29	10	0.75	0.342558656	0.103550883	0.421545667	0.40441	-0.55945	39.47123288	F	1	15.42465753	M	0	24.04657534	1	875	1467	-592	0	-1.131578516	-0.968782009	1.624071284	0
06.02.2017_Kume_Focal_535.1_Grooming_Fifi-Kume_R1.eaf	Fifi	GR	Exit	3.046	1	Kume	Chimpanzee	Basel	0	unilateral	1	Fifi_@_Kume	1314	657	76	9647	20	30	1.425	3.023479737	0.071414402	1.264637002	1.44613	0.5052	15.42465753	M	0	25.82191781	F	1	-10.39726027	0	1467	964	503	1	1.144997173	0.14891996	-0.618710544	0
06.02.2017_Kume_Focal_535.1_Grooming_Fifi-Kume_R1.eaf	Kume	GR	Entry	12.761	1	Fifi	Chimpanzee	Basel	NA	NA	NA	Fifi_@_Kume	1314	657	76	9647	20	30	1.425	3.023479737	0.071414402	1.264637002	1.44613	0.5052	25.82191781	F	1	15.42465753	M	0	10.39726027	1	964	1467	-503	0	-0.94654177	0.14891996	0.735307439	0
06.02.2017_Kume_Focal_535.1_Grooming_Xindra-Kume_R1.eaf	Kume	GR	Entry	NA	0	Xindra	Chimpanzee	Basel	NA	NA	NA	Kume_@_Xindra	1314	657	78	4888	0	38	1.4625	1.531954904	0	1.601873536	1.14908	0.42011	43.37260274	F	1	15.42465753	M	0	27.94794521	1	1120	1467	-347	0	-0.6222077	-0.169796557	1.878105752	0
06.02.2017_Kume_Focal_535.1_Grooming_Xindra-Kume_R1.eaf	Kume	GR	Exit	11.264	1	Xindra	Chimpanzee	Basel	0	unilateral	1	Kume_@_Xindra	1314	657	78	4888	0	38	1.4625	1.531954904	0	1.601873536	1.14908	0.42011	43.37260274	F	1	15.42465753	M	0	27.94794521	1	1120	1467	-347	0	-0.6222077	-0.169796557	1.878105752	0
06.02.2017_Xindra_Focal_533.4_Grooming_Xindra-Kitoko_R1.eaf	Xindra	GR	Entry	NA	0	Kitoko	Chimpanzee	Basel	NA	NA	NA	Kitoko_@_Xindra	1314	657	43	5911	0	27	0.80625	1.852574762	0	1.138173302	0.94925	-0.06268	25.8	F	1	43.37260274	F	1	-17.57260274	0	967	1120	-153	0	-0.218869176	-0.384201949	-1.085927026	1
06.02.2017_Xindra_Focal_533.4_Grooming_Xindra-Kitoko_R1.eaf	Kitoko	GR	Exit	6.555	1	Xindra	Chimpanzee	Basel	0	unilateral	1	Kitoko_@_Xindra	1314	657	43	5911	0	27	0.80625	1.852574762	0	1.138173302	0.94925	-0.06268	43.37260274	F	1	25.8	F	1	17.57260274	1	1120	967	153	1	0.417324578	-0.384201949	1.20252392	1
06.10.2016_Benga_Focal_3_Grooming_Benga-Colebe.eaf	Benga	GR	Exit	4.4	1	Colebe	Chimpanzee	Basel	0	bilateral	2	Benga_@_Colebe	1314	657	99	6763	0	43	1.85625	2.119601271	0	1.81264637	1.44712	0.79953	13.65479452	M	0	39.47123288	F	1	-25.81643836	0	791	875	-84	0	-0.075413721	0.149982169	-1.622717554	0
06.10.2016_Benga_Focal_3_Grooming_Benga-Colebe.eaf	Colebe	GR	Entry	8.16	1	Benga	Chimpanzee	Basel	NA	NA	NA	Benga_@_Colebe	1314	657	99	6763	0	43	1.85625	2.119601271	0	1.81264637	1.44712	0.79953	39.47123288	F	1	13.65479452	M	0	25.81643836	1	875	791	84	1	0.273869124	0.149982169	1.739314448	0
06.10.2016_Colebe_Focal_4_Play_Colebe-Fahamu_R1.eaf	Colebe	1.PL	Entry	75.874	1	Fahamu	Chimpanzee	Basel	NA	NA	NA	Colebe_@_Fahamu	1314	657	78	291	1701	23	1.4625	0.091202716	6.073794882	0.969555035	2.14926	0.77193	10.55240662	M	0	13.65479452	M	0	-3.102387903	0	705	791	-86	0	-0.079571851	0.903335527	-0.143710972	1
06.10.2016_Colebe_Focal_4_Play_Colebe-Fahamu_R1.eaf	Fahamu	1.PL	Exit	24.15	1	Colebe	Chimpanzee	Basel	1	mutual	3	Colebe_@_Fahamu	1314	657	78	291	1701	23	1.4625	0.091202716	6.073794882	0.969555035	2.14926	0.77193	13.65479452	M	0	10.55240662	M	0	3.102387903	1	791	705	86	1	0.278027253	0.903335527	0.260307866	1
06.10.2016_Kitoko_Focal_6_Grooming_Kitoko-Fifi_R1.eaf	Fifi	GR	Exit	1.936	1	Kitoko	Chimpanzee	Basel	1	mutual	3	Fifi_@_Kitoko	1314	657	64	25589	0	73	1.2	8.019884212	0	3.077283372	3.07429	1.75577	25.8	F	1	25.82191781	F	1	-0.021917808	0	967	964	3	1	0.105464895	1.895836249	0.056871287	1
06.10.2016_Kitoko_Focal_6_Grooming_Kitoko-Fifi_R1.eaf	Kitoko	GR	Entry	18.138	1	Fifi	Chimpanzee	Basel	NA	NA	NA	Fifi_@_Kitoko	1314	657	64	25589	0	73	1.2	8.019884212	0	3.077283372	3.07429	1.75577	25.82191781	F	1	25.8	F	1	0.021917808	1	964	967	-3	0	0.092990508	1.895836249	0.059725607	1
07.02.2017_Benga_Focal_538.5_Grooming_Benga-Jacky_R1.eaf	Benga	GR	Exit	7.556	1	Jacky	Chimpanzee	Basel	1	mutual	3	Benga_@_Jacky	1314	657	39	4220	85	19	0.73125	1.322596091	0.303511208	0.800936768	0.78957	-0.26369	51.68767123	F	1	39.47123288	F	1	12.21643836	1	1296	875	421	1	0.974513879	-0.555528841	0.853761713	1
07.02.2017_Benga_Focal_538.5_Grooming_Benga-Jacky_R1.eaf	Jacky	GR	Entry	9.483	1	Benga	Chimpanzee	Basel	NA	NA	NA	Benga_@_Jacky	1314	657	39	4220	85	19	0.73125	1.322596091	0.303511208	0.800936768	0.78957	-0.26369	39.47123288	F	1	51.68767123	F	1	-12.21643836	0	875	1296	-421	0	-0.776058477	-0.555528841	-0.737164818	1
07.02.2017_Fifi_Focal_393.3_Grooming_Fifi-Garissa_R1.eaf	Fifi	GR	Entry	3.175	1	Garissa	Chimpanzee	Basel	NA	NA	NA	Fifi_@_Garissa	1314	657	76	649	0	20	1.425	0.203403996	0	0.843091335	0.61787	-0.06845	9.920547945	F	1	25.82191781	F	1	-15.90136986	0	815	964	-149	0	-0.210552918	-0.73975246	-0.977106081	1
07.02.2017_Fifi_Focal_393.3_Grooming_Fifi-Garissa_R1.eaf	Fifi	GR	Exit	2.926	1	Garissa	Chimpanzee	Basel	0	unilateral	1	Fifi_@_Garissa	1314	657	76	649	0	20	1.425	0.203403996	0	0.843091335	0.61787	-0.06845	9.920547945	F	1	25.82191781	F	1	-15.90136986	0	815	964	-149	0	-0.210552918	-0.73975246	-0.977106081	1
07.02.2017_Fifi_Focal_393.4_Grooming_Colebe-Fifi_R1.eaf	Colebe	GR	Exit	5.18	1	Fifi	Chimpanzee	Basel	1	mutual	3	Colebe_@_Fifi	1314	657	50	1565	0	16	0.9375	0.490488835	0	0.674473068	0.52562	-0.35654	25.82191781	F	1	13.65479452	M	0	12.16712329	1	964	791	173	1	0.458905869	-0.838731078	0.850550603	0
07.02.2017_Fifi_Focal_393.4_Grooming_Colebe-Fifi_R1.eaf	Fifi	GR	Entry	18.265	1	Colebe	Chimpanzee	Basel	NA	NA	NA	Colebe_@_Fifi	1314	657	50	1565	0	16	0.9375	0.490488835	0	0.674473068	0.52562	-0.35654	13.65479452	M	0	25.82191781	F	1	-12.16712329	0	791	964	-173	0	-0.260450467	-0.838731078	-0.733953708	0
07.02.2017_Garissa_Focal_319.3_Grooming_Benga-Garissa_fully_coded_.eaf	Benga	GR	Exit	4.199	1	Garissa	Chimpanzee	Basel	0	bilateral	2	Benga_@_Garissa	1314	657	59	20757	66	66	1.10625	6.505480346	0.235667526	2.782201405	2.6574	1.40682	9.920547945	F	1	39.47123288	F	1	-29.55068493	0	815	875	-60	0	-0.025516172	1.448538728	-1.865869927	1
07.02.2017_Garissa_Focal_319.3_Grooming_Benga-Garissa_fully_coded_.eaf	Garissa	GR	Entry	6.77	1	Benga	Chimpanzee	Basel	NA	NA	NA	Benga_@_Garissa	1314	657	59	20757	66	66	1.10625	6.505480346	0.235667526	2.782201405	2.6574	1.40682	39.47123288	F	1	9.920547945	F	1	29.55068493	1	875	815	60	1	0.223971575	1.448538728	1.982466821	1
07.02.2017_Garissa_Focal_319.3_Grooming_Garissa-Colebe_R1.eaf	Colebe	GR	Exit	29.775	1	Garissa	Chimpanzee	Basel	0	unilateral	1	Colebe_@_Garissa	1314	657	54	1110	2008	18	1.0125	0.34788665	7.170005951	0.758782201	2.32229	0.62757	9.920547945	F	1	13.65479452	M	0	-3.734246575	0	815	791	24	1	0.149125251	1.088986155	-0.184853926	0
07.02.2017_Garissa_Focal_319.3_Grooming_Garissa-Colebe_R1.eaf	Garissa	GR	Entry	17.965	1	Colebe	Chimpanzee	Basel	NA	NA	NA	Colebe_@_Garissa	1314	657	54	1110	2008	18	1.0125	0.34788665	7.170005951	0.758782201	2.32229	0.62757	13.65479452	M	0	9.920547945	F	1	3.734246575	1	791	815	-24	0	0.049330152	1.088986155	0.30145082	0
07.02.2017_Garissa_Focal_319.4_Grooming_Fahamu-Garissa_R1.eaf	Garissa	GR	Entry	NA	0	Fahamu	Chimpanzee	Basel	NA	NA	NA	Fahamu_@_Garissa	1314	657	37	58	281	4	0.69375	0.018177861	1.003372347	0.168618267	0.47098	-0.61204	10.55240662	M	0	9.920547945	F	1	0.631858672	1	705	815	-110	0	-0.1294694	-0.897356463	0.099441401	0
07.02.2017_Garissa_Focal_319.4_Grooming_Fahamu-Garissa_R1.eaf	Garissa	GR	Exit	18.329	1	Fahamu	Chimpanzee	Basel	0	unilateral	1	Fahamu_@_Garissa	1314	657	37	58	281	4	0.69375	0.018177861	1.003372347	0.168618267	0.47098	-0.61204	10.55240662	M	0	9.920547945	F	1	0.631858672	1	705	815	-110	0	-0.1294694	-0.897356463	0.099441401	0
07.02.2017_Kume_Focal_540_Grooming_Fifi-Garissa_R1.eaf	Fifi	GR	Entry	5.478	1	Garissa	Chimpanzee	Basel	NA	NA	NA	Fifi_@_Garissa	1314	657	76	649	0	20	1.425	0.203403996	0	0.843091335	0.61787	-0.06845	9.920547945	F	1	25.82191781	F	1	-15.90136986	0	815	964	-149	0	-0.210552918	-0.73975246	-0.977106081	1
07.02.2017_Kume_Focal_540_Grooming_Fifi-Garissa_R1.eaf	Garissa	GR	Exit	4.438	1	Fifi	Chimpanzee	Basel	1	mutual	3	Fifi_@_Garissa	1314	657	76	649	0	20	1.425	0.203403996	0	0.843091335	0.61787	-0.06845	25.82191781	F	1	9.920547945	F	1	15.90136986	1	964	815	149	1	0.40900832	-0.73975246	1.093702976	1
07.10.2016_Garissa_Focal_10_Grooming_Benga-Garissa_part_2_R1.eaf	Benga	GR	Entry	7.281	1	Garissa	Chimpanzee	Basel	NA	NA	NA	Benga_@_Garissa	1314	657	59	20757	66	66	1.10625	6.505480346	0.235667526	2.782201405	2.6574	1.40682	9.920547945	F	1	39.47123288	F	1	-29.55068493	0	815	875	-60	0	-0.025516172	1.448538728	-1.865869927	1
07.10.2016_Garissa_Focal_10_Grooming_Benga-Garissa_part_2_R1.eaf	Benga	GR	Exit	2.737	1	Garissa	Chimpanzee	Basel	0	unilateral	1	Benga_@_Garissa	1314	657	59	20757	66	66	1.10625	6.505480346	0.235667526	2.782201405	2.6574	1.40682	9.920547945	F	1	39.47123288	F	1	-29.55068493	0	815	875	-60	0	-0.025516172	1.448538728	-1.865869927	1
07.10.2016_Xindra_Focal_7_Grooming_Xindra-Benga_R1.eaf	Benga	GR	Entry	3.61	1	Xindra	Chimpanzee	Basel	NA	NA	NA	Benga_@_Xindra	1314	657	59	3324	0	28	1.10625	1.04177948	0	1.180327869	0.83209	-0.00033	43.37260274	F	1	39.47123288	F	1	3.901369863	1	1120	875	245	1	0.608598517	-0.509907477	0.312332915	1
07.10.2016_Xindra_Focal_7_Grooming_Xindra-Benga_R1.eaf	Xindra	GR	Exit	6.337	1	Benga	Chimpanzee	Basel	1	mutual	3	Benga_@_Xindra	1314	657	59	3324	0	28	1.10625	1.04177948	0	1.180327869	0.83209	-0.00033	39.47123288	F	1	43.37260274	F	1	-3.901369863	0	875	1120	-245	0	-0.410143115	-0.509907477	-0.19573602	1
07.12.2016_Garissa_Focal_264_Grooming_Xindra-Jacky_R1.eaf	Jacky	GR	Entry	2.422	1	Xindra	Chimpanzee	Basel	NA	NA	NA	Jacky_@_Xindra	1314	657	34	1349	0	20	0.6375	0.422791973	0	0.843091335	0.47585	-0.47135	43.37260274	F	1	51.68767123	F	1	-8.315068493	0	1120	1296	-176	0	-0.266687661	-0.89213125	-0.483130351	1
07.12.2016_Garissa_Focal_264_Grooming_Xindra-Jacky_R1.eaf	Xindra	GR	Exit	1.35	1	Jacky	Chimpanzee	Basel	0	unilateral	1	Jacky_@_Xindra	1314	657	34	1349	0	20	0.6375	0.422791973	0	0.843091335	0.47585	-0.47135	51.68767123	F	1	43.37260274	F	1	8.315068493	1	1296	1120	176	1	0.465143063	-0.89213125	0.599727245	1
07.12.2016_Kitoko_Focal_265.1_Grooming_Kitoko-Jacky_R1.eaf	Jacky	GR	Exit	5.522	1	Kitoko	Chimpanzee	Basel	1	mutual	3	Jacky_@_Kitoko	1314	657	18	760	19	9	0.3375	0.238192661	0.067843682	0.379391101	0.25573	-0.82241	25.8	F	1	51.68767123	F	1	-25.88767123	0	967	1296	-329	0	-0.584784538	-1.128306573	-1.627355824	1
07.12.2016_Kitoko_Focal_265.1_Grooming_Xindra-Kitoko_R1.eaf	Xindra	GR	Exit	12.063	1	Kitoko	Chimpanzee	Basel	1	mutual	3	Kitoko_@_Xindra	1314	657	43	5911	0	27	0.80625	1.852574762	0	1.138173302	0.94925	-0.06268	25.8	F	1	43.37260274	F	1	-17.57260274	0	967	1120	-153	0	-0.218869176	-0.384201949	-1.085927026	1
08.12.2016_Benga_Focal_275_Grooming_Benga-Colebe_R1.eaf	Benga	GR	Entry	137.402	1	Colebe	Chimpanzee	Basel	NA	NA	NA	Benga_@_Colebe	1314	657	99	6763	0	43	1.85625	2.119601271	0	1.81264637	1.44712	0.79953	13.65479452	M	0	39.47123288	F	1	-25.81643836	0	791	875	-84	0	-0.075413721	0.149982169	-1.622717554	0
08.12.2016_Benga_Focal_275_Grooming_Benga-Colebe_R1.eaf	Benga	GR	Exit	2.478	1	Colebe	Chimpanzee	Basel	0	unilateral	1	Benga_@_Colebe	1314	657	99	6763	0	43	1.85625	2.119601271	0	1.81264637	1.44712	0.79953	13.65479452	M	0	39.47123288	F	1	-25.81643836	0	791	875	-84	0	-0.075413721	0.149982169	-1.622717554	0
08.12.2016_Benga_Focal_275_Grooming_Benga-Garissa_R1.eaf	Benga	GR	Exit	4.046	1	Garissa	Chimpanzee	Basel	0	unilateral	1	Benga_@_Garissa	1314	657	59	20757	66	66	1.10625	6.505480346	0.235667526	2.782201405	2.6574	1.40682	9.920547945	F	1	39.47123288	F	1	-29.55068493	0	815	875	-60	0	-0.025516172	1.448538728	-1.865869927	1
08.12.2016_Fahamu_Focal_280.1_Play_Fahamu-Kume_part_2_R1.eaf	Fahamu	1.PL	Entry	21.201	1	Kume	Chimpanzee	Basel	NA	NA	NA	Fahamu_@_Kume	1314	657	57	1808	947	33	1.06875	0.566647804	3.38147193	1.391100703	1.60199	0.42556	10.55240662	M	0	15.42465753	M	0	-4.872250917	0	705	1467	-762	0	-1.48501949	0.316148225	-0.258954136	1
08.12.2016_Fahamu_Focal_280.1_Play_Fahamu-Kume_part_2_R1.eaf	Fahamu	1.PL	Exit	3.26	1	Kume	Chimpanzee	Basel	0	bilateral	2	Fahamu_@_Kume	1314	657	57	1808	947	33	1.06875	0.566647804	3.38147193	1.391100703	1.60199	0.42556	10.55240662	M	0	15.42465753	M	0	-4.872250917	0	705	1467	-762	0	-1.48501949	0.316148225	-0.258954136	1
08.12.2016_Fahamu_Focal_280.1_Play_Fahamu-Kume_R1.eaf	Fahamu	1.PL	Exit	58.247	1	Kume	Chimpanzee	Basel	1	mutual	3	Fahamu_@_Kume	1314	657	57	1808	947	33	1.06875	0.566647804	3.38147193	1.391100703	1.60199	0.42556	15.42465753	M	0	10.55240662	M	0	4.872250917	1	1467	705	762	1	1.683474893	0.316148225	0.37555103	1
08.12.2016_Fahamu_Focal_280.1_Play_Fahamu-Kume_R1.eaf	Kume	1.PL	Entry	0.881	1	Fahamu	Chimpanzee	Basel	NA	NA	NA	Fahamu_@_Kume	1314	657	57	1808	947	33	1.06875	0.566647804	3.38147193	1.391100703	1.60199	0.42556	10.55240662	M	0	15.42465753	M	0	-4.872250917	0	705	1467	-762	0	-1.48501949	0.316148225	-0.258954136	1
08.12.2016_Xindra_Focal_276.1_Grooming_Xindra-Benga_R1.eaf	Xindra	GR	Entry	9.094	1	Benga	Chimpanzee	Basel	NA	NA	NA	Benga_@_Xindra	1314	657	59	3324	0	28	1.10625	1.04177948	0	1.180327869	0.83209	-0.00033	39.47123288	F	1	43.37260274	F	1	-3.901369863	0	875	1120	-245	0	-0.410143115	-0.509907477	-0.19573602	1
08.12.2016_Xindra_Focal_276.1_Grooming_Xindra-Benga_R1.eaf	Xindra	GR	Exit	4.901	1	Benga	Chimpanzee	Basel	0	unilateral	1	Benga_@_Xindra	1314	657	59	3324	0	28	1.10625	1.04177948	0	1.180327869	0.83209	-0.00033	39.47123288	F	1	43.37260274	F	1	-3.901369863	0	875	1120	-245	0	-0.410143115	-0.509907477	-0.19573602	1
08.12.2016_Xindra_Focal_276.2_Grooming_Xindra-Kitoko_R1.eaf	Xindra	GR	Exit	1.857	1	Kitoko	Chimpanzee	Basel	0	unilateral	1	Kitoko_@_Xindra	1314	657	43	5911	0	27	0.80625	1.852574762	0	1.138173302	0.94925	-0.06268	25.8	F	1	43.37260274	F	1	-17.57260274	0	967	1120	-153	0	-0.218869176	-0.384201949	-1.085927026	1
08.12.2016_Xindra_Focal_276.2_Grooming_Xindra-Kitoko_R1.eaf	Xindra	GR	Entry	4.901	1	Kitoko	Chimpanzee	Basel	NA	NA	NA	Kitoko_@_Xindra	1314	657	43	5911	0	27	0.80625	1.852574762	0	1.138173302	0.94925	-0.06268	25.8	F	1	43.37260274	F	1	-17.57260274	0	967	1120	-153	0	-0.218869176	-0.384201949	-1.085927026	1
09.02.2017_Kitoko_Focal_415.2_Grooming_Kitoko-Xindra_R1.eaf	Xindra	GR	Exit	NA	0	Kitoko	Chimpanzee	Basel	NA	NA	NA	Kitoko_@_Xindra	1314	657	43	5911	0	27	0.80625	1.852574762	0	1.138173302	0.94925	-0.06268	25.8	F	1	43.37260274	F	1	-17.57260274	0	967	1120	-153	0	-0.218869176	-0.384201949	-1.085927026	1
09.01.2017_Garissa_Focal_364.4_Play_Garissa-Kume_R1.eaf	Garissa	1.PL	Exit	36.183	1	Kume	Chimpanzee	Basel	1	mutual	3	Garissa_@_Kume	1314	657	105	976	1827	35	1.96875	0.305889522	6.523705614	1.475409836	2.56844	1.32389	15.42465753	M	0	9.920547945	F	1	5.504109589	1	1467	815	652	1	1.454777792	1.353090078	0.416693984	0
09.01.2017_Garissa_Focal_364.4_Play_Garissa-Kume_R1.eaf	Kume	1.PL	Entry	NA	0	Garissa	Chimpanzee	Basel	NA	NA	NA	Garissa_@_Kume	1314	657	105	976	1827	35	1.96875	0.305889522	6.523705614	1.475409836	2.56844	1.32389	9.920547945	F	1	15.42465753	M	0	-5.504109589	0	815	1467	-652	0	-1.256322389	1.353090078	-0.30009709	0
09.01.2017_Kume_Focal_367.1_Play_Kume-Fahamu_R1.eaf	Fahamu	1.PL	Exit	2.721	1	Kume	Chimpanzee	Basel	0	bilateral	2	Fahamu_@_Kume	1314	657	57	1808	947	33	1.06875	0.566647804	3.38147193	1.391100703	1.60199	0.42556	15.42465753	M	0	10.55240662	M	0	4.872250917	1	1467	705	762	1	1.683474893	0.316148225	0.37555103	1
09.01.2017_Kume_Focal_367.1_Play_Kume-Fahamu_R1.eaf	Kume	1.PL	Entry	10.531	1	Fahamu	Chimpanzee	Basel	NA	NA	NA	Fahamu_@_Kume	1314	657	57	1808	947	33	1.06875	0.566647804	3.38147193	1.391100703	1.60199	0.42556	10.55240662	M	0	15.42465753	M	0	-4.872250917	0	705	1467	-762	0	-1.48501949	0.316148225	-0.258954136	1
09.01.2017_Xindra_Focal_366_Grooming_Garissa-Xindra_R1.eaf	Xindra	GR	Exit	10.711	1	Garissa	Chimpanzee	Basel	1	mutual	3	Garissa_@_Xindra	1314	657	47	490	66	14	0.88125	0.153571584	0.235667526	0.590163934	0.46516	-0.4366	9.920547945	F	1	43.37260274	F	1	-33.45205479	0	815	1120	-305	0	-0.534886988	-0.903600967	-2.119904394	1
09.01.2017_Xindra_Focal_366_Grooming_Garissa-Xindra_R1.eaf	Xindra	GR	Entry	NA	0	Garissa	Chimpanzee	Basel	NA	NA	NA	Garissa_@_Xindra	1314	657	47	490	66	14	0.88125	0.153571584	0.235667526	0.590163934	0.46516	-0.4366	9.920547945	F	1	43.37260274	F	1	-33.45205479	0	815	1120	-305	0	-0.534886988	-0.903600967	-2.119904394	1
09.01.2017_Xindra_Focal_366_Play_Xindra-Garissa_R1.eaf	Garissa	1.PL	Entry	33.421	1	Xindra	Chimpanzee	Basel	NA	NA	NA	Garissa_@_Xindra	1314	657	47	490	66	14	0.88125	0.153571584	0.235667526	0.590163934	0.46516	-0.4366	43.37260274	F	1	9.920547945	F	1	33.45205479	1	1120	815	305	1	0.733342391	-0.903600967	2.236501289	1
09.01.2017_Xindra_Focal_366_Play_Xindra-Garissa_R1.eaf	Xindra	1.PL	Exit	33.349	1	Garissa	Chimpanzee	Basel	1	mutual	3	Garissa_@_Xindra	1314	657	47	490	66	14	0.88125	0.153571584	0.235667526	0.590163934	0.46516	-0.4366	9.920547945	F	1	43.37260274	F	1	-33.45205479	0	815	1120	-305	0	-0.534886988	-0.903600967	-2.119904394	1
09.02.2017_Kitoko_Focal_415.2_Grooming_Fifi-Kitoko_R1.eaf	Kitoko	GR	Entry	3.216	1	Fifi	Chimpanzee	Basel	NA	NA	NA	Fifi_@_Kitoko	1314	657	64	25589	0	73	1.2	8.019884212	0	3.077283372	3.07429	1.75577	25.82191781	F	1	25.8	F	1	0.021917808	1	964	967	-3	0	0.092990508	1.895836249	0.059725607	1
09.02.2017_Kitoko_Focal_415.2_Grooming_Fifi-Kitoko_R1.eaf	Kitoko	GR	Exit	33.982	1	Fifi	Chimpanzee	Basel	1	mutual	3	Fifi_@_Kitoko	1314	657	64	25589	0	73	1.2	8.019884212	0	3.077283372	3.07429	1.75577	25.82191781	F	1	25.8	F	1	0.021917808	1	964	967	-3	0	0.092990508	1.895836249	0.059725607	1
09.11.2016_Fifi_Focal_139.1_Grooming_Fifi-Kitoko.eaf	Fifi	GR	Exit	NA	0	Kitoko	Chimpanzee	Basel	NA	NA	NA	Fifi_@_Kitoko	1314	657	64	25589	0	73	1.2	8.019884212	0	3.077283372	3.07429	1.75577	25.8	F	1	25.82191781	F	1	-0.021917808	0	967	964	3	1	0.105464895	1.895836249	0.056871287	1
09.02.2017_Kitoko_Focal_415.2_Grooming_Kitoko-Xindra_R1.eaf	Xindra	GR	Entry	3.938	1	Kitoko	Chimpanzee	Basel	NA	NA	NA	Kitoko_@_Xindra	1314	657	43	5911	0	27	0.80625	1.852574762	0	1.138173302	0.94925	-0.06268	25.8	F	1	43.37260274	F	1	-17.57260274	0	967	1120	-153	0	-0.218869176	-0.384201949	-1.085927026	1
09.02.2017_Xindra_Focal_472.4_Grooming_Xindra-Benga_R1.eaf	Benga	GR	Entry	1.381	1	Xindra	Chimpanzee	Basel	NA	NA	NA	Benga_@_Xindra	1314	657	59	3324	0	28	1.10625	1.04177948	0	1.180327869	0.83209	-0.00033	43.37260274	F	1	39.47123288	F	1	3.901369863	1	1120	875	245	1	0.608598517	-0.509907477	0.312332915	1
09.02.2017_Xindra_Focal_472.4_Grooming_Xindra-Benga_R1.eaf	Benga	GR	Exit	6.954	1	Xindra	Chimpanzee	Basel	1	mutual	3	Benga_@_Xindra	1314	657	59	3324	0	28	1.10625	1.04177948	0	1.180327869	0.83209	-0.00033	43.37260274	F	1	39.47123288	F	1	3.901369863	1	1120	875	245	1	0.608598517	-0.509907477	0.312332915	1
10.01.2017_Kume_Focal_375.2_Play_Colebe-Kume_R1.eaf	Kume	1.PL	Exit	NA	0	Colebe	Chimpanzee	Basel	NA	NA	NA	Colebe_@_Kume	1314	657	45	1310	763	12	0.84375	0.410568929	2.724459433	0.505854801	1.12116	-0.12623	13.65479452	M	0	15.42465753	M	0	-1.769863014	0	791	1467	-676	0	-1.306219939	-0.199753013	-0.056944717	1
09.11.2016_Fifi_Focal_139.1_Grooming_Fifi-Kitoko.eaf	Kitoko	GR	Entry	13.112	1	Fifi	Chimpanzee	Basel	NA	NA	NA	Fifi_@_Kitoko	1314	657	64	25589	0	73	1.2	8.019884212	0	3.077283372	3.07429	1.75577	25.82191781	F	1	25.8	F	1	0.021917808	1	964	967	-3	0	0.092990508	1.895836249	0.059725607	1
09.11.2016_Fifi_Focal_139.2_Grooming_Fifi-Kitoko_R1.eaf	Kitoko	GR	Entry	NA	0	Fifi	Chimpanzee	Basel	NA	NA	NA	Fifi_@_Kitoko	1314	657	64	25589	0	73	1.2	8.019884212	0	3.077283372	3.07429	1.75577	25.82191781	F	1	25.8	F	1	0.021917808	1	964	967	-3	0	0.092990508	1.895836249	0.059725607	1
09.11.2016_Fifi_Focal_139.2_Grooming_Fifi-Kitoko_R1.eaf	Kitoko	GR	Exit	1.868	1	Fifi	Chimpanzee	Basel	0	unilateral	1	Fifi_@_Kitoko	1314	657	64	25589	0	73	1.2	8.019884212	0	3.077283372	3.07429	1.75577	25.82191781	F	1	25.8	F	1	0.021917808	1	964	967	-3	0	0.092990508	1.895836249	0.059725607	1
09.11.2016_Jacky_Focal_135.2_Grooming_Fahamu-Jacky_R1.eaf	Jacky	GR	Entry	NA	0	Fahamu	Chimpanzee	Basel	NA	NA	NA	Fahamu_@_Jacky	1314	657	44	13	0	14	0.825	0.004074348	0	0.590163934	0.35481	-0.5202	10.55240662	M	0	51.68767123	F	1	-41.13526462	0	705	1296	-591	0	-1.129499451	-1.021999781	-2.620190238	0
09.11.2016_Jacky_Focal_135.2_Grooming_Fahamu-Jacky_R1.eaf	Jacky	GR	Exit	13.502	1	Fahamu	Chimpanzee	Basel	0	unilateral	1	Fahamu_@_Jacky	1314	657	44	13	0	14	0.825	0.004074348	0	0.590163934	0.35481	-0.5202	10.55240662	M	0	51.68767123	F	1	-41.13526462	0	705	1296	-591	0	-1.129499451	-1.021999781	-2.620190238	0
09.11.2016_Jacky_Focal_135.3_Grooming_Xindra-Fahamu_R1.eaf	Fahamu	GR	Entry	NA	0	Xindra	Chimpanzee	Basel	NA	NA	NA	Fahamu_@_Xindra	1314	657	92	4568	9	32	1.725	1.431663257	0.032136481	1.348946136	1.13444	0.46343	43.37260274	F	1	10.55240662	M	0	32.82019612	1	1120	705	415	1	0.962039492	-0.185504383	2.195358335	0
09.11.2016_Jacky_Focal_135.3_Grooming_Xindra-Fahamu_R1.eaf	Xindra	GR	Exit	1.698	1	Fahamu	Chimpanzee	Basel	0	bilateral	2	Fahamu_@_Xindra	1314	657	92	4568	9	32	1.725	1.431663257	0.032136481	1.348946136	1.13444	0.46343	10.55240662	M	0	43.37260274	F	1	-32.82019612	0	705	1120	-415	0	-0.763584089	-0.185504383	-2.07876144	0
09.11.2016_Jacky_Focal_135.3_Grooming_Xindra-Jacky_part_1_R1.eaf	Jacky	GR	Entry	1.32	1	Xindra	Chimpanzee	Basel	NA	NA	NA	Jacky_@_Xindra	1314	657	34	1349	0	20	0.6375	0.422791973	0	0.843091335	0.47585	-0.47135	43.37260274	F	1	51.68767123	F	1	-8.315068493	0	1120	1296	-176	0	-0.266687661	-0.89213125	-0.483130351	1
09.11.2016_Jacky_Focal_135.3_Grooming_Xindra-Jacky_part_1_R1.eaf	Xindra	GR	Exit	9.768	1	Jacky	Chimpanzee	Basel	0	unilateral	1	Jacky_@_Xindra	1314	657	34	1349	0	20	0.6375	0.422791973	0	0.843091335	0.47585	-0.47135	51.68767123	F	1	43.37260274	F	1	8.315068493	1	1296	1120	176	1	0.465143063	-0.89213125	0.599727245	1
09.11.2016_Jacky_Focal_135.3_Grooming_Xindra-Jacky_part_2_R1.eaf	Jacky	GR	Entry	NA	0	Xindra	Chimpanzee	Basel	NA	NA	NA	Jacky_@_Xindra	1314	657	34	1349	0	20	0.6375	0.422791973	0	0.843091335	0.47585	-0.47135	43.37260274	F	1	51.68767123	F	1	-8.315068493	0	1120	1296	-176	0	-0.266687661	-0.89213125	-0.483130351	1
09.11.2016_Jacky_Focal_135.3_Grooming_Xindra-Jacky_part_2_R1.eaf	Xindra	GR	Exit	7.252	1	Jacky	Chimpanzee	Basel	0	unilateral	1	Jacky_@_Xindra	1314	657	34	1349	0	20	0.6375	0.422791973	0	0.843091335	0.47585	-0.47135	51.68767123	F	1	43.37260274	F	1	8.315068493	1	1296	1120	176	1	0.465143063	-0.89213125	0.599727245	1
09.11.2016_Kitoko_Focal_102.3_Grooming_Kitoko-Colebe_R1.eaf	Kitoko	GR	Exit	4.697	1	Colebe	Chimpanzee	Basel	0	unilateral	1	Colebe_@_Kitoko	1314	657	64	3334	637	30	1.2	1.044913594	2.274548701	1.264637002	1.44602	0.37833	13.65479452	M	0	25.8	F	1	-12.14520548	0	791	967	-176	0	-0.266687661	0.148801936	-0.732526548	0
09.11.2016_Kitoko_Focal_102.3_Grooming_Kitoko-Colebe_R1.eaf	Kitoko	GR	Entry	1.843	1	Colebe	Chimpanzee	Basel	NA	NA	NA	Colebe_@_Kitoko	1314	657	64	3334	637	30	1.2	1.044913594	2.274548701	1.264637002	1.44602	0.37833	13.65479452	M	0	25.8	F	1	-12.14520548	0	791	967	-176	0	-0.266687661	0.148801936	-0.732526548	0
09.11.2016_Kume_Focal_143.2_Grooming_Fahamu-Kume_R1.eaf	Kume	GR	Entry	NA	0	Fahamu	Chimpanzee	Basel	NA	NA	NA	Fahamu_@_Kume	1314	657	57	1808	947	33	1.06875	0.566647804	3.38147193	1.391100703	1.60199	0.42556	10.55240662	M	0	15.42465753	M	0	-4.872250917	0	705	1467	-762	0	-1.48501949	0.316148225	-0.258954136	1
09.11.2016_Kume_Focal_143.2_Grooming_Fahamu-Kume_R1.eaf	Kume	GR	Exit	20.542	1	Fahamu	Chimpanzee	Basel	1	mutual	3	Fahamu_@_Kume	1314	657	57	1808	947	33	1.06875	0.566647804	3.38147193	1.391100703	1.60199	0.42556	10.55240662	M	0	15.42465753	M	0	-4.872250917	0	705	1467	-762	0	-1.48501949	0.316148225	-0.258954136	1
10.01.2017_Benga_Focal_209.X1_Grooming_Garissa-Benga_R1.eaf	Benga	GR	Entry	1.447	1	Garissa	Chimpanzee	Basel	NA	NA	NA	Benga_@_Garissa	1314	657	59	20757	66	66	1.10625	6.505480346	0.235667526	2.782201405	2.6574	1.40682	9.920547945	F	1	39.47123288	F	1	-29.55068493	0	815	875	-60	0	-0.025516172	1.448538728	-1.865869927	1
10.01.2017_Benga_Focal_209.X1_Grooming_Xindra-Benga_R1.eaf	Benga	GR	Entry	NA	0	Xindra	Chimpanzee	Basel	NA	NA	NA	Benga_@_Xindra	1314	657	59	3324	0	28	1.10625	1.04177948	0	1.180327869	0.83209	-0.00033	43.37260274	F	1	39.47123288	F	1	3.901369863	1	1120	875	245	1	0.608598517	-0.509907477	0.312332915	1
10.01.2017_Benga_Focal_209.X1_Grooming_Xindra-Benga_R1.eaf	Xindra	GR	Exit	0.827	1	Benga	Chimpanzee	Basel	0	unilateral	1	Benga_@_Xindra	1314	657	59	3324	0	28	1.10625	1.04177948	0	1.180327869	0.83209	-0.00033	39.47123288	F	1	43.37260274	F	1	-3.901369863	0	875	1120	-245	0	-0.410143115	-0.509907477	-0.19573602	1
10.01.2017_Benga_Focal_209.X1_Play_Benga-Fahamu_R1.eaf	Benga	1.PL	Entry	7.572	1	Fahamu	Chimpanzee	Basel	NA	NA	NA	Benga_@_Fahamu	1314	657	45	1179	298	14	0.84375	0.369512036	1.064074588	0.590163934	0.71688	-0.31793	10.55240662	M	0	39.47123288	F	1	-28.91882626	0	705	875	-170	0	-0.254213273	-0.633520774	-1.824726973	0
10.01.2017_Benga_Focal_379.1_Play_+_Grooming_Benga-Garissa_R1.eaf	Benga	MX	Entry	NA	0	Garissa	Chimpanzee	Basel	NA	NA	NA	Benga_@_Garissa	1314	657	59	20757	66	66	1.10625	6.505480346	0.235667526	2.782201405	2.6574	1.40682	9.920547945	F	1	39.47123288	F	1	-29.55068493	0	815	875	-60	0	-0.025516172	1.448538728	-1.865869927	1
10.01.2017_Benga_Focal_379.1_Play_+_Grooming_Benga-Garissa_R1.eaf	Benga	MX	Exit	4.609	1	Garissa	Chimpanzee	Basel	0	unilateral	1	Benga_@_Garissa	1314	657	59	20757	66	66	1.10625	6.505480346	0.235667526	2.782201405	2.6574	1.40682	9.920547945	F	1	39.47123288	F	1	-29.55068493	0	815	875	-60	0	-0.025516172	1.448538728	-1.865869927	1
10.01.2017_Benga_Focal_379.2_Grooming_Xindra-Benga_R1.eaf	Xindra	GR	Entry	12.807	1	Benga	Chimpanzee	Basel	NA	NA	NA	Benga_@_Xindra	1314	657	59	3324	0	28	1.10625	1.04177948	0	1.180327869	0.83209	-0.00033	39.47123288	F	1	43.37260274	F	1	-3.901369863	0	875	1120	-245	0	-0.410143115	-0.509907477	-0.19573602	1
10.01.2017_Benga_Focal_379.2_Grooming_Xindra-Benga_R1.eaf	Xindra	GR	Exit	2.425	1	Benga	Chimpanzee	Basel	0	unilateral	1	Benga_@_Xindra	1314	657	59	3324	0	28	1.10625	1.04177948	0	1.180327869	0.83209	-0.00033	39.47123288	F	1	43.37260274	F	1	-3.901369863	0	875	1120	-245	0	-0.410143115	-0.509907477	-0.19573602	1
10.01.2017_Fahamu_Focal_373_Play_Colebe-Fahamu_R1.eaf	Fahamu	1.PL	Exit	3.702	1	Colebe	Chimpanzee	Basel	0	unilateral	1	Colebe_@_Fahamu	1314	657	78	291	1701	23	1.4625	0.091202716	6.073794882	0.969555035	2.14926	0.77193	13.65479452	M	0	10.55240662	M	0	3.102387903	1	791	705	86	1	0.278027253	0.903335527	0.260307866	1
10.01.2017_Fahamu_Focal_373_Play_Colebe-Fahamu_R1.eaf	Fahamu	1.PL	Entry	38.636	1	Colebe	Chimpanzee	Basel	NA	NA	NA	Colebe_@_Fahamu	1314	657	78	291	1701	23	1.4625	0.091202716	6.073794882	0.969555035	2.14926	0.77193	13.65479452	M	0	10.55240662	M	0	3.102387903	1	791	705	86	1	0.278027253	0.903335527	0.260307866	1
10.01.2017_Fahamu_Focal_380_Grooming_Xindra-Fahamu_R1.eaf	Fahamu	GR	Entry	7.335	1	Xindra	Chimpanzee	Basel	NA	NA	NA	Fahamu_@_Xindra	1314	657	92	4568	9	32	1.725	1.431663257	0.032136481	1.348946136	1.13444	0.46343	43.37260274	F	1	10.55240662	M	0	32.82019612	1	1120	705	415	1	0.962039492	-0.185504383	2.195358335	0
10.01.2017_Fahamu_Focal_380_Grooming_Xindra-Fahamu_R1.eaf	Xindra	GR	Exit	2.009	1	Fahamu	Chimpanzee	Basel	0	unilateral	1	Fahamu_@_Xindra	1314	657	92	4568	9	32	1.725	1.431663257	0.032136481	1.348946136	1.13444	0.46343	10.55240662	M	0	43.37260274	F	1	-32.82019612	0	705	1120	-415	0	-0.763584089	-0.185504383	-2.07876144	0
10.01.2017_Kume_Focal_375.1_Play_Kume-Garissa_R1.eaf	Kume	1.PL	Exit	2.428	1	Garissa	Chimpanzee	Basel	0	unilateral	1	Garissa_@_Kume	1314	657	105	976	1827	35	1.96875	0.305889522	6.523705614	1.475409836	2.56844	1.32389	9.920547945	F	1	15.42465753	M	0	-5.504109589	0	815	1467	-652	0	-1.256322389	1.353090078	-0.30009709	0
10.01.2017_Kume_Focal_375.1_Play_Kume-Garissa_R1.eaf	Kume	1.PL	Entry	5.712	1	Garissa	Chimpanzee	Basel	NA	NA	NA	Garissa_@_Kume	1314	657	105	976	1827	35	1.96875	0.305889522	6.523705614	1.475409836	2.56844	1.32389	9.920547945	F	1	15.42465753	M	0	-5.504109589	0	815	1467	-652	0	-1.256322389	1.353090078	-0.30009709	0
11.11.2016_Benga_Focal_166_Grooming_Benga-Garissa_R1.eaf	Garissa	GR	Exit	NA	0	Benga	Chimpanzee	Basel	NA	NA	NA	Benga_@_Garissa	1314	657	59	20757	66	66	1.10625	6.505480346	0.235667526	2.782201405	2.6574	1.40682	39.47123288	F	1	9.920547945	F	1	29.55068493	1	875	815	60	1	0.223971575	1.448538728	1.982466821	1
10.01.2017_Kume_Focal_375.2_Play_Colebe-Kume_R1.eaf	Kume	1.PL	Entry	1.02	1	Colebe	Chimpanzee	Basel	NA	NA	NA	Colebe_@_Kume	1314	657	45	1310	763	12	0.84375	0.410568929	2.724459433	0.505854801	1.12116	-0.12623	13.65479452	M	0	15.42465753	M	0	-1.769863014	0	791	1467	-676	0	-1.306219939	-0.199753013	-0.056944717	1
10.01.2017_Kume_Focal_382_Play_Colebe-Kume_R1.eaf	Kume	1.PL	Entry	NA	0	Colebe	Chimpanzee	Basel	NA	NA	NA	Colebe_@_Kume	1314	657	45	1310	763	12	0.84375	0.410568929	2.724459433	0.505854801	1.12116	-0.12623	13.65479452	M	0	15.42465753	M	0	-1.769863014	0	791	1467	-676	0	-1.306219939	-0.199753013	-0.056944717	1
10.01.2017_Kume_Focal_382_Play_Colebe-Kume_R1.eaf	Colebe	1.PL	Exit	2.074	1	Kume	Chimpanzee	Basel	0	unilateral	1	Colebe_@_Kume	1314	657	45	1310	763	12	0.84375	0.410568929	2.724459433	0.505854801	1.12116	-0.12623	15.42465753	M	0	13.65479452	M	0	1.769863014	1	1467	791	676	1	1.504675341	-0.199753013	0.173541612	1
10.01.2017_Kume_Focal_382_Play_Garissa-Kume_R1.eaf	Kume	1.PL	Exit	9.516	1	Garissa	Chimpanzee	Basel	1	mutual	3	Garissa_@_Kume	1314	657	105	976	1827	35	1.96875	0.305889522	6.523705614	1.475409836	2.56844	1.32389	9.920547945	F	1	15.42465753	M	0	-5.504109589	0	815	1467	-652	0	-1.256322389	1.353090078	-0.30009709	0
10.01.2017_Kume_Focal_382_Play_Garissa-Kume_R1.eaf	Kume	1.PL	Entry	13.777	1	Garissa	Chimpanzee	Basel	NA	NA	NA	Garissa_@_Kume	1314	657	105	976	1827	35	1.96875	0.305889522	6.523705614	1.475409836	2.56844	1.32389	9.920547945	F	1	15.42465753	M	0	-5.504109589	0	815	1467	-652	0	-1.256322389	1.353090078	-0.30009709	0
10.01.2017_Xindra_Focal_371.1_Grooming_Xindra-Benga_R1.eaf	Xindra	GR	Exit	15.788	1	Benga	Chimpanzee	Basel	1	mutual	3	Benga_@_Xindra	1314	657	59	3324	0	28	1.10625	1.04177948	0	1.180327869	0.83209	-0.00033	39.47123288	F	1	43.37260274	F	1	-3.901369863	0	875	1120	-245	0	-0.410143115	-0.509907477	-0.19573602	1
10.01.2017_Xindra_Focal_371.1_Grooming_Xindra-Benga_R1.eaf	Xindra	GR	Entry	4.097	1	Benga	Chimpanzee	Basel	NA	NA	NA	Benga_@_Xindra	1314	657	59	3324	0	28	1.10625	1.04177948	0	1.180327869	0.83209	-0.00033	39.47123288	F	1	43.37260274	F	1	-3.901369863	0	875	1120	-245	0	-0.410143115	-0.509907477	-0.19573602	1
10.11.2016_Benga_Focal_151.2_Grooming_Benga-Kitoko_R1.eaf	Kitoko	GR	Exit	4.419	1	Benga	Chimpanzee	Basel	0	unilateral	1	Benga_@_Kitoko	1314	657	34	2091	22	19	0.6375	0.655343229	0.078555842	0.800936768	0.54308	-0.44232	39.47123288	F	1	25.8	F	1	13.67123288	1	875	967	-92	0	-0.092046238	-0.819997564	0.948489453	1
10.11.2016_Benga_Focal_151.2_Grooming_Benga-Kitoko_R1.eaf	Kitoko	GR	Entry	13.288	1	Benga	Chimpanzee	Basel	NA	NA	NA	Benga_@_Kitoko	1314	657	34	2091	22	19	0.6375	0.655343229	0.078555842	0.800936768	0.54308	-0.44232	39.47123288	F	1	25.8	F	1	13.67123288	1	875	967	-92	0	-0.092046238	-0.819997564	0.948489453	1
10.11.2016_Benga_Focal_159.5_Grooming_Kitoko-Benga_R1.eaf	Kitoko	GR	Exit	8.344	1	Benga	Chimpanzee	Basel	0	unilateral	1	Benga_@_Kitoko	1314	657	34	2091	22	19	0.6375	0.655343229	0.078555842	0.800936768	0.54308	-0.44232	39.47123288	F	1	25.8	F	1	13.67123288	1	875	967	-92	0	-0.092046238	-0.819997564	0.948489453	1
10.11.2016_Garissa_Focal_148.1_Grooming_Benga-Garissa_R1.eaf	Benga	GR	Entry	0.977	1	Garissa	Chimpanzee	Basel	NA	NA	NA	Benga_@_Garissa	1314	657	59	20757	66	66	1.10625	6.505480346	0.235667526	2.782201405	2.6574	1.40682	9.920547945	F	1	39.47123288	F	1	-29.55068493	0	815	875	-60	0	-0.025516172	1.448538728	-1.865869927	1
10.11.2016_Garissa_Focal_148.1_Play_Fahamu-Garissa_R1.eaf	Garissa	1.PL	Exit	2.363	1	Fahamu	Chimpanzee	Basel	1	mutual	3	Fahamu_@_Garissa	1314	657	37	58	281	4	0.69375	0.018177861	1.003372347	0.168618267	0.47098	-0.61204	10.55240662	M	0	9.920547945	F	1	0.631858672	1	705	815	-110	0	-0.1294694	-0.897356463	0.099441401	0
10.11.2016_Garissa_Focal_148.1_Play_Fahamu-Garissa_R1.eaf	Garissa	1.PL	Entry	0.348	1	Fahamu	Chimpanzee	Basel	NA	NA	NA	Fahamu_@_Garissa	1314	657	37	58	281	4	0.69375	0.018177861	1.003372347	0.168618267	0.47098	-0.61204	10.55240662	M	0	9.920547945	F	1	0.631858672	1	705	815	-110	0	-0.1294694	-0.897356463	0.099441401	0
10.11.2016_Kitoko_Focal_154.1_Grooming_Kitoko-Fifi_R1.eaf	Fifi	GR	Exit	3.979	1	Kitoko	Chimpanzee	Basel	0	unilateral	1	Fifi_@_Kitoko	1314	657	64	25589	0	73	1.2	8.019884212	0	3.077283372	3.07429	1.75577	25.8	F	1	25.82191781	F	1	-0.021917808	0	967	964	3	1	0.105464895	1.895836249	0.056871287	1
10.11.2016_Kitoko_Focal_154.1_Grooming_Kitoko-Fifi_R1.eaf	Kitoko	GR	Entry	7.738	1	Fifi	Chimpanzee	Basel	NA	NA	NA	Fifi_@_Kitoko	1314	657	64	25589	0	73	1.2	8.019884212	0	3.077283372	3.07429	1.75577	25.82191781	F	1	25.8	F	1	0.021917808	1	964	967	-3	0	0.092990508	1.895836249	0.059725607	1
10.11.2016_Kume_Focal_147.2_Grooming_Kume-Jacky_R1.eaf	Jacky	GR	Entry	1.024	1	Kume	Chimpanzee	Basel	NA	NA	NA	Jacky_@_Kume	1314	657	23	433	181	14	0.43125	0.135707134	0.646300337	0.590163934	0.45086	-0.63433	15.42465753	M	0	51.68767123	F	1	-36.2630137	0	1467	1296	171	1	0.45474774	-0.918943995	-2.302937655	0
10.11.2016_Kume_Focal_147.2_Grooming_Kume-Jacky_R1.eaf	Kume	GR	Exit	6.25	1	Jacky	Chimpanzee	Basel	1	mutual	3	Jacky_@_Kume	1314	657	23	433	181	14	0.43125	0.135707134	0.646300337	0.590163934	0.45086	-0.63433	51.68767123	F	1	15.42465753	M	0	36.2630137	1	1296	1467	-171	0	-0.256292338	-0.918943995	2.41953455	0
10.11.2016_Xindra_Focal_158_Grooming_Xindra-Jacky_R1.eaf	Jacky	GR	Entry	NA	0	Xindra	Chimpanzee	Basel	NA	NA	NA	Jacky_@_Xindra	1314	657	34	1349	0	20	0.6375	0.422791973	0	0.843091335	0.47585	-0.47135	43.37260274	F	1	51.68767123	F	1	-8.315068493	0	1120	1296	-176	0	-0.266687661	-0.89213125	-0.483130351	1
10.11.2016_Xindra_Focal_158_Grooming_Xindra-Jacky_R1.eaf	Jacky	GR	Exit	5.909	1	Xindra	Chimpanzee	Basel	0	unilateral	1	Jacky_@_Xindra	1314	657	34	1349	0	20	0.6375	0.422791973	0	0.843091335	0.47585	-0.47135	43.37260274	F	1	51.68767123	F	1	-8.315068493	0	1120	1296	-176	0	-0.266687661	-0.89213125	-0.483130351	1
11.01.2017_Fifi_Focal_361.2_Grooming_Fifi-Jacky_R1.eaf	Fifi	GR	Exit	9.617	1	Jacky	Chimpanzee	Basel	0	unilateral	1	Fifi_@_Jacky	1314	657	22	467	0	8	0.4125	0.146363122	0	0.337236534	0.22402	-0.81844	51.68767123	F	1	25.82191781	F	1	25.86575342	1	1296	964	332	1	0.789477134	-1.162329467	1.742525558	1
11.01.2017_Fifi_Focal_361.2_Grooming_Fifi-Jacky_R1.eaf	Fifi	GR	Entry	9.363	1	Jacky	Chimpanzee	Basel	NA	NA	NA	Fifi_@_Jacky	1314	657	22	467	0	8	0.4125	0.146363122	0	0.337236534	0.22402	-0.81844	51.68767123	F	1	25.82191781	F	1	25.86575342	1	1296	964	332	1	0.789477134	-1.162329467	1.742525558	1
11.01.2017_Fifi_Focal_361.2_Grooming_Kitoko-Fifi_R1.eaf	Fifi	GR	Entry	1.171	1	Kitoko	Chimpanzee	Basel	NA	NA	NA	Fifi_@_Kitoko	1314	657	64	25589	0	73	1.2	8.019884212	0	3.077283372	3.07429	1.75577	25.8	F	1	25.82191781	F	1	-0.021917808	0	967	964	3	1	0.105464895	1.895836249	0.056871287	1
11.01.2017_Fifi_Focal_361.2_Grooming_Kitoko-Fifi_R1.eaf	Kitoko	GR	Exit	3.748	1	Fifi	Chimpanzee	Basel	0	unilateral	1	Fifi_@_Kitoko	1314	657	64	25589	0	73	1.2	8.019884212	0	3.077283372	3.07429	1.75577	25.82191781	F	1	25.8	F	1	0.021917808	1	964	967	-3	0	0.092990508	1.895836249	0.059725607	1
11.01.2017_Kitoko_Focal_388.2_Grooming_Fifi-Kitoko.eaf	Kitoko	GR	Exit	11.728	1	Fifi	Chimpanzee	Basel	0	bilateral	2	Fifi_@_Kitoko	1314	657	64	25589	0	73	1.2	8.019884212	0	3.077283372	3.07429	1.75577	25.82191781	F	1	25.8	F	1	0.021917808	1	964	967	-3	0	0.092990508	1.895836249	0.059725607	1
11.01.2017_Kitoko_Focal_388.2_Grooming_Fifi-Kitoko.eaf	Kitoko	GR	Entry	12	1	Fifi	Chimpanzee	Basel	NA	NA	NA	Fifi_@_Kitoko	1314	657	64	25589	0	73	1.2	8.019884212	0	3.077283372	3.07429	1.75577	25.82191781	F	1	25.8	F	1	0.021917808	1	964	967	-3	0	0.092990508	1.895836249	0.059725607	1
11.01.2017_Xindra_Focal_383_Grooming_Xindra-Benga_R1.eaf	Xindra	GR	Entry	21.701	1	Benga	Chimpanzee	Basel	NA	NA	NA	Benga_@_Xindra	1314	657	59	3324	0	28	1.10625	1.04177948	0	1.180327869	0.83209	-0.00033	39.47123288	F	1	43.37260274	F	1	-3.901369863	0	875	1120	-245	0	-0.410143115	-0.509907477	-0.19573602	1
11.01.2017_Xindra_Focal_383_Grooming_Xindra-Benga_R1.eaf	Xindra	GR	Exit	5.686	1	Benga	Chimpanzee	Basel	0	unilateral	1	Benga_@_Xindra	1314	657	59	3324	0	28	1.10625	1.04177948	0	1.180327869	0.83209	-0.00033	39.47123288	F	1	43.37260274	F	1	-3.901369863	0	875	1120	-245	0	-0.410143115	-0.509907477	-0.19573602	1
11.11.2016_Benga_Focal_166_Grooming_Benga-Garissa_R1.eaf	Garissa	GR	Entry	1.562	1	Benga	Chimpanzee	Basel	NA	NA	NA	Benga_@_Garissa	1314	657	59	20757	66	66	1.10625	6.505480346	0.235667526	2.782201405	2.6574	1.40682	39.47123288	F	1	9.920547945	F	1	29.55068493	1	875	815	60	1	0.223971575	1.448538728	1.982466821	1
11.11.2016_Kitoko_Focal_160.3_Grooming_Kitoko-Xindra_R1.eaf	Kitoko	GR	Exit	NA	0	Xindra	Chimpanzee	Basel	NA	NA	NA	Kitoko_@_Xindra	1314	657	43	5911	0	27	0.80625	1.852574762	0	1.138173302	0.94925	-0.06268	43.37260274	F	1	25.8	F	1	17.57260274	1	1120	967	153	1	0.417324578	-0.384201949	1.20252392	1
11.11.2016_Benga_Focal_166_Grooming_Benga-Jacky_R1.eaf	Jacky	GR	Entry	1.808	1	Benga	Chimpanzee	Basel	NA	NA	NA	Benga_@_Jacky	1314	657	39	4220	85	19	0.73125	1.322596091	0.303511208	0.800936768	0.78957	-0.26369	39.47123288	F	1	51.68767123	F	1	-12.21643836	0	875	1296	-421	0	-0.776058477	-0.555528841	-0.737164818	1
11.11.2016_Garissa_Focal_163.1_Grooming_Benga-Garissa_R1.eaf	Garissa	GR	Entry	78.849	1	Benga	Chimpanzee	Basel	NA	NA	NA	Benga_@_Garissa	1314	657	59	20757	66	66	1.10625	6.505480346	0.235667526	2.782201405	2.6574	1.40682	39.47123288	F	1	9.920547945	F	1	29.55068493	1	875	815	60	1	0.223971575	1.448538728	1.982466821	1
11.11.2016_Garissa_Focal_163.1_Grooming_Benga-Garissa_R1.eaf	Benga	GR	Exit	1.008	1	Garissa	Chimpanzee	Basel	1	mutual	3	Benga_@_Garissa	1314	657	59	20757	66	66	1.10625	6.505480346	0.235667526	2.782201405	2.6574	1.40682	9.920547945	F	1	39.47123288	F	1	-29.55068493	0	815	875	-60	0	-0.025516172	1.448538728	-1.865869927	1
11.11.2016_Kitoko_Focal_160.3_Grooming_Kitoko-Xindra_R1.eaf	Kitoko	GR	Entry	4.265	1	Xindra	Chimpanzee	Basel	NA	NA	NA	Kitoko_@_Xindra	1314	657	43	5911	0	27	0.80625	1.852574762	0	1.138173302	0.94925	-0.06268	43.37260274	F	1	25.8	F	1	17.57260274	1	1120	967	153	1	0.417324578	-0.384201949	1.20252392	1
12.01.2017_Kitoko_Focal_394_Play_+_Grooming_Kume-Kitoko_R1.eaf	Kume	MX	Exit	NA	0	Kitoko	Chimpanzee	Basel	NA	NA	NA	Kitoko_@_Kume	1314	657	118	6400	80	61	2.2125	2.005832934	0.285657608	2.571428571	1.76885	1.29043	25.8	F	1	15.42465753	M	0	10.37534247	1	967	1467	-500	0	-0.940304577	0.495178819	0.733880279	0
11.11.2016_Kitoko_Focal_165_Grooming_Kitoko-Xindra_R1.eaf	Xindra	GR	Entry	NA	0	Kitoko	Chimpanzee	Basel	NA	NA	NA	Kitoko_@_Xindra	1314	657	43	5911	0	27	0.80625	1.852574762	0	1.138173302	0.94925	-0.06268	25.8	F	1	43.37260274	F	1	-17.57260274	0	967	1120	-153	0	-0.218869176	-0.384201949	-1.085927026	1
12.01.2017_Jacky_Focal_398.2_Grooming_Xindra-Colebe_R1.eaf	Xindra	GR	Exit	4.714	1	Colebe	Chimpanzee	Basel	1	mutual	3	Colebe_@_Xindra	1314	657	49	391	25	18	0.91875	0.122543856	0.089268002	0.758782201	0.47234	-0.37868	13.65479452	M	0	43.37260274	F	1	-29.71780822	0	791	1120	-329	0	-0.584784538	-0.895897266	-1.876752021	0
12.01.2017_Jacky_Focal_398.2_Grooming_Xindra-Colebe_R1.eaf	Xindra	GR	Entry	6.236	1	Colebe	Chimpanzee	Basel	NA	NA	NA	Colebe_@_Xindra	1314	657	49	391	25	18	0.91875	0.122543856	0.089268002	0.758782201	0.47234	-0.37868	13.65479452	M	0	43.37260274	F	1	-29.71780822	0	791	1120	-329	0	-0.584784538	-0.895897266	-1.876752021	0
12.01.2017_Jacky_Focal_398.2_Grooming_Xindra-Jacky_part_1_R1.eaf	Jacky	GR	Entry	2.001	1	Xindra	Chimpanzee	Basel	NA	NA	NA	Jacky_@_Xindra	1314	657	34	1349	0	20	0.6375	0.422791973	0	0.843091335	0.47585	-0.47135	43.37260274	F	1	51.68767123	F	1	-8.315068493	0	1120	1296	-176	0	-0.266687661	-0.89213125	-0.483130351	1
12.01.2017_Jacky_Focal_398.2_Grooming_Xindra-Jacky_part_1_R1.eaf	Jacky	GR	Exit	4.956	1	Xindra	Chimpanzee	Basel	0	unilateral	1	Jacky_@_Xindra	1314	657	34	1349	0	20	0.6375	0.422791973	0	0.843091335	0.47585	-0.47135	43.37260274	F	1	51.68767123	F	1	-8.315068493	0	1120	1296	-176	0	-0.266687661	-0.89213125	-0.483130351	1
12.01.2017_Jacky_Focal_398.2_Grooming_Xindra-Jacky_part_2_R1.eaf	Jacky	GR	Exit	4.678	1	Xindra	Chimpanzee	Basel	1	mutual	3	Jacky_@_Xindra	1314	657	34	1349	0	20	0.6375	0.422791973	0	0.843091335	0.47585	-0.47135	43.37260274	F	1	51.68767123	F	1	-8.315068493	0	1120	1296	-176	0	-0.266687661	-0.89213125	-0.483130351	1
12.01.2017_Jacky_Focal_398.2_Grooming_Xindra-Jacky_part_2_R1.eaf	Jacky	GR	Entry	NA	0	Xindra	Chimpanzee	Basel	NA	NA	NA	Jacky_@_Xindra	1314	657	34	1349	0	20	0.6375	0.422791973	0	0.843091335	0.47585	-0.47135	43.37260274	F	1	51.68767123	F	1	-8.315068493	0	1120	1296	-176	0	-0.266687661	-0.89213125	-0.483130351	1
12.10.2016_Garissa_Focal_21_Play_Garissa-Colebe_R1.eaf	Garissa	1.PL	Exit	NA	0	Colebe	Chimpanzee	Basel	NA	NA	NA	Colebe_@_Garissa	1314	657	54	1110	2008	18	1.0125	0.34788665	7.170005951	0.758782201	2.32229	0.62757	13.65479452	M	0	9.920547945	F	1	3.734246575	1	791	815	-24	0	0.049330152	1.088986155	0.30145082	0
12.01.2017_Kitoko_Focal_394_Play_+_Grooming_Kume-Kitoko_R1.eaf	Kume	MX	Entry	0.842	1	Kitoko	Chimpanzee	Basel	NA	NA	NA	Kitoko_@_Kume	1314	657	118	6400	80	61	2.2125	2.005832934	0.285657608	2.571428571	1.76885	1.29043	25.8	F	1	15.42465753	M	0	10.37534247	1	967	1467	-500	0	-0.940304577	0.495178819	0.733880279	0
12.01.2017_Kitoko_Focal_394_Play_Kitoko-Garissa_R1.eaf	Kitoko	1.PL	Entry	NA	0	Garissa	Chimpanzee	Basel	NA	NA	NA	Garissa_@_Kitoko	1314	657	64	1098	712	31	1.2	0.344125713	2.542352708	1.306791569	1.34832	0.32591	9.920547945	F	1	25.8	F	1	-15.87945205	0	815	967	-152	0	-0.216790111	0.0439758	-0.975678921	1
12.01.2017_Kitoko_Focal_394_Play_Kitoko-Garissa_R1.eaf	Kitoko	1.PL	Exit	8.907	1	Garissa	Chimpanzee	Basel	1	mutual	3	Garissa_@_Kitoko	1314	657	64	1098	712	31	1.2	0.344125713	2.542352708	1.306791569	1.34832	0.32591	9.920547945	F	1	25.8	F	1	-15.87945205	0	815	967	-152	0	-0.216790111	0.0439758	-0.975678921	1
12.01.2017_Kume_Focal_400.1_Play_Garissa-Kume_R1.eaf	Garissa	1.PL	Entry	1.218	1	Kume	Chimpanzee	Basel	NA	NA	NA	Garissa_@_Kume	1314	657	105	976	1827	35	1.96875	0.305889522	6.523705614	1.475409836	2.56844	1.32389	15.42465753	M	0	9.920547945	F	1	5.504109589	1	1467	815	652	1	1.454777792	1.353090078	0.416693984	0
12.01.2017_Kume_Focal_400.1_Play_Garissa-Kume_R1.eaf	Kume	1.PL	Exit	8.688	1	Garissa	Chimpanzee	Basel	1	mutual	3	Garissa_@_Kume	1314	657	105	976	1827	35	1.96875	0.305889522	6.523705614	1.475409836	2.56844	1.32389	9.920547945	F	1	15.42465753	M	0	-5.504109589	0	815	1467	-652	0	-1.256322389	1.353090078	-0.30009709	0
12.01.2017_Kume_Focal_400.2_Grooming_Xindra-Kume_R1.eaf	Kume	GR	Entry	NA	0	Xindra	Chimpanzee	Basel	NA	NA	NA	Kume_@_Xindra	1314	657	78	4888	0	38	1.4625	1.531954904	0	1.601873536	1.14908	0.42011	43.37260274	F	1	15.42465753	M	0	27.94794521	1	1120	1467	-347	0	-0.6222077	-0.169796557	1.878105752	0
12.01.2017_Kume_Focal_400.2_Grooming_Xindra-Kume_R1.eaf	Kume	GR	Exit	6.902	1	Xindra	Chimpanzee	Basel	0	unilateral	1	Kume_@_Xindra	1314	657	78	4888	0	38	1.4625	1.531954904	0	1.601873536	1.14908	0.42011	43.37260274	F	1	15.42465753	M	0	27.94794521	1	1120	1467	-347	0	-0.6222077	-0.169796557	1.878105752	0
12.01.2017_Kume_Focal_400.2_Play_Garissa-Kume_part_1_R1.eaf	Kume	MX	Entry	10.302	1	Garissa	Chimpanzee	Basel	NA	NA	NA	Garissa_@_Kume	1314	657	105	976	1827	35	1.96875	0.305889522	6.523705614	1.475409836	2.56844	1.32389	9.920547945	F	1	15.42465753	M	0	-5.504109589	0	815	1467	-652	0	-1.256322389	1.353090078	-0.30009709	0
12.01.2017_Kume_Focal_400.2_Play_Garissa-Kume_part_1_R1.eaf	Kume	MX	Exit	7.692	1	Garissa	Chimpanzee	Basel	0	unilateral	1	Garissa_@_Kume	1314	657	105	976	1827	35	1.96875	0.305889522	6.523705614	1.475409836	2.56844	1.32389	9.920547945	F	1	15.42465753	M	0	-5.504109589	0	815	1467	-652	0	-1.256322389	1.353090078	-0.30009709	0
12.01.2017_Kume_Focal_400.2_Play_Garissa-Kume_part_2_(correct_version)_R1.eaf	Kume	1.PL	Entry	NA	0	Garissa	Chimpanzee	Basel	NA	NA	NA	Garissa_@_Kume	1314	657	105	976	1827	35	1.96875	0.305889522	6.523705614	1.475409836	2.56844	1.32389	9.920547945	F	1	15.42465753	M	0	-5.504109589	0	815	1467	-652	0	-1.256322389	1.353090078	-0.30009709	0
12.01.2017_Kume_Focal_400.2_Play_Garissa-Kume_part_2_(correct_version)_R1.eaf	Kume	1.PL	Exit	48.447	1	Garissa	Chimpanzee	Basel	1	mutual	3	Garissa_@_Kume	1314	657	105	976	1827	35	1.96875	0.305889522	6.523705614	1.475409836	2.56844	1.32389	9.920547945	F	1	15.42465753	M	0	-5.504109589	0	815	1467	-652	0	-1.256322389	1.353090078	-0.30009709	0
12.10.2016_Fifi_Focal_25_Grooming_Benga-Garissa_R1.eaf	Garissa	GR	Entry	NA	0	Benga	Chimpanzee	Basel	NA	NA	NA	Benga_@_Garissa	1314	657	59	20757	66	66	1.10625	6.505480346	0.235667526	2.782201405	2.6574	1.40682	39.47123288	F	1	9.920547945	F	1	29.55068493	1	875	815	60	1	0.223971575	1.448538728	1.982466821	1
12.10.2016_Fifi_Focal_25_Grooming_Benga-Garissa_R1.eaf	Benga	GR	Exit	0.848	1	Garissa	Chimpanzee	Basel	0	unilateral	1	Benga_@_Garissa	1314	657	59	20757	66	66	1.10625	6.505480346	0.235667526	2.782201405	2.6574	1.40682	9.920547945	F	1	39.47123288	F	1	-29.55068493	0	815	875	-60	0	-0.025516172	1.448538728	-1.865869927	1
12.10.2016_Fifi_Focal_25_Grooming_Benga-Kitoko_R1.eaf	Kitoko	GR	Exit	4.329	1	Benga	Chimpanzee	Basel	0	unilateral	1	Benga_@_Kitoko	1314	657	34	2091	22	19	0.6375	0.655343229	0.078555842	0.800936768	0.54308	-0.44232	39.47123288	F	1	25.8	F	1	13.67123288	1	875	967	-92	0	-0.092046238	-0.819997564	0.948489453	1
12.10.2016_Fifi_Focal_25_Grooming_Benga-Kitoko_R1.eaf	Kitoko	GR	Entry	3.618	1	Benga	Chimpanzee	Basel	NA	NA	NA	Benga_@_Kitoko	1314	657	34	2091	22	19	0.6375	0.655343229	0.078555842	0.800936768	0.54308	-0.44232	39.47123288	F	1	25.8	F	1	13.67123288	1	875	967	-92	0	-0.092046238	-0.819997564	0.948489453	1
12.10.2016_Fifi_Focal_25_Grooming_Kitoko-Fifi_R1.eaf	Kitoko	GR	Entry	7.19	1	Fifi	Chimpanzee	Basel	NA	NA	NA	Fifi_@_Kitoko	1314	657	64	25589	0	73	1.2	8.019884212	0	3.077283372	3.07429	1.75577	25.82191781	F	1	25.8	F	1	0.021917808	1	964	967	-3	0	0.092990508	1.895836249	0.059725607	1
12.10.2016_Fifi_Focal_25_Grooming_Kitoko-Fifi_R1.eaf	Kitoko	GR	Exit	32.215	1	Fifi	Chimpanzee	Basel	1	mutual	3	Fifi_@_Kitoko	1314	657	64	25589	0	73	1.2	8.019884212	0	3.077283372	3.07429	1.75577	25.82191781	F	1	25.8	F	1	0.021917808	1	964	967	-3	0	0.092990508	1.895836249	0.059725607	1
12.10.2016_Fifi_Focal_25_Grooming_Xindra-Kitoko_R1.eaf	Kitoko	GR	Entry	NA	0	Xindra	Chimpanzee	Basel	NA	NA	NA	Kitoko_@_Xindra	1314	657	43	5911	0	27	0.80625	1.852574762	0	1.138173302	0.94925	-0.06268	43.37260274	F	1	25.8	F	1	17.57260274	1	1120	967	153	1	0.417324578	-0.384201949	1.20252392	1
12.10.2016_Fifi_Focal_25_Grooming_Xindra-Kitoko_R1.eaf	Kitoko	GR	Exit	9.926	1	Xindra	Chimpanzee	Basel	0	unilateral	1	Kitoko_@_Xindra	1314	657	43	5911	0	27	0.80625	1.852574762	0	1.138173302	0.94925	-0.06268	43.37260274	F	1	25.8	F	1	17.57260274	1	1120	967	153	1	0.417324578	-0.384201949	1.20252392	1
12.10.2016_Garissa_Focal_21_Play_Garissa-Colebe_R1.eaf	Colebe	1.PL	Entry	13.334	1	Garissa	Chimpanzee	Basel	NA	NA	NA	Colebe_@_Garissa	1314	657	54	1110	2008	18	1.0125	0.34788665	7.170005951	0.758782201	2.32229	0.62757	9.920547945	F	1	13.65479452	M	0	-3.734246575	0	815	791	24	1	0.149125251	1.088986155	-0.184853926	0
12.10.2016_Kitoko_Focal_26_Grooming_Benga-Kitoko_part_2_R1.eaf	Kitoko	GR	Exit	NA	0	Benga	Chimpanzee	Basel	NA	NA	NA	Benga_@_Kitoko	1314	657	34	2091	22	19	0.6375	0.655343229	0.078555842	0.800936768	0.54308	-0.44232	39.47123288	F	1	25.8	F	1	13.67123288	1	875	967	-92	0	-0.092046238	-0.819997564	0.948489453	1
12.10.2016_Kitoko_Focal_20.1_Grooming_Kitoko-Jacky_fully_coded.eaf	Jacky	GR	Exit	29.746	1	Kitoko	Chimpanzee	Basel	1	mutual	3	Jacky_@_Kitoko	1314	657	18	760	19	9	0.3375	0.238192661	0.067843682	0.379391101	0.25573	-0.82241	25.8	F	1	51.68767123	F	1	-25.88767123	0	967	1296	-329	0	-0.584784538	-1.128306573	-1.627355824	1
12.10.2016_Kitoko_Focal_20.1_Grooming_Kitoko-Jacky_fully_coded.eaf	Jacky	GR	Entry	22.709	1	Kitoko	Chimpanzee	Basel	NA	NA	NA	Jacky_@_Kitoko	1314	657	18	760	19	9	0.3375	0.238192661	0.067843682	0.379391101	0.25573	-0.82241	25.8	F	1	51.68767123	F	1	-25.88767123	0	967	1296	-329	0	-0.584784538	-1.128306573	-1.627355824	1
12.10.2016_Kitoko_Focal_26_Grooming_Benga-Kitoko_part_1_R1.eaf	Kitoko	GR	Entry	6.27	1	Benga	Chimpanzee	Basel	NA	NA	NA	Benga_@_Kitoko	1314	657	34	2091	22	19	0.6375	0.655343229	0.078555842	0.800936768	0.54308	-0.44232	39.47123288	F	1	25.8	F	1	13.67123288	1	875	967	-92	0	-0.092046238	-0.819997564	0.948489453	1
12.10.2016_Kitoko_Focal_26_Grooming_Benga-Kitoko_part_1_R1.eaf	Kitoko	GR	Exit	14.207	1	Benga	Chimpanzee	Basel	1	mutual	3	Benga_@_Kitoko	1314	657	34	2091	22	19	0.6375	0.655343229	0.078555842	0.800936768	0.54308	-0.44232	39.47123288	F	1	25.8	F	1	13.67123288	1	875	967	-92	0	-0.092046238	-0.819997564	0.948489453	1
12.10.2016_Kitoko_Focal_26_Grooming_Benga-Kitoko_part_2_R1.eaf	Kitoko	GR	Entry	NA	0	Benga	Chimpanzee	Basel	NA	NA	NA	Benga_@_Kitoko	1314	657	34	2091	22	19	0.6375	0.655343229	0.078555842	0.800936768	0.54308	-0.44232	39.47123288	F	1	25.8	F	1	13.67123288	1	875	967	-92	0	-0.092046238	-0.819997564	0.948489453	1
13.10.2016_Kume_Focal_39.1_Grooming_Kume-Xindra.eaf	Xindra	GR	Exit	NA	0	Kume	Chimpanzee	Basel	NA	NA	NA	Kume_@_Xindra	1314	657	78	4888	0	38	1.4625	1.531954904	0	1.601873536	1.14908	0.42011	15.42465753	M	0	43.37260274	F	1	-27.94794521	0	1467	1120	347	1	0.820663102	-0.169796557	-1.761508857	0
12.10.2016_Xindra_Focal_18_Grooming_Fifi-Kume_R1.eaf	Kume	GR	Entry	NA	0	Fifi	Chimpanzee	Basel	NA	NA	NA	Fifi_@_Kume	1314	657	76	9647	20	30	1.425	3.023479737	0.071414402	1.264637002	1.44613	0.5052	25.82191781	F	1	15.42465753	M	0	10.39726027	1	964	1467	-503	0	-0.94654177	0.14891996	0.735307439	0
12.10.2016_Xindra_Focal_18_Grooming_Fifi-Kume_R1.eaf	Fifi	GR	Exit	2.597	1	Kume	Chimpanzee	Basel	0	unilateral	1	Fifi_@_Kume	1314	657	76	9647	20	30	1.425	3.023479737	0.071414402	1.264637002	1.44613	0.5052	15.42465753	M	0	25.82191781	F	1	-10.39726027	0	1467	964	503	1	1.144997173	0.14891996	-0.618710544	0
12.10.2016_Xindra_Focal_18_Grooming_Xindra-Fifi_part_2_R1.eaf	Fifi	GR	Entry	NA	0	Xindra	Chimpanzee	Basel	NA	NA	NA	Fifi_@_Xindra	1314	657	43	533	0	21	0.80625	0.167048274	0	0.885245902	0.46464	-0.40033	43.37260274	F	1	25.82191781	F	1	17.55068493	1	1120	964	156	1	0.423561772	-0.904158896	1.20109676	1
12.10.2016_Xindra_Focal_18_Grooming_Xindra-Fifi_part_2_R1.eaf	Fifi	GR	Exit	5.071	1	Xindra	Chimpanzee	Basel	1	mutual	3	Fifi_@_Xindra	1314	657	43	533	0	21	0.80625	0.167048274	0	0.885245902	0.46464	-0.40033	43.37260274	F	1	25.82191781	F	1	17.55068493	1	1120	964	156	1	0.423561772	-0.904158896	1.20109676	1
12.10.2017_Kitoko_Focal_20.2_Grooming_Kitoko-Jacky_fully_coded.eaf	Jacky	GR	Exit	7.044	1	Kitoko	Chimpanzee	Basel	0	unilateral	1	Jacky_@_Kitoko	1314	657	18	760	19	9	0.3375	0.238192661	0.067843682	0.379391101	0.25573	-0.82241	25.8	F	1	51.68767123	F	1	-25.88767123	0	967	1296	-329	0	-0.584784538	-1.128306573	-1.627355824	1
12.10.2017_Kitoko_Focal_20.2_Grooming_Kitoko-Jacky_fully_coded.eaf	Jacky	GR	Entry	9.36	1	Kitoko	Chimpanzee	Basel	NA	NA	NA	Jacky_@_Kitoko	1314	657	18	760	19	9	0.3375	0.238192661	0.067843682	0.379391101	0.25573	-0.82241	25.8	F	1	51.68767123	F	1	-25.88767123	0	967	1296	-329	0	-0.584784538	-1.128306573	-1.627355824	1
13.01.2017_Benga_Focal_412_Grooming_Xindra-Fahamu_R1.eaf	Fahamu	GR	Entry	NA	0	Xindra	Chimpanzee	Basel	NA	NA	NA	Fahamu_@_Xindra	1314	657	92	4568	9	32	1.725	1.431663257	0.032136481	1.348946136	1.13444	0.46343	43.37260274	F	1	10.55240662	M	0	32.82019612	1	1120	705	415	1	0.962039492	-0.185504383	2.195358335	0
13.01.2017_Benga_Focal_412_Grooming_Xindra-Fahamu_R1.eaf	Fahamu	GR	Exit	3.353	1	Xindra	Chimpanzee	Basel	0	bilateral	2	Fahamu_@_Xindra	1314	657	92	4568	9	32	1.725	1.431663257	0.032136481	1.348946136	1.13444	0.46343	43.37260274	F	1	10.55240662	M	0	32.82019612	1	1120	705	415	1	0.962039492	-0.185504383	2.195358335	0
13.01.2017_Colebe_Focal_410_Grooming_Fahamu-Kume_R1.eaf	Kume	MX	Entry	NA	0	Fahamu	Chimpanzee	Basel	NA	NA	NA	Fahamu_@_Kume	1314	657	57	1808	947	33	1.06875	0.566647804	3.38147193	1.391100703	1.60199	0.42556	10.55240662	M	0	15.42465753	M	0	-4.872250917	0	705	1467	-762	0	-1.48501949	0.316148225	-0.258954136	1
13.01.2017_Colebe_Focal_410_Grooming_Fahamu-Kume_R1.eaf	Kume	MX	Exit	12.624	1	Fahamu	Chimpanzee	Basel	0	unilateral	1	Fahamu_@_Kume	1314	657	57	1808	947	33	1.06875	0.566647804	3.38147193	1.391100703	1.60199	0.42556	10.55240662	M	0	15.42465753	M	0	-4.872250917	0	705	1467	-762	0	-1.48501949	0.316148225	-0.258954136	1
13.01.2017_Colebe_Focal_410_Play_Colebe-Fahamu_R1.eaf	Fahamu	1.PL	Entry	NA	0	Colebe	Chimpanzee	Basel	NA	NA	NA	Colebe_@_Fahamu	1314	657	78	291	1701	23	1.4625	0.091202716	6.073794882	0.969555035	2.14926	0.77193	13.65479452	M	0	10.55240662	M	0	3.102387903	1	791	705	86	1	0.278027253	0.903335527	0.260307866	1
13.01.2017_Colebe_Focal_410_Play_Colebe-Fahamu_R1.eaf	Fahamu	1.PL	Exit	14.205	1	Colebe	Chimpanzee	Basel	0	bilateral	2	Colebe_@_Fahamu	1314	657	78	291	1701	23	1.4625	0.091202716	6.073794882	0.969555035	2.14926	0.77193	13.65479452	M	0	10.55240662	M	0	3.102387903	1	791	705	86	1	0.278027253	0.903335527	0.260307866	1
13.10.2016_Benga_Focal_23_Grooming_Benga-Kume_R1.eaf	Kume	GR	Entry	NA	0	Benga	Chimpanzee	Basel	NA	NA	NA	Benga_@_Kume	1314	657	40	1093	29	10	0.75	0.342558656	0.103550883	0.421545667	0.40441	-0.55945	39.47123288	F	1	15.42465753	M	0	24.04657534	1	875	1467	-592	0	-1.131578516	-0.968782009	1.624071284	0
13.10.2016_Benga_Focal_23_Grooming_Benga-Kume_R1.eaf	Benga	GR	Exit	1.744	1	Kume	Chimpanzee	Basel	0	unilateral	1	Benga_@_Kume	1314	657	40	1093	29	10	0.75	0.342558656	0.103550883	0.421545667	0.40441	-0.55945	15.42465753	M	0	39.47123288	F	1	-24.04657534	0	1467	875	592	1	1.330033918	-0.968782009	-1.50747439	0
13.10.2016_Benga_Focal_29_Grooming_Benga-Kume_coded.eaf	Kume	GR	Entry	NA	0	Benga	Chimpanzee	Basel	NA	NA	NA	Benga_@_Kume	1314	657	40	1093	29	10	0.75	0.342558656	0.103550883	0.421545667	0.40441	-0.55945	39.47123288	F	1	15.42465753	M	0	24.04657534	1	875	1467	-592	0	-1.131578516	-0.968782009	1.624071284	0
13.10.2016_Benga_Focal_29_Grooming_Benga-Kume_coded.eaf	Kume	GR	Exit	19.049	1	Benga	Chimpanzee	Basel	NA	NA	NA	Benga_@_Kume	1314	657	40	1093	29	10	0.75	0.342558656	0.103550883	0.421545667	0.40441	-0.55945	39.47123288	F	1	15.42465753	M	0	24.04657534	1	875	1467	-592	0	-1.131578516	-0.968782009	1.624071284	0
13.10.2016_Garissa_Focal_40.1_Play_Colebe-Garissa_R1.eaf	Garissa	1.PL	Entry	0.841	1	Colebe	Chimpanzee	Basel	NA	NA	NA	Colebe_@_Garissa	1314	657	54	1110	2008	18	1.0125	0.34788665	7.170005951	0.758782201	2.32229	0.62757	13.65479452	M	0	9.920547945	F	1	3.734246575	1	791	815	-24	0	0.049330152	1.088986155	0.30145082	0
13.10.2016_Garissa_Focal_40.1_Play_Colebe-Garissa_R1.eaf	Colebe	1.PL	Exit	17.459	1	Garissa	Chimpanzee	Basel	1	mutual	3	Colebe_@_Garissa	1314	657	54	1110	2008	18	1.0125	0.34788665	7.170005951	0.758782201	2.32229	0.62757	9.920547945	F	1	13.65479452	M	0	-3.734246575	0	815	791	24	1	0.149125251	1.088986155	-0.184853926	0
13.10.2016_Kitoko_Focal_34_Grooming_Kitoko-Garissa_fully_coded.eaf	Garissa	GR	Entry	6.088	1	Kitoko	Chimpanzee	Basel	NA	NA	NA	Garissa_@_Kitoko	1314	657	64	1098	712	31	1.2	0.344125713	2.542352708	1.306791569	1.34832	0.32591	25.8	F	1	9.920547945	F	1	15.87945205	1	967	815	152	1	0.415245514	0.0439758	1.092275816	1
13.10.2016_Kitoko_Focal_34_Grooming_Kitoko-Garissa_fully_coded.eaf	Kitoko	GR	Exit	6.496	1	Garissa	Chimpanzee	Basel	0	unilateral	1	Garissa_@_Kitoko	1314	657	64	1098	712	31	1.2	0.344125713	2.542352708	1.306791569	1.34832	0.32591	9.920547945	F	1	25.8	F	1	-15.87945205	0	815	967	-152	0	-0.216790111	0.0439758	-0.975678921	1
13.10.2016_Kume_Focal_39.1_Grooming_Kume-Xindra.eaf	Xindra	GR	Entry	7.8	1	Kume	Chimpanzee	Basel	NA	NA	NA	Kume_@_Xindra	1314	657	78	4888	0	38	1.4625	1.531954904	0	1.601873536	1.14908	0.42011	15.42465753	M	0	43.37260274	F	1	-27.94794521	0	1467	1120	347	1	0.820663102	-0.169796557	-1.761508857	0
14.10.2016_Xindra_Focal_41_Grooming_Benga-Xindra_R1.eaf	Benga	GR	Exit	NA	0	Xindra	Chimpanzee	Basel	NA	NA	NA	Benga_@_Xindra	1314	657	59	3324	0	28	1.10625	1.04177948	0	1.180327869	0.83209	-0.00033	43.37260274	F	1	39.47123288	F	1	3.901369863	1	1120	875	245	1	0.608598517	-0.509907477	0.312332915	1
13.10.2016_Kume_Focal_39.1_Play_Colebe-Kume_R1.eaf	Colebe	1.PL	Exit	10.34	1	Kume	Chimpanzee	Basel	1	mutual	3	Colebe_@_Kume	1314	657	45	1310	763	12	0.84375	0.410568929	2.724459433	0.505854801	1.12116	-0.12623	15.42465753	M	0	13.65479452	M	0	1.769863014	1	1467	791	676	1	1.504675341	-0.199753013	0.173541612	1
13.10.2016_Kume_Focal_39.1_Play_Colebe-Kume_R1.eaf	Kume	1.PL	Entry	0.59	1	Colebe	Chimpanzee	Basel	NA	NA	NA	Colebe_@_Kume	1314	657	45	1310	763	12	0.84375	0.410568929	2.724459433	0.505854801	1.12116	-0.12623	13.65479452	M	0	15.42465753	M	0	-1.769863014	0	791	1467	-676	0	-1.306219939	-0.199753013	-0.056944717	1
14.10.2016_Colebe_Focal_42_Grooming_Colebe-Fifi_fully_coded.eaf	Fifi	GR	Entry	NA	0	Colebe	Chimpanzee	Basel	NA	NA	NA	Colebe_@_Fifi	1314	657	50	1565	0	16	0.9375	0.490488835	0	0.674473068	0.52562	-0.35654	13.65479452	M	0	25.82191781	F	1	-12.16712329	0	791	964	-173	0	-0.260450467	-0.838731078	-0.733953708	0
14.10.2016_Colebe_Focal_42_Grooming_Colebe-Fifi_fully_coded.eaf	Fifi	GR	Exit	9.714	1	Colebe	Chimpanzee	Basel	1	mutual	3	Colebe_@_Fifi	1314	657	50	1565	0	16	0.9375	0.490488835	0	0.674473068	0.52562	-0.35654	13.65479452	M	0	25.82191781	F	1	-12.16712329	0	791	964	-173	0	-0.260450467	-0.838731078	-0.733953708	0
14.10.2016_Colebe_Focal_42.1_Play_Fahamu-Colebe.eaf	Colebe	1.PL	Entry	5.27	1	Fahamu	Chimpanzee	Basel	NA	NA	NA	Colebe_@_Fahamu	1314	657	78	291	1701	23	1.4625	0.091202716	6.073794882	0.969555035	2.14926	0.77193	10.55240662	M	0	13.65479452	M	0	-3.102387903	0	705	791	-86	0	-0.079571851	0.903335527	-0.143710972	1
14.10.2016_Colebe_Focal_42.1_Play_Fahamu-Colebe.eaf	Fahamu	1.PL	Exit	6.293	1	Colebe	Chimpanzee	Basel	1	mutual	3	Colebe_@_Fahamu	1314	657	78	291	1701	23	1.4625	0.091202716	6.073794882	0.969555035	2.14926	0.77193	13.65479452	M	0	10.55240662	M	0	3.102387903	1	791	705	86	1	0.278027253	0.903335527	0.260307866	1
14.10.2016_Garissa_Focal_43.4_Grooming_Garissa-Kume_R1.eaf	Kume	GR	Entry	NA	0	Garissa	Chimpanzee	Basel	NA	NA	NA	Garissa_@_Kume	1314	657	105	976	1827	35	1.96875	0.305889522	6.523705614	1.475409836	2.56844	1.32389	9.920547945	F	1	15.42465753	M	0	-5.504109589	0	815	1467	-652	0	-1.256322389	1.353090078	-0.30009709	0
14.10.2016_Garissa_Focal_43.4_Grooming_Garissa-Kume_R1.eaf	Kume	GR	Exit	5.168	1	Garissa	Chimpanzee	Basel	0	unilateral	1	Garissa_@_Kume	1314	657	105	976	1827	35	1.96875	0.305889522	6.523705614	1.475409836	2.56844	1.32389	9.920547945	F	1	15.42465753	M	0	-5.504109589	0	815	1467	-652	0	-1.256322389	1.353090078	-0.30009709	0
14.10.2016_Kitoko_Focal_49_Grooming_Kitoko-Garissa_R1.eaf	Garissa	GR	Exit	8.607	1	Kitoko	Chimpanzee	Basel	1	mutual	3	Garissa_@_Kitoko	1314	657	64	1098	712	31	1.2	0.344125713	2.542352708	1.306791569	1.34832	0.32591	25.8	F	1	9.920547945	F	1	15.87945205	1	967	815	152	1	0.415245514	0.0439758	1.092275816	1
14.10.2016_Kitoko_Focal_49_Grooming_Kitoko-Garissa_R1.eaf	Kitoko	GR	Entry	8.436	1	Garissa	Chimpanzee	Basel	NA	NA	NA	Garissa_@_Kitoko	1314	657	64	1098	712	31	1.2	0.344125713	2.542352708	1.306791569	1.34832	0.32591	9.920547945	F	1	25.8	F	1	-15.87945205	0	815	967	-152	0	-0.216790111	0.0439758	-0.975678921	1
14.10.2016_Xindra_Focal_41_Grooming_Benga-Xindra_R1.eaf	Benga	GR	Entry	2.895	1	Xindra	Chimpanzee	Basel	NA	NA	NA	Benga_@_Xindra	1314	657	59	3324	0	28	1.10625	1.04177948	0	1.180327869	0.83209	-0.00033	43.37260274	F	1	39.47123288	F	1	3.901369863	1	1120	875	245	1	0.608598517	-0.509907477	0.312332915	1
16.11.2016_Fifi_Focal_175.2_Grooming_Fifi-Kitoko_R1.eaf	Fifi	GR	Exit	NA	0	Kitoko	Chimpanzee	Basel	NA	NA	NA	Fifi_@_Kitoko	1314	657	64	25589	0	73	1.2	8.019884212	0	3.077283372	3.07429	1.75577	25.8	F	1	25.82191781	F	1	-0.021917808	0	967	964	3	1	0.105464895	1.895836249	0.056871287	1
14.10.2016_Xindra_Focal_41_Grooming_Xindra-Fifi.eaf	Fifi	GR	Entry	NA	0	Xindra	Chimpanzee	Basel	NA	NA	NA	Fifi_@_Xindra	1314	657	43	533	0	21	0.80625	0.167048274	0	0.885245902	0.46464	-0.40033	43.37260274	F	1	25.82191781	F	1	17.55068493	1	1120	964	156	1	0.423561772	-0.904158896	1.20109676	1
14.10.2016_Xindra_Focal_41_Grooming_Xindra-Fifi.eaf	Fifi	GR	Exit	20.026	1	Xindra	Chimpanzee	Basel	0	bilateral	2	Fifi_@_Xindra	1314	657	43	533	0	21	0.80625	0.167048274	0	0.885245902	0.46464	-0.40033	43.37260274	F	1	25.82191781	F	1	17.55068493	1	1120	964	156	1	0.423561772	-0.904158896	1.20109676	1
16.11.2016_Fahamu_Focal_174.2_Play_Fahamu-Kume_R1.eaf	Kume	1.PL	Entry	NA	0	Fahamu	Chimpanzee	Basel	NA	NA	NA	Fahamu_@_Kume	1314	657	57	1808	947	33	1.06875	0.566647804	3.38147193	1.391100703	1.60199	0.42556	10.55240662	M	0	15.42465753	M	0	-4.872250917	0	705	1467	-762	0	-1.48501949	0.316148225	-0.258954136	1
16.11.2016_Fahamu_Focal_174.2_Play_Fahamu-Kume_R1.eaf	Fahamu	1.PL	Exit	18.619	1	Kume	Chimpanzee	Basel	1	mutual	3	Fahamu_@_Kume	1314	657	57	1808	947	33	1.06875	0.566647804	3.38147193	1.391100703	1.60199	0.42556	15.42465753	M	0	10.55240662	M	0	4.872250917	1	1467	705	762	1	1.683474893	0.316148225	0.37555103	1
16.11.2016_Fifi_Focal_175.1_Grooming_Colebe-Kitoko_R1.eaf	Kitoko	GR	Entry	NA	0	Colebe	Chimpanzee	Basel	NA	NA	NA	Colebe_@_Kitoko	1314	657	64	3334	637	30	1.2	1.044913594	2.274548701	1.264637002	1.44602	0.37833	13.65479452	M	0	25.8	F	1	-12.14520548	0	791	967	-176	0	-0.266687661	0.148801936	-0.732526548	0
16.11.2016_Fifi_Focal_175.1_Grooming_Colebe-Kitoko_R1.eaf	Kitoko	GR	Exit	20.828	1	Colebe	Chimpanzee	Basel	1	unilateral_tactile	3	Colebe_@_Kitoko	1314	657	64	3334	637	30	1.2	1.044913594	2.274548701	1.264637002	1.44602	0.37833	13.65479452	M	0	25.8	F	1	-12.14520548	0	791	967	-176	0	-0.266687661	0.148801936	-0.732526548	0
16.11.2016_Fifi_Focal_175.1_Grooming_Fifi-Kitoko_R1.eaf	Kitoko	GR	Entry	NA	0	Fifi	Chimpanzee	Basel	NA	NA	NA	Fifi_@_Kitoko	1314	657	64	25589	0	73	1.2	8.019884212	0	3.077283372	3.07429	1.75577	25.82191781	F	1	25.8	F	1	0.021917808	1	964	967	-3	0	0.092990508	1.895836249	0.059725607	1
16.11.2016_Fifi_Focal_175.1_Grooming_Fifi-Kitoko_R1.eaf	Kitoko	GR	Exit	55.505	1	Fifi	Chimpanzee	Basel	1	mutual	3	Fifi_@_Kitoko	1314	657	64	25589	0	73	1.2	8.019884212	0	3.077283372	3.07429	1.75577	25.82191781	F	1	25.8	F	1	0.021917808	1	964	967	-3	0	0.092990508	1.895836249	0.059725607	1
16.11.2016_Fifi_Focal_178.4_Grooming_Fifi-Kitoko_R1.eaf	Kitoko	GR	Exit	NA	0	Fifi	Chimpanzee	Basel	NA	NA	NA	Fifi_@_Kitoko	1314	657	64	25589	0	73	1.2	8.019884212	0	3.077283372	3.07429	1.75577	25.82191781	F	1	25.8	F	1	0.021917808	1	964	967	-3	0	0.092990508	1.895836249	0.059725607	1
16.11.2016_Fifi_Focal_175.2_Grooming_Fifi-Kitoko_R1.eaf	Kitoko	GR	Entry	3.256	1	Fifi	Chimpanzee	Basel	NA	NA	NA	Fifi_@_Kitoko	1314	657	64	25589	0	73	1.2	8.019884212	0	3.077283372	3.07429	1.75577	25.82191781	F	1	25.8	F	1	0.021917808	1	964	967	-3	0	0.092990508	1.895836249	0.059725607	1
17.11.2016_Kitoko_Focal_184.1_Grooming_Kitoko-Fifi_R1.eaf	Kitoko	GR	Exit	NA	0	Fifi	Chimpanzee	Basel	NA	NA	NA	Fifi_@_Kitoko	1314	657	64	25589	0	73	1.2	8.019884212	0	3.077283372	3.07429	1.75577	25.82191781	F	1	25.8	F	1	0.021917808	1	964	967	-3	0	0.092990508	1.895836249	0.059725607	1
16.11.2016_Fifi_Focal_178.4_Grooming_Fifi-Kitoko_R1.eaf	Fifi	GR	Entry	8.504	1	Kitoko	Chimpanzee	Basel	NA	NA	NA	Fifi_@_Kitoko	1314	657	64	25589	0	73	1.2	8.019884212	0	3.077283372	3.07429	1.75577	25.8	F	1	25.82191781	F	1	-0.021917808	0	967	964	3	1	0.105464895	1.895836249	0.056871287	1
16.11.2016_Jacky_Focal_172.2_Grooming_Jacky-Kitoko_R1.eaf	Jacky	GR	Exit	13.233	1	Kitoko	Chimpanzee	Basel	0	unilateral	1	Jacky_@_Kitoko	1314	657	18	760	19	9	0.3375	0.238192661	0.067843682	0.379391101	0.25573	-0.82241	25.8	F	1	51.68767123	F	1	-25.88767123	0	967	1296	-329	0	-0.584784538	-1.128306573	-1.627355824	1
16.11.2016_Jacky_Focal_172.2_Grooming_Jacky-Kitoko_R1.eaf	Kitoko	GR	Entry	10.027	1	Jacky	Chimpanzee	Basel	NA	NA	NA	Jacky_@_Kitoko	1314	657	18	760	19	9	0.3375	0.238192661	0.067843682	0.379391101	0.25573	-0.82241	51.68767123	F	1	25.8	F	1	25.88767123	1	1296	967	329	1	0.78323994	-1.128306573	1.743952718	1
16.11.2016_Kitoko_Focal_171_Grooming_Colebe-Kitoko_R1.eaf	Kitoko	GR	Entry	NA	0	Colebe	Chimpanzee	Basel	NA	NA	NA	Colebe_@_Kitoko	1314	657	64	3334	637	30	1.2	1.044913594	2.274548701	1.264637002	1.44602	0.37833	13.65479452	M	0	25.8	F	1	-12.14520548	0	791	967	-176	0	-0.266687661	0.148801936	-0.732526548	0
16.11.2016_Kitoko_Focal_171_Grooming_Colebe-Kitoko_R1.eaf	Colebe	GR	Exit	7.797	1	Kitoko	Chimpanzee	Basel	1	mutual	3	Colebe_@_Kitoko	1314	657	64	3334	637	30	1.2	1.044913594	2.274548701	1.264637002	1.44602	0.37833	25.8	F	1	13.65479452	M	0	12.14520548	1	967	791	176	1	0.465143063	0.148801936	0.849123443	0
16.11.2016_Kitoko_Focal_171_Grooming_Kitoko-Jacky_part_2_R1.eaf	Jacky	GR	Entry	6.33	1	Kitoko	Chimpanzee	Basel	NA	NA	NA	Jacky_@_Kitoko	1314	657	18	760	19	9	0.3375	0.238192661	0.067843682	0.379391101	0.25573	-0.82241	25.8	F	1	51.68767123	F	1	-25.88767123	0	967	1296	-329	0	-0.584784538	-1.128306573	-1.627355824	1
16.11.2016_Kitoko_Focal_171_Grooming_Kitoko-Jacky_part_2_R1.eaf	Jacky	GR	Exit	1.263	1	Kitoko	Chimpanzee	Basel	0	unilateral	1	Jacky_@_Kitoko	1314	657	18	760	19	9	0.3375	0.238192661	0.067843682	0.379391101	0.25573	-0.82241	25.8	F	1	51.68767123	F	1	-25.88767123	0	967	1296	-329	0	-0.584784538	-1.128306573	-1.627355824	1
16.11.2016_Kitoko_Focal_171_Grooming_Kitoko-Jacky_R1.eaf	Jacky	GR	Entry	NA	0	Kitoko	Chimpanzee	Basel	NA	NA	NA	Jacky_@_Kitoko	1314	657	18	760	19	9	0.3375	0.238192661	0.067843682	0.379391101	0.25573	-0.82241	25.8	F	1	51.68767123	F	1	-25.88767123	0	967	1296	-329	0	-0.584784538	-1.128306573	-1.627355824	1
16.11.2016_Kitoko_Focal_171_Grooming_Kitoko-Jacky_R1.eaf	Jacky	GR	Exit	71.635	1	Kitoko	Chimpanzee	Basel	0	bilateral	2	Jacky_@_Kitoko	1314	657	18	760	19	9	0.3375	0.238192661	0.067843682	0.379391101	0.25573	-0.82241	25.8	F	1	51.68767123	F	1	-25.88767123	0	967	1296	-329	0	-0.584784538	-1.128306573	-1.627355824	1
16.11.2016_Kume_Focal_170_Grooming_Colebe-Kume_R1.eaf	Kume	GR	Entry	6.568	1	Colebe	Chimpanzee	Basel	NA	NA	NA	Colebe_@_Kume	1314	657	45	1310	763	12	0.84375	0.410568929	2.724459433	0.505854801	1.12116	-0.12623	13.65479452	M	0	15.42465753	M	0	-1.769863014	0	791	1467	-676	0	-1.306219939	-0.199753013	-0.056944717	1
16.11.2016_Kume_Focal_170_Grooming_Colebe-Kume_R1.eaf	Kume	GR	Exit	15.893	1	Colebe	Chimpanzee	Basel	1	mutual	3	Colebe_@_Kume	1314	657	45	1310	763	12	0.84375	0.410568929	2.724459433	0.505854801	1.12116	-0.12623	13.65479452	M	0	15.42465753	M	0	-1.769863014	0	791	1467	-676	0	-1.306219939	-0.199753013	-0.056944717	1
16.11.2016_Kume_Focal_170_Grooming_Fahamu-Kume_R1.eaf	Kume	GR	Exit	13.162	1	Fahamu	Chimpanzee	Basel	0	bilateral	2	Fahamu_@_Kume	1314	657	57	1808	947	33	1.06875	0.566647804	3.38147193	1.391100703	1.60199	0.42556	10.55240662	M	0	15.42465753	M	0	-4.872250917	0	705	1467	-762	0	-1.48501949	0.316148225	-0.258954136	1
16.11.2016_Kume_Focal_170_Grooming_Fahamu-Kume_R1.eaf	Kume	GR	Entry	57.179	1	Fahamu	Chimpanzee	Basel	NA	NA	NA	Fahamu_@_Kume	1314	657	57	1808	947	33	1.06875	0.566647804	3.38147193	1.391100703	1.60199	0.42556	10.55240662	M	0	15.42465753	M	0	-4.872250917	0	705	1467	-762	0	-1.48501949	0.316148225	-0.258954136	1
16.11.2016_Kume_Focal_170_Grooming_Kume-Kitoko_R1.eaf	Kume	GR	Exit	1.265	1	Kitoko	Chimpanzee	Basel	0	unilateral	1	Kitoko_@_Kume	1314	657	118	6400	80	61	2.2125	2.005832934	0.285657608	2.571428571	1.76885	1.29043	25.8	F	1	15.42465753	M	0	10.37534247	1	967	1467	-500	0	-0.940304577	0.495178819	0.733880279	0
16.11.2016_Kume_Focal_170_Grooming_Kume-Kitoko_R1.eaf	Kume	GR	Entry	2.066	1	Kitoko	Chimpanzee	Basel	NA	NA	NA	Kitoko_@_Kume	1314	657	118	6400	80	61	2.2125	2.005832934	0.285657608	2.571428571	1.76885	1.29043	25.8	F	1	15.42465753	M	0	10.37534247	1	967	1467	-500	0	-0.940304577	0.495178819	0.733880279	0
17.01.2017_Benga_Focal_424_Grooming_Benga-Fahamu_R1.eaf	Fahamu	GR	Entry	9.431	1	Benga	Chimpanzee	Basel	NA	NA	NA	Benga_@_Fahamu	1314	657	45	1179	298	14	0.84375	0.369512036	1.064074588	0.590163934	0.71688	-0.31793	39.47123288	F	1	10.55240662	M	0	28.91882626	1	875	705	170	1	0.452668676	-0.633520774	1.941323867	0
17.01.2017_Benga_Focal_424_Grooming_Benga-Fahamu_R1.eaf	Fahamu	GR	Exit	6.578	1	Benga	Chimpanzee	Basel	1	mutual	3	Benga_@_Fahamu	1314	657	45	1179	298	14	0.84375	0.369512036	1.064074588	0.590163934	0.71688	-0.31793	39.47123288	F	1	10.55240662	M	0	28.91882626	1	875	705	170	1	0.452668676	-0.633520774	1.941323867	0
17.01.2017_Fahamu_Focal_422.3_Play_Colebe-Kume_R1.eaf	Kume	MX	Exit	4.163	1	Colebe	Chimpanzee	Basel	1	unilateral_tactile	3	Colebe_@_Kume	1314	657	45	1310	763	12	0.84375	0.410568929	2.724459433	0.505854801	1.12116	-0.12623	13.65479452	M	0	15.42465753	M	0	-1.769863014	0	791	1467	-676	0	-1.306219939	-0.199753013	-0.056944717	1
17.01.2017_Fahamu_Focal_422.3_Play_Colebe-Kume_R1.eaf	Kume	MX	Entry	46.513	1	Colebe	Chimpanzee	Basel	NA	NA	NA	Colebe_@_Kume	1314	657	45	1310	763	12	0.84375	0.410568929	2.724459433	0.505854801	1.12116	-0.12623	13.65479452	M	0	15.42465753	M	0	-1.769863014	0	791	1467	-676	0	-1.306219939	-0.199753013	-0.056944717	1
17.01.2017_Jacky_Focal_426_Grooming_Benga-Jacky_R1.eaf	Jacky	GR	Entry	7.207	1	Benga	Chimpanzee	Basel	NA	NA	NA	Benga_@_Jacky	1314	657	39	4220	85	19	0.73125	1.322596091	0.303511208	0.800936768	0.78957	-0.26369	39.47123288	F	1	51.68767123	F	1	-12.21643836	0	875	1296	-421	0	-0.776058477	-0.555528841	-0.737164818	1
17.01.2017_Jacky_Focal_426_Grooming_Benga-Jacky_R1.eaf	Jacky	GR	Exit	6.283	1	Benga	Chimpanzee	Basel	1	mutual	3	Benga_@_Jacky	1314	657	39	4220	85	19	0.73125	1.322596091	0.303511208	0.800936768	0.78957	-0.26369	39.47123288	F	1	51.68767123	F	1	-12.21643836	0	875	1296	-421	0	-0.776058477	-0.555528841	-0.737164818	1
17.01.2017_Jacky_Focal_426_Grooming_Jacky-Kitoko_R1.eaf	Jacky	GR	Exit	6.463	1	Kitoko	Chimpanzee	Basel	1	mutual	3	Jacky_@_Kitoko	1314	657	18	760	19	9	0.3375	0.238192661	0.067843682	0.379391101	0.25573	-0.82241	25.8	F	1	51.68767123	F	1	-25.88767123	0	967	1296	-329	0	-0.584784538	-1.128306573	-1.627355824	1
17.01.2017_Jacky_Focal_426_Grooming_Jacky-Kitoko_R1.eaf	Kitoko	GR	Entry	3.201	1	Jacky	Chimpanzee	Basel	NA	NA	NA	Jacky_@_Kitoko	1314	657	18	760	19	9	0.3375	0.238192661	0.067843682	0.379391101	0.25573	-0.82241	51.68767123	F	1	25.8	F	1	25.88767123	1	1296	967	329	1	0.78323994	-1.128306573	1.743952718	1
17.01.2017_Kume_Focal_418_Play_Fahamu-Kume_R1.eaf	Fahamu	1.PL	Exit	7.183	1	Kume	Chimpanzee	Basel	1	mutual	3	Fahamu_@_Kume	1314	657	57	1808	947	33	1.06875	0.566647804	3.38147193	1.391100703	1.60199	0.42556	15.42465753	M	0	10.55240662	M	0	4.872250917	1	1467	705	762	1	1.683474893	0.316148225	0.37555103	1
17.01.2017_Kume_Focal_418_Play_Fahamu-Kume_R1.eaf	Kume	1.PL	Entry	0.869	1	Fahamu	Chimpanzee	Basel	NA	NA	NA	Fahamu_@_Kume	1314	657	57	1808	947	33	1.06875	0.566647804	3.38147193	1.391100703	1.60199	0.42556	10.55240662	M	0	15.42465753	M	0	-4.872250917	0	705	1467	-762	0	-1.48501949	0.316148225	-0.258954136	1
17.01.2017_Kume_Focal_418_Play_Jacky-Kume_coded.eaf	Jacky	1.PL	Exit	9.372	1	Kume	Chimpanzee	Basel	1	mutual	3	Jacky_@_Kume	1314	657	23	433	181	14	0.43125	0.135707134	0.646300337	0.590163934	0.45086	-0.63433	15.42465753	M	0	51.68767123	F	1	-36.2630137	0	1467	1296	171	1	0.45474774	-0.918943995	-2.302937655	0
17.01.2017_Kume_Focal_418_Play_Jacky-Kume_coded.eaf	Kume	1.PL	Entry	4.328	1	Jacky	Chimpanzee	Basel	NA	NA	NA	Jacky_@_Kume	1314	657	23	433	181	14	0.43125	0.135707134	0.646300337	0.590163934	0.45086	-0.63433	51.68767123	F	1	15.42465753	M	0	36.2630137	1	1296	1467	-171	0	-0.256292338	-0.918943995	2.41953455	0
17.01.2017_Xindra_Focal_417_Grooming_Garissa-Kume_R1.eaf	Kume	GR	Entry	NA	0	Garissa	Chimpanzee	Basel	NA	NA	NA	Garissa_@_Kume	1314	657	105	976	1827	35	1.96875	0.305889522	6.523705614	1.475409836	2.56844	1.32389	9.920547945	F	1	15.42465753	M	0	-5.504109589	0	815	1467	-652	0	-1.256322389	1.353090078	-0.30009709	0
17.01.2017_Xindra_Focal_417_Grooming_Garissa-Kume_R1.eaf	Kume	GR	Exit	1.928	1	Garissa	Chimpanzee	Basel	0	unilateral	1	Garissa_@_Kume	1314	657	105	976	1827	35	1.96875	0.305889522	6.523705614	1.475409836	2.56844	1.32389	9.920547945	F	1	15.42465753	M	0	-5.504109589	0	815	1467	-652	0	-1.256322389	1.353090078	-0.30009709	0
17.11.2016_Benga_Focal_190_Grooming_Kitoko-Benga_R1.eaf	Benga	GR	Entry	NA	0	Kitoko	Chimpanzee	Basel	NA	NA	NA	Benga_@_Kitoko	1314	657	34	2091	22	19	0.6375	0.655343229	0.078555842	0.800936768	0.54308	-0.44232	25.8	F	1	39.47123288	F	1	-13.67123288	0	967	875	92	1	0.29050164	-0.819997564	-0.831892558	1
17.11.2016_Benga_Focal_190_Grooming_Kitoko-Benga_R1.eaf	Kitoko	GR	Exit	16.899	1	Benga	Chimpanzee	Basel	0	unilateral	1	Benga_@_Kitoko	1314	657	34	2091	22	19	0.6375	0.655343229	0.078555842	0.800936768	0.54308	-0.44232	39.47123288	F	1	25.8	F	1	13.67123288	1	875	967	-92	0	-0.092046238	-0.819997564	0.948489453	1
17.11.2016_Fahamu_Focal_181.3_Grooming_Fahamu-Fifi_R1.eaf	Fahamu	GR	Entry	5.025	1	Fifi	Chimpanzee	Basel	NA	NA	NA	Fahamu_@_Fifi	1314	657	28	55	8	7	0.525	0.017237627	0.028565761	0.295081967	0.21647	-0.78666	25.82191781	F	1	10.55240662	M	0	15.26951119	1	964	705	259	1	0.637705421	-1.170430156	1.052560022	0
17.11.2016_Fahamu_Focal_181.3_Grooming_Fahamu-Fifi_R1.eaf	Fahamu	GR	Exit	31.26	1	Fifi	Chimpanzee	Basel	0	unilateral	1	Fahamu_@_Fifi	1314	657	28	55	8	7	0.525	0.017237627	0.028565761	0.295081967	0.21647	-0.78666	25.82191781	F	1	10.55240662	M	0	15.26951119	1	964	705	259	1	0.637705421	-1.170430156	1.052560022	0
17.11.2016_Fahamu_Focal_181.3_Grooming_Kitoko-Xindra_R1.eaf	Xindra	GR	Entry	NA	0	Kitoko	Chimpanzee	Basel	NA	NA	NA	Kitoko_@_Xindra	1314	657	43	5911	0	27	0.80625	1.852574762	0	1.138173302	0.94925	-0.06268	25.8	F	1	43.37260274	F	1	-17.57260274	0	967	1120	-153	0	-0.218869176	-0.384201949	-1.085927026	1
17.11.2016_Fahamu_Focal_181.3_Grooming_Kitoko-Xindra_R1.eaf	Kitoko	GR	Exit	1.478	1	Xindra	Chimpanzee	Basel	0	unilateral	1	Kitoko_@_Xindra	1314	657	43	5911	0	27	0.80625	1.852574762	0	1.138173302	0.94925	-0.06268	43.37260274	F	1	25.8	F	1	17.57260274	1	1120	967	153	1	0.417324578	-0.384201949	1.20252392	1
18.01.2017_Colebe_Focal_433_Grooming_Xindra-Colebe_R1.eaf	Colebe	GR	Exit	NA	0	Xindra	Chimpanzee	Basel	NA	NA	NA	Colebe_@_Xindra	1314	657	49	391	25	18	0.91875	0.122543856	0.089268002	0.758782201	0.47234	-0.37868	43.37260274	F	1	13.65479452	M	0	29.71780822	1	1120	791	329	1	0.78323994	-0.895897266	1.993348916	0
17.11.2016_Kitoko_Focal_184.1_Grooming_Kitoko-Fifi_R1.eaf	Kitoko	GR	Entry	3.681	1	Fifi	Chimpanzee	Basel	NA	NA	NA	Fifi_@_Kitoko	1314	657	64	25589	0	73	1.2	8.019884212	0	3.077283372	3.07429	1.75577	25.82191781	F	1	25.8	F	1	0.021917808	1	964	967	-3	0	0.092990508	1.895836249	0.059725607	1
17.11.2016_Kitoko_Focal_184.2_Play_Fahamu-Kitoko_R1.eaf	Kitoko	1.PL	Entry	2.481	1	Fahamu	Chimpanzee	Basel	NA	NA	NA	Fahamu_@_Kitoko	1314	657	28	946	267	23	0.525	0.296487181	0.953382265	0.969555035	0.68611	-0.38228	10.55240662	M	0	25.8	F	1	-15.24759338	0	705	967	-262	0	-0.445487212	-0.666535105	-0.934535967	0
17.11.2016_Kitoko_Focal_184.2_Play_Fahamu-Kitoko_R1.eaf	Kitoko	1.PL	Exit	4.344	1	Fahamu	Chimpanzee	Basel	1	mutual	3	Fahamu_@_Kitoko	1314	657	28	946	267	23	0.525	0.296487181	0.953382265	0.969555035	0.68611	-0.38228	10.55240662	M	0	25.8	F	1	-15.24759338	0	705	967	-262	0	-0.445487212	-0.666535105	-0.934535967	0
17.11.2016_Kume_Focal_182_Grooming_Colebe-Kume_R1.eaf	Kume	GR	Entry	NA	0	Colebe	Chimpanzee	Basel	NA	NA	NA	Colebe_@_Kume	1314	657	45	1310	763	12	0.84375	0.410568929	2.724459433	0.505854801	1.12116	-0.12623	13.65479452	M	0	15.42465753	M	0	-1.769863014	0	791	1467	-676	0	-1.306219939	-0.199753013	-0.056944717	1
17.11.2016_Kume_Focal_182_Grooming_Colebe-Kume_R1.eaf	Kume	GR	Exit	9.395	1	Colebe	Chimpanzee	Basel	1	mutual	3	Colebe_@_Kume	1314	657	45	1310	763	12	0.84375	0.410568929	2.724459433	0.505854801	1.12116	-0.12623	13.65479452	M	0	15.42465753	M	0	-1.769863014	0	791	1467	-676	0	-1.306219939	-0.199753013	-0.056944717	1
17.11.2016_Kume_Focal_187.1_Play_+_Grooming_Colebe-Kume_R1.eaf	Colebe	MX	Exit	1.554	1	Kume	Chimpanzee	Basel	1	mutual	3	Colebe_@_Kume	1314	657	45	1310	763	12	0.84375	0.410568929	2.724459433	0.505854801	1.12116	-0.12623	15.42465753	M	0	13.65479452	M	0	1.769863014	1	1467	791	676	1	1.504675341	-0.199753013	0.173541612	1
17.11.2016_Kume_Focal_187.1_Play_+_Grooming_Colebe-Kume_R1.eaf	Kume	MX	Entry	3.012	1	Colebe	Chimpanzee	Basel	NA	NA	NA	Colebe_@_Kume	1314	657	45	1310	763	12	0.84375	0.410568929	2.724459433	0.505854801	1.12116	-0.12623	13.65479452	M	0	15.42465753	M	0	-1.769863014	0	791	1467	-676	0	-1.306219939	-0.199753013	-0.056944717	1
17.11.2016_Kume_Focal_187.2_Grooming_Garissa-Kume_R1.eaf	Garissa	GR	Exit	5.79	1	Kume	Chimpanzee	Basel	0	unilateral	1	Garissa_@_Kume	1314	657	105	976	1827	35	1.96875	0.305889522	6.523705614	1.475409836	2.56844	1.32389	15.42465753	M	0	9.920547945	F	1	5.504109589	1	1467	815	652	1	1.454777792	1.353090078	0.416693984	0
17.11.2016_Kume_Focal_187.2_Grooming_Garissa-Kume_R1.eaf	Kume	GR	Entry	9.517	1	Garissa	Chimpanzee	Basel	NA	NA	NA	Garissa_@_Kume	1314	657	105	976	1827	35	1.96875	0.305889522	6.523705614	1.475409836	2.56844	1.32389	9.920547945	F	1	15.42465753	M	0	-5.504109589	0	815	1467	-652	0	-1.256322389	1.353090078	-0.30009709	0
17.11.2016_Xindra_Focal_183.1_Grooming_Kitoko-Xindra_R1.eaf	Xindra	GR	Exit	1.961	1	Kitoko	Chimpanzee	Basel	1	mutual	3	Kitoko_@_Xindra	1314	657	43	5911	0	27	0.80625	1.852574762	0	1.138173302	0.94925	-0.06268	25.8	F	1	43.37260274	F	1	-17.57260274	0	967	1120	-153	0	-0.218869176	-0.384201949	-1.085927026	1
17.11.2016_Xindra_Focal_183.1_Grooming_Kitoko-Xindra_R1.eaf	Xindra	GR	Entry	16.152	1	Kitoko	Chimpanzee	Basel	NA	NA	NA	Kitoko_@_Xindra	1314	657	43	5911	0	27	0.80625	1.852574762	0	1.138173302	0.94925	-0.06268	25.8	F	1	43.37260274	F	1	-17.57260274	0	967	1120	-153	0	-0.218869176	-0.384201949	-1.085927026	1
18.11.2016_Colebe_Focal_193.2_Play_Colebe-Fahamu_R1.eaf	Fahamu	1.PL	Exit	NA	0	Colebe	Chimpanzee	Basel	NA	NA	NA	Colebe_@_Fahamu	1314	657	78	291	1701	23	1.4625	0.091202716	6.073794882	0.969555035	2.14926	0.77193	13.65479452	M	0	10.55240662	M	0	3.102387903	1	791	705	86	1	0.278027253	0.903335527	0.260307866	1
18.01.2017_Colebe_Focal_433_Grooming_Xindra-Colebe_R1.eaf	Colebe	GR	Entry	2.271	1	Xindra	Chimpanzee	Basel	NA	NA	NA	Colebe_@_Xindra	1314	657	49	391	25	18	0.91875	0.122543856	0.089268002	0.758782201	0.47234	-0.37868	43.37260274	F	1	13.65479452	M	0	29.71780822	1	1120	791	329	1	0.78323994	-0.895897266	1.993348916	0
18.01.2017_Colebe_Focal_433_Play_Colebe-Fahamu_coded.eaf	Fahamu	1.PL	Entry	7.042	1	Colebe	Chimpanzee	Basel	NA	NA	NA	Colebe_@_Fahamu	1314	657	78	291	1701	23	1.4625	0.091202716	6.073794882	0.969555035	2.14926	0.77193	13.65479452	M	0	10.55240662	M	0	3.102387903	1	791	705	86	1	0.278027253	0.903335527	0.260307866	1
18.01.2017_Colebe_Focal_433_Play_Colebe-Fahamu_coded.eaf	Colebe	1.PL	Exit	19.901	1	Fahamu	Chimpanzee	Basel	1	mutual	3	Colebe_@_Fahamu	1314	657	78	291	1701	23	1.4625	0.091202716	6.073794882	0.969555035	2.14926	0.77193	10.55240662	M	0	13.65479452	M	0	-3.102387903	0	705	791	-86	0	-0.079571851	0.903335527	-0.143710972	1
18.01.2017_Jacky_Focal_429_Play_Jacky-Kitoko_coded.eaf	Kitoko	1.PL	Entry	26.869	1	Jacky	Chimpanzee	Basel	NA	NA	NA	Jacky_@_Kitoko	1314	657	18	760	19	9	0.3375	0.238192661	0.067843682	0.379391101	0.25573	-0.82241	51.68767123	F	1	25.8	F	1	25.88767123	1	1296	967	329	1	0.78323994	-1.128306573	1.743952718	1
18.01.2017_Jacky_Focal_429_Play_Jacky-Kitoko_coded.eaf	Kitoko	1.PL	Exit	9.64	1	Jacky	Chimpanzee	Basel	1	mutual	3	Jacky_@_Kitoko	1314	657	18	760	19	9	0.3375	0.238192661	0.067843682	0.379391101	0.25573	-0.82241	51.68767123	F	1	25.8	F	1	25.88767123	1	1296	967	329	1	0.78323994	-1.128306573	1.743952718	1
18.01.2017_Jacky_Focal_435_Grooming_Fifi-Jacky_R1.eaf	Jacky	GR	Entry	NA	0	Fifi	Chimpanzee	Basel	NA	NA	NA	Fifi_@_Jacky	1314	657	22	467	0	8	0.4125	0.146363122	0	0.337236534	0.22402	-0.81844	25.82191781	F	1	51.68767123	F	1	-25.86575342	0	964	1296	-332	0	-0.591021731	-1.162329467	-1.625928664	1
18.01.2017_Jacky_Focal_435_Grooming_Fifi-Jacky_R1.eaf	Jacky	GR	Exit	6.542	1	Fifi	Chimpanzee	Basel	1	mutual	3	Fifi_@_Jacky	1314	657	22	467	0	8	0.4125	0.146363122	0	0.337236534	0.22402	-0.81844	25.82191781	F	1	51.68767123	F	1	-25.86575342	0	964	1296	-332	0	-0.591021731	-1.162329467	-1.625928664	1
18.01.2017_Kume_Focal_434_Grooming_Colebe-Kume_(correct_version)_R1.eaf	Kume	GR	Entry	NA	0	Colebe	Chimpanzee	Basel	NA	NA	NA	Colebe_@_Kume	1314	657	45	1310	763	12	0.84375	0.410568929	2.724459433	0.505854801	1.12116	-0.12623	13.65479452	M	0	15.42465753	M	0	-1.769863014	0	791	1467	-676	0	-1.306219939	-0.199753013	-0.056944717	1
18.01.2017_Kume_Focal_434_Grooming_Colebe-Kume_(correct_version)_R1.eaf	Kume	GR	Exit	5.88	1	Colebe	Chimpanzee	Basel	0	unilateral	1	Colebe_@_Kume	1314	657	45	1310	763	12	0.84375	0.410568929	2.724459433	0.505854801	1.12116	-0.12623	13.65479452	M	0	15.42465753	M	0	-1.769863014	0	791	1467	-676	0	-1.306219939	-0.199753013	-0.056944717	1
18.01.2017_Kume_Focal_434_Play_Garissa-Kume_R1.eaf	Kume	1.PL	Entry	10.227	1	Garissa	Chimpanzee	Basel	NA	NA	NA	Garissa_@_Kume	1314	657	105	976	1827	35	1.96875	0.305889522	6.523705614	1.475409836	2.56844	1.32389	9.920547945	F	1	15.42465753	M	0	-5.504109589	0	815	1467	-652	0	-1.256322389	1.353090078	-0.30009709	0
18.01.2017_Kume_Focal_434_Play_Kume-Garissa_coded.eaf	Garissa	1.PL	Entry	6.072	1	Kume	Chimpanzee	Basel	NA	NA	NA	Garissa_@_Kume	1314	657	105	976	1827	35	1.96875	0.305889522	6.523705614	1.475409836	2.56844	1.32389	15.42465753	M	0	9.920547945	F	1	5.504109589	1	1467	815	652	1	1.454777792	1.353090078	0.416693984	0
18.01.2017_Kume_Focal_434_Play_Kume-Garissa_coded.eaf	Kume	1.PL	Exit	5.419	1	Garissa	Chimpanzee	Basel	1	mutual	3	Garissa_@_Kume	1314	657	105	976	1827	35	1.96875	0.305889522	6.523705614	1.475409836	2.56844	1.32389	9.920547945	F	1	15.42465753	M	0	-5.504109589	0	815	1467	-652	0	-1.256322389	1.353090078	-0.30009709	0
18.11.2016_Garissa_Focal_192.4_Grooming_Benga-Garissa_R1.eaf	Garissa	GR	Exit	NA	0	Benga	Chimpanzee	Basel	NA	NA	NA	Benga_@_Garissa	1314	657	59	20757	66	66	1.10625	6.505480346	0.235667526	2.782201405	2.6574	1.40682	39.47123288	F	1	9.920547945	F	1	29.55068493	1	875	815	60	1	0.223971575	1.448538728	1.982466821	1
18.11.2016_Colebe_Focal_198_Grooming_Benga-Colebe_R1.eaf	Benga	GR	Entry	2.232	1	Colebe	Chimpanzee	Basel	NA	NA	NA	Benga_@_Colebe	1314	657	99	6763	0	43	1.85625	2.119601271	0	1.81264637	1.44712	0.79953	13.65479452	M	0	39.47123288	F	1	-25.81643836	0	791	875	-84	0	-0.075413721	0.149982169	-1.622717554	0
18.11.2016_Colebe_Focal_198_Grooming_Benga-Colebe_R1.eaf	Colebe	GR	Exit	16.763	1	Benga	Chimpanzee	Basel	0	unilateral	1	Benga_@_Colebe	1314	657	99	6763	0	43	1.85625	2.119601271	0	1.81264637	1.44712	0.79953	39.47123288	F	1	13.65479452	M	0	25.81643836	1	875	791	84	1	0.273869124	0.149982169	1.739314448	0
18.11.2016_Colebe_Focal_198_Grooming_Jacky-Colebe_R1.eaf	Jacky	GR	Exit	2.35	1	Colebe	Chimpanzee	Basel	0	unilateral	1	Colebe_@_Jacky	1314	657	40	368	31	7	0.75	0.115335394	0.110692323	0.295081967	0.31778	-0.63735	13.65479452	M	0	51.68767123	F	1	-38.03287671	0	791	1296	-505	0	-0.9506999	-1.061730711	-2.418180819	0
18.11.2016_Colebe_Focal_198_Grooming_Jacky-Colebe_R1.eaf	Jacky	GR	Entry	20.039	1	Colebe	Chimpanzee	Basel	NA	NA	NA	Colebe_@_Jacky	1314	657	40	368	31	7	0.75	0.115335394	0.110692323	0.295081967	0.31778	-0.63735	13.65479452	M	0	51.68767123	F	1	-38.03287671	0	791	1296	-505	0	-0.9506999	-1.061730711	-2.418180819	0
19.01.2017_Fahamu_Focal_451_Grooming_Xindra-Fahamu.eaf	Fahamu	GR	Exit	NA	0	Xindra	Chimpanzee	Basel	NA	NA	NA	Fahamu_@_Xindra	1314	657	92	4568	9	32	1.725	1.431663257	0.032136481	1.348946136	1.13444	0.46343	43.37260274	F	1	10.55240662	M	0	32.82019612	1	1120	705	415	1	0.962039492	-0.185504383	2.195358335	0
18.11.2016_Garissa_Focal_192.4_Grooming_Benga-Garissa_R1.eaf	Benga	GR	Entry	4.678	1	Garissa	Chimpanzee	Basel	NA	NA	NA	Benga_@_Garissa	1314	657	59	20757	66	66	1.10625	6.505480346	0.235667526	2.782201405	2.6574	1.40682	9.920547945	F	1	39.47123288	F	1	-29.55068493	0	815	875	-60	0	-0.025516172	1.448538728	-1.865869927	1
18.11.2016_Garissa_Focal_192.4_Play_Garissa-Colebe_R1.eaf	Colebe	1.PL	Exit	11.532	1	Garissa	Chimpanzee	Basel	0	bilateral	2	Colebe_@_Garissa	1314	657	54	1110	2008	18	1.0125	0.34788665	7.170005951	0.758782201	2.32229	0.62757	9.920547945	F	1	13.65479452	M	0	-3.734246575	0	815	791	24	1	0.149125251	1.088986155	-0.184853926	0
18.11.2016_Garissa_Focal_192.4_Play_Garissa-Colebe_R1.eaf	Colebe	1.PL	Entry	NA	0	Garissa	Chimpanzee	Basel	NA	NA	NA	Colebe_@_Garissa	1314	657	54	1110	2008	18	1.0125	0.34788665	7.170005951	0.758782201	2.32229	0.62757	9.920547945	F	1	13.65479452	M	0	-3.734246575	0	815	791	24	1	0.149125251	1.088986155	-0.184853926	0
18.11.2016_Kume_Focal_195.3_Grooming_Kitoko-Kume_R1.eaf	Kume	GR	Entry	NA	0	Kitoko	Chimpanzee	Basel	NA	NA	NA	Kitoko_@_Kume	1314	657	118	6400	80	61	2.2125	2.005832934	0.285657608	2.571428571	1.76885	1.29043	25.8	F	1	15.42465753	M	0	10.37534247	1	967	1467	-500	0	-0.940304577	0.495178819	0.733880279	0
18.11.2016_Kume_Focal_195.3_Grooming_Kitoko-Kume_R1.eaf	Kume	GR	Exit	4.231	1	Kitoko	Chimpanzee	Basel	0	unilateral	1	Kitoko_@_Kume	1314	657	118	6400	80	61	2.2125	2.005832934	0.285657608	2.571428571	1.76885	1.29043	25.8	F	1	15.42465753	M	0	10.37534247	1	967	1467	-500	0	-0.940304577	0.495178819	0.733880279	0
19.01.2017_Fahamu_Focal_440.1_Grooming_Xindra-Fahamu_R1.eaf	Fahamu	GR	Exit	2.83	1	Xindra	Chimpanzee	Basel	1	mutual	3	Fahamu_@_Xindra	1314	657	92	4568	9	32	1.725	1.431663257	0.032136481	1.348946136	1.13444	0.46343	43.37260274	F	1	10.55240662	M	0	32.82019612	1	1120	705	415	1	0.962039492	-0.185504383	2.195358335	0
19.01.2017_Fahamu_Focal_440.1_Grooming_Xindra-Fahamu_R1.eaf	Xindra	GR	Entry	6.036	1	Fahamu	Chimpanzee	Basel	NA	NA	NA	Fahamu_@_Xindra	1314	657	92	4568	9	32	1.725	1.431663257	0.032136481	1.348946136	1.13444	0.46343	10.55240662	M	0	43.37260274	F	1	-32.82019612	0	705	1120	-415	0	-0.763584089	-0.185504383	-2.07876144	0
19.01.2017_Kitoko_Focal_449_Grooming_Fifi-Kitoko_R1.eaf	Fifi	GR	Exit	NA	0	Kitoko	Chimpanzee	Basel	NA	NA	NA	Fifi_@_Kitoko	1314	657	64	25589	0	73	1.2	8.019884212	0	3.077283372	3.07429	1.75577	25.8	F	1	25.82191781	F	1	-0.021917808	0	967	964	3	1	0.105464895	1.895836249	0.056871287	1
19.01.2017_Fahamu_Focal_451_Grooming_Xindra-Fahamu.eaf	Fahamu	GR	Entry	NA	0	Xindra	Chimpanzee	Basel	NA	NA	NA	Fahamu_@_Xindra	1314	657	92	4568	9	32	1.725	1.431663257	0.032136481	1.348946136	1.13444	0.46343	43.37260274	F	1	10.55240662	M	0	32.82019612	1	1120	705	415	1	0.962039492	-0.185504383	2.195358335	0
19.01.2017_Fifi_Focal_252.3_Grooming_Kitoko-Fifi_R1.eaf	Fifi	GR	Entry	NA	0	Kitoko	Chimpanzee	Basel	NA	NA	NA	Fifi_@_Kitoko	1314	657	64	25589	0	73	1.2	8.019884212	0	3.077283372	3.07429	1.75577	25.8	F	1	25.82191781	F	1	-0.021917808	0	967	964	3	1	0.105464895	1.895836249	0.056871287	1
19.01.2017_Fifi_Focal_252.3_Grooming_Kitoko-Fifi_R1.eaf	Kitoko	GR	Exit	10.085	1	Fifi	Chimpanzee	Basel	0	unilateral	1	Fifi_@_Kitoko	1314	657	64	25589	0	73	1.2	8.019884212	0	3.077283372	3.07429	1.75577	25.82191781	F	1	25.8	F	1	0.021917808	1	964	967	-3	0	0.092990508	1.895836249	0.059725607	1
19.01.2017_Kitoko_Focal_441_Grooming_Kitoko-Jacky_fully_coded.eaf	Jacky	GR	Exit	4.969	1	Kitoko	Chimpanzee	Basel	1	mutual	3	Jacky_@_Kitoko	1314	657	18	760	19	9	0.3375	0.238192661	0.067843682	0.379391101	0.25573	-0.82241	25.8	F	1	51.68767123	F	1	-25.88767123	0	967	1296	-329	0	-0.584784538	-1.128306573	-1.627355824	1
19.01.2017_Kitoko_Focal_441_Grooming_Kitoko-Jacky_fully_coded.eaf	Jacky	GR	Entry	2.342	1	Kitoko	Chimpanzee	Basel	NA	NA	NA	Jacky_@_Kitoko	1314	657	18	760	19	9	0.3375	0.238192661	0.067843682	0.379391101	0.25573	-0.82241	25.8	F	1	51.68767123	F	1	-25.88767123	0	967	1296	-329	0	-0.584784538	-1.128306573	-1.627355824	1
19.01.2017_Kitoko_Focal_441_Play_+_Grooming_Kitoko-Benga.eaf	Kitoko	MX	Entry	5.88	1	Benga	Chimpanzee	Basel	NA	NA	NA	Benga_@_Kitoko	1314	657	34	2091	22	19	0.6375	0.655343229	0.078555842	0.800936768	0.54308	-0.44232	39.47123288	F	1	25.8	F	1	13.67123288	1	875	967	-92	0	-0.092046238	-0.819997564	0.948489453	1
19.01.2017_Kitoko_Focal_441_Play_+_Grooming_Kitoko-Benga.eaf	Kitoko	MX	Exit	6.52	1	Benga	Chimpanzee	Basel	0	unilateral	1	Benga_@_Kitoko	1314	657	34	2091	22	19	0.6375	0.655343229	0.078555842	0.800936768	0.54308	-0.44232	39.47123288	F	1	25.8	F	1	13.67123288	1	875	967	-92	0	-0.092046238	-0.819997564	0.948489453	1
20.01.2017_Fifi_Focal_452.2_Grooming_Kitoko-Fifi_R1.eaf	Fifi	GR	Exit	NA	0	Kitoko	Chimpanzee	Basel	NA	NA	NA	Fifi_@_Kitoko	1314	657	64	25589	0	73	1.2	8.019884212	0	3.077283372	3.07429	1.75577	25.8	F	1	25.82191781	F	1	-0.021917808	0	967	964	3	1	0.105464895	1.895836249	0.056871287	1
19.01.2017_Kitoko_Focal_449_Grooming_Fifi-Kitoko_R1.eaf	Kitoko	GR	Entry	12.223	1	Fifi	Chimpanzee	Basel	NA	NA	NA	Fifi_@_Kitoko	1314	657	64	25589	0	73	1.2	8.019884212	0	3.077283372	3.07429	1.75577	25.82191781	F	1	25.8	F	1	0.021917808	1	964	967	-3	0	0.092990508	1.895836249	0.059725607	1
19.01.2017_Kitoko_Focal_449_Play_Kitoko-Garissa_part_1_R1.eaf	Kitoko	1.PL	Entry	3.11	1	Garissa	Chimpanzee	Basel	NA	NA	NA	Garissa_@_Kitoko	1314	657	64	1098	712	31	1.2	0.344125713	2.542352708	1.306791569	1.34832	0.32591	9.920547945	F	1	25.8	F	1	-15.87945205	0	815	967	-152	0	-0.216790111	0.0439758	-0.975678921	1
19.01.2017_Kitoko_Focal_449_Play_Kitoko-Garissa_part_1_R1.eaf	Kitoko	1.PL	Exit	8.525	1	Garissa	Chimpanzee	Basel	1	mutual	3	Garissa_@_Kitoko	1314	657	64	1098	712	31	1.2	0.344125713	2.542352708	1.306791569	1.34832	0.32591	9.920547945	F	1	25.8	F	1	-15.87945205	0	815	967	-152	0	-0.216790111	0.0439758	-0.975678921	1
19.01.2017_Kitoko_Focal_449_Play_Kitoko-Garissa_part_2_R1.eaf	Garissa	1.PL	Entry	2.463	1	Kitoko	Chimpanzee	Basel	NA	NA	NA	Garissa_@_Kitoko	1314	657	64	1098	712	31	1.2	0.344125713	2.542352708	1.306791569	1.34832	0.32591	25.8	F	1	9.920547945	F	1	15.87945205	1	967	815	152	1	0.415245514	0.0439758	1.092275816	1
19.01.2017_Kitoko_Focal_449_Play_Kitoko-Garissa_part_2_R1.eaf	Kitoko	1.PL	Exit	6.096	1	Garissa	Chimpanzee	Basel	1	mutual	3	Garissa_@_Kitoko	1314	657	64	1098	712	31	1.2	0.344125713	2.542352708	1.306791569	1.34832	0.32591	9.920547945	F	1	25.8	F	1	-15.87945205	0	815	967	-152	0	-0.216790111	0.0439758	-0.975678921	1
20.01.17_Fahamu_Focal_459_Grooming_Benga-Fahamu_+_Xindra-Benga_+_Xindra-Fahamu_coded.eaf	Benga	GR	Entry	2.63	1	Fahamu	Chimpanzee	Basel	NA	NA	NA	Benga_@_Fahamu	1314	657	45	1179	298	14	0.84375	0.369512036	1.064074588	0.590163934	0.71688	-0.31793	10.55240662	M	0	39.47123288	F	1	-28.91882626	0	705	875	-170	0	-0.254213273	-0.633520774	-1.824726973	0
20.01.17_Fahamu_Focal_459_Grooming_Benga-Fahamu_+_Xindra-Benga_+_Xindra-Fahamu_coded.eaf	Fahamu	GR	Exit	4.928	1	Benga	Chimpanzee	Basel	1	mutual	3	Benga_@_Fahamu	1314	657	45	1179	298	14	0.84375	0.369512036	1.064074588	0.590163934	0.71688	-0.31793	39.47123288	F	1	10.55240662	M	0	28.91882626	1	875	705	170	1	0.452668676	-0.633520774	1.941323867	0
20.10.2016_Colebe_Focal_55.2_Grooming_Colebe-Jacky_R1.eaf	Jacky	GR	Exit	NA	0	Colebe	Chimpanzee	Basel	NA	NA	NA	Colebe_@_Jacky	1314	657	40	368	31	7	0.75	0.115335394	0.110692323	0.295081967	0.31778	-0.63735	13.65479452	M	0	51.68767123	F	1	-38.03287671	0	791	1296	-505	0	-0.9506999	-1.061730711	-2.418180819	0
20.01.2017_Fifi_Focal_452.2_Grooming_Kitoko-Fifi_R1.eaf	Fifi	GR	Entry	7.393	1	Kitoko	Chimpanzee	Basel	NA	NA	NA	Fifi_@_Kitoko	1314	657	64	25589	0	73	1.2	8.019884212	0	3.077283372	3.07429	1.75577	25.8	F	1	25.82191781	F	1	-0.021917808	0	967	964	3	1	0.105464895	1.895836249	0.056871287	1
20.01.2017_Kume_Focale_461_Play_Colebe-Kume_coded.eaf	Kume	1.PL	Entry	5.878	1	Colebe	Chimpanzee	Basel	NA	NA	NA	Colebe_@_Kume	1314	657	45	1310	763	12	0.84375	0.410568929	2.724459433	0.505854801	1.12116	-0.12623	13.65479452	M	0	15.42465753	M	0	-1.769863014	0	791	1467	-676	0	-1.306219939	-0.199753013	-0.056944717	1
20.01.2017_Kume_Focale_461_Play_Colebe-Kume_coded.eaf	Kume	1.PL	Exit	6.584	1	Colebe	Chimpanzee	Basel	1	mutual	3	Colebe_@_Kume	1314	657	45	1310	763	12	0.84375	0.410568929	2.724459433	0.505854801	1.12116	-0.12623	13.65479452	M	0	15.42465753	M	0	-1.769863014	0	791	1467	-676	0	-1.306219939	-0.199753013	-0.056944717	1
20.10.2016_Benga_Focal_60_Grooming_Benga-Colebe_R1.eaf	Benga	GR	Exit	12.698	1	Colebe	Chimpanzee	Basel	1	mutual	3	Benga_@_Colebe	1314	657	99	6763	0	43	1.85625	2.119601271	0	1.81264637	1.44712	0.79953	13.65479452	M	0	39.47123288	F	1	-25.81643836	0	791	875	-84	0	-0.075413721	0.149982169	-1.622717554	0
20.10.2016_Benga_Focal_60_Grooming_Benga-Colebe_R1.eaf	Benga	GR	Entry	7.921	1	Colebe	Chimpanzee	Basel	NA	NA	NA	Benga_@_Colebe	1314	657	99	6763	0	43	1.85625	2.119601271	0	1.81264637	1.44712	0.79953	13.65479452	M	0	39.47123288	F	1	-25.81643836	0	791	875	-84	0	-0.075413721	0.149982169	-1.622717554	0
20.10.2016_Colebe_Focal_55.1_Grooming_Colebe-Benga_R1.eaf	Colebe	GR	Exit	3.101	1	Benga	Chimpanzee	Basel	1	mutual	3	Benga_@_Colebe	1314	657	99	6763	0	43	1.85625	2.119601271	0	1.81264637	1.44712	0.79953	39.47123288	F	1	13.65479452	M	0	25.81643836	1	875	791	84	1	0.273869124	0.149982169	1.739314448	0
20.10.2016_Colebe_Focal_55.1_Grooming_Colebe-Benga_R1.eaf	Colebe	GR	Entry	3.62	1	Benga	Chimpanzee	Basel	NA	NA	NA	Benga_@_Colebe	1314	657	99	6763	0	43	1.85625	2.119601271	0	1.81264637	1.44712	0.79953	39.47123288	F	1	13.65479452	M	0	25.81643836	1	875	791	84	1	0.273869124	0.149982169	1.739314448	0
20.10.2016_Colebe_Focal_55.2_Grooming_Colebe-Jacky_R1.eaf	Jacky	GR	Entry	2.781	1	Colebe	Chimpanzee	Basel	NA	NA	NA	Colebe_@_Jacky	1314	657	40	368	31	7	0.75	0.115335394	0.110692323	0.295081967	0.31778	-0.63735	13.65479452	M	0	51.68767123	F	1	-38.03287671	0	791	1296	-505	0	-0.9506999	-1.061730711	-2.418180819	0
23.11.2016_Fifi_Focal_210.2_Grooming_Kitoko-Fifi_R1.eaf	Fifi	GR	Exit	NA	0	Kitoko	Chimpanzee	Basel	NA	NA	NA	Fifi_@_Kitoko	1314	657	64	25589	0	73	1.2	8.019884212	0	3.077283372	3.07429	1.75577	25.8	F	1	25.82191781	F	1	-0.021917808	0	967	964	3	1	0.105464895	1.895836249	0.056871287	1
20.10.2016_Fahamu_Focal_53.1_Play_Fahamu-Colebe_R1.eaf	Colebe	1.PL	Exit	3.418	1	Fahamu	Chimpanzee	Basel	1	mutual	3	Colebe_@_Fahamu	1314	657	78	291	1701	23	1.4625	0.091202716	6.073794882	0.969555035	2.14926	0.77193	10.55240662	M	0	13.65479452	M	0	-3.102387903	0	705	791	-86	0	-0.079571851	0.903335527	-0.143710972	1
20.10.2016_Fahamu_Focal_53.1_Play_Fahamu-Colebe_R1.eaf	Fahamu	1.PL	Entry	2.414	1	Colebe	Chimpanzee	Basel	NA	NA	NA	Colebe_@_Fahamu	1314	657	78	291	1701	23	1.4625	0.091202716	6.073794882	0.969555035	2.14926	0.77193	13.65479452	M	0	10.55240662	M	0	3.102387903	1	791	705	86	1	0.278027253	0.903335527	0.260307866	1
20.10.2016_Garissa_Focal_54.5_Grooming_Garissa-Fifi_part_1_R1.eaf	Fifi	GR	Entry	22.583	1	Garissa	Chimpanzee	Basel	NA	NA	NA	Fifi_@_Garissa	1314	657	76	649	0	20	1.425	0.203403996	0	0.843091335	0.61787	-0.06845	9.920547945	F	1	25.82191781	F	1	-15.90136986	0	815	964	-149	0	-0.210552918	-0.73975246	-0.977106081	1
20.10.2016_Garissa_Focal_54.5_Grooming_Garissa-Fifi_part_1_R1.eaf	Fifi	GR	Exit	6.516	1	Garissa	Chimpanzee	Basel	0	bilateral	2	Fifi_@_Garissa	1314	657	76	649	0	20	1.425	0.203403996	0	0.843091335	0.61787	-0.06845	9.920547945	F	1	25.82191781	F	1	-15.90136986	0	815	964	-149	0	-0.210552918	-0.73975246	-0.977106081	1
20.10.2016_Garissa_Focal_54.5_Grooming_Garissa-Kitoko_R1.eaf	Kitoko	GR	Entry	NA	0	Garissa	Chimpanzee	Basel	NA	NA	NA	Garissa_@_Kitoko	1314	657	64	1098	712	31	1.2	0.344125713	2.542352708	1.306791569	1.34832	0.32591	9.920547945	F	1	25.8	F	1	-15.87945205	0	815	967	-152	0	-0.216790111	0.0439758	-0.975678921	1
20.10.2016_Garissa_Focal_54.5_Grooming_Garissa-Kitoko_R1.eaf	Garissa	GR	Exit	6.686	1	Kitoko	Chimpanzee	Basel	0	unilateral	1	Garissa_@_Kitoko	1314	657	64	1098	712	31	1.2	0.344125713	2.542352708	1.306791569	1.34832	0.32591	25.8	F	1	9.920547945	F	1	15.87945205	1	967	815	152	1	0.415245514	0.0439758	1.092275816	1
20.10.2016_Kume_Focal_56.1_Play_Kume-Fahamu_R1.eaf	Fahamu	1.PL	Exit	22.805	1	Kume	Chimpanzee	Basel	NA	NA	NA	Fahamu_@_Kume	1314	657	57	1808	947	33	1.06875	0.566647804	3.38147193	1.391100703	1.60199	0.42556	15.42465753	M	0	10.55240662	M	0	4.872250917	1	1467	705	762	1	1.683474893	0.316148225	0.37555103	1
20.10.2016_Kume_Focal_56.1_Play_Kume-Fahamu_R1.eaf	Kume	1.PL	Entry	0.921	1	Fahamu	Chimpanzee	Basel	NA	NA	NA	Fahamu_@_Kume	1314	657	57	1808	947	33	1.06875	0.566647804	3.38147193	1.391100703	1.60199	0.42556	10.55240662	M	0	15.42465753	M	0	-4.872250917	0	705	1467	-762	0	-1.48501949	0.316148225	-0.258954136	1
21.10.2016_Benga_Focal_66.2_Grooming_Benga-Jacky_R1.eaf	Benga	GR	Entry	2.019	1	Jacky	Chimpanzee	Basel	NA	NA	NA	Benga_@_Jacky	1314	657	39	4220	85	19	0.73125	1.322596091	0.303511208	0.800936768	0.78957	-0.26369	51.68767123	F	1	39.47123288	F	1	12.21643836	1	1296	875	421	1	0.974513879	-0.555528841	0.853761713	1
21.10.2016_Benga_Focal_66.2_Grooming_Benga-Jacky_R1.eaf	Jacky	GR	Exit	3.454	1	Benga	Chimpanzee	Basel	0	unilateral	1	Benga_@_Jacky	1314	657	39	4220	85	19	0.73125	1.322596091	0.303511208	0.800936768	0.78957	-0.26369	39.47123288	F	1	51.68767123	F	1	-12.21643836	0	875	1296	-421	0	-0.776058477	-0.555528841	-0.737164818	1
21.10.2016_Colebe_Focal_67.2_Grooming_Colebe-Jacky_R1.eaf	Colebe	GR	Entry	NA	0	Jacky	Chimpanzee	Basel	NA	NA	NA	Colebe_@_Jacky	1314	657	40	368	31	7	0.75	0.115335394	0.110692323	0.295081967	0.31778	-0.63735	51.68767123	F	1	13.65479452	M	0	38.03287671	1	1296	791	505	1	1.149155302	-1.061730711	2.534777714	0
21.10.2016_Colebe_Focal_67.2_Grooming_Colebe-Jacky_R1.eaf	Jacky	GR	Exit	5.713	1	Colebe	Chimpanzee	Basel	0	unilateral	1	Colebe_@_Jacky	1314	657	40	368	31	7	0.75	0.115335394	0.110692323	0.295081967	0.31778	-0.63735	13.65479452	M	0	51.68767123	F	1	-38.03287671	0	791	1296	-505	0	-0.9506999	-1.061730711	-2.418180819	0
21.10.2016_Colebe_Focal_70.1_Play_Colebe-Garissa_R1.eaf	Garissa	1.PL	Exit	9.296	1	Colebe	Chimpanzee	Basel	1	mutual	3	Colebe_@_Garissa	1314	657	54	1110	2008	18	1.0125	0.34788665	7.170005951	0.758782201	2.32229	0.62757	13.65479452	M	0	9.920547945	F	1	3.734246575	1	791	815	-24	0	0.049330152	1.088986155	0.30145082	0
21.10.2016_Colebe_Focal_70.1_Play_Colebe-Garissa_R1.eaf	Garissa	1.PL	Entry	8.119	1	Colebe	Chimpanzee	Basel	NA	NA	NA	Colebe_@_Garissa	1314	657	54	1110	2008	18	1.0125	0.34788665	7.170005951	0.758782201	2.32229	0.62757	13.65479452	M	0	9.920547945	F	1	3.734246575	1	791	815	-24	0	0.049330152	1.088986155	0.30145082	0
21.10.2016_Colebe_Focal_70.2_Play_Colebe-Kume_R1.eaf	Colebe	1.PL	Exit	36.338	1	Kume	Chimpanzee	Basel	1	mutual	3	Colebe_@_Kume	1314	657	45	1310	763	12	0.84375	0.410568929	2.724459433	0.505854801	1.12116	-0.12623	15.42465753	M	0	13.65479452	M	0	1.769863014	1	1467	791	676	1	1.504675341	-0.199753013	0.173541612	1
21.10.2016_Colebe_Focal_70.2_Play_Colebe-Kume_R1.eaf	Kume	1.PL	Entry	0.268	1	Colebe	Chimpanzee	Basel	NA	NA	NA	Colebe_@_Kume	1314	657	45	1310	763	12	0.84375	0.410568929	2.724459433	0.505854801	1.12116	-0.12623	13.65479452	M	0	15.42465753	M	0	-1.769863014	0	791	1467	-676	0	-1.306219939	-0.199753013	-0.056944717	1
21.10.2016_Jacky_Focal_65_Grooming_Benga-Jacky_R1.eaf	Jacky	GR	Entry	NA	0	Benga	Chimpanzee	Basel	NA	NA	NA	Benga_@_Jacky	1314	657	39	4220	85	19	0.73125	1.322596091	0.303511208	0.800936768	0.78957	-0.26369	39.47123288	F	1	51.68767123	F	1	-12.21643836	0	875	1296	-421	0	-0.776058477	-0.555528841	-0.737164818	1
21.10.2016_Jacky_Focal_65_Grooming_Benga-Jacky_R1.eaf	Jacky	GR	Exit	4.854	1	Benga	Chimpanzee	Basel	0	unilateral	1	Benga_@_Jacky	1314	657	39	4220	85	19	0.73125	1.322596091	0.303511208	0.800936768	0.78957	-0.26369	39.47123288	F	1	51.68767123	F	1	-12.21643836	0	875	1296	-421	0	-0.776058477	-0.555528841	-0.737164818	1
23.11.2016_Colebe_Focal_211.2_Grooming_Colebe-Kitoko_R1.eaf	Colebe	GR	Exit	2.099	1	Kitoko	Chimpanzee	Basel	0	unilateral	1	Colebe_@_Kitoko	1314	657	64	3334	637	30	1.2	1.044913594	2.274548701	1.264637002	1.44602	0.37833	25.8	F	1	13.65479452	M	0	12.14520548	1	967	791	176	1	0.465143063	0.148801936	0.849123443	0
23.11.2016_Colebe_Focal_211.2_Grooming_Colebe-Kitoko_R1.eaf	Kitoko	GR	Entry	14.968	1	Colebe	Chimpanzee	Basel	NA	NA	NA	Colebe_@_Kitoko	1314	657	64	3334	637	30	1.2	1.044913594	2.274548701	1.264637002	1.44602	0.37833	13.65479452	M	0	25.8	F	1	-12.14520548	0	791	967	-176	0	-0.266687661	0.148801936	-0.732526548	0
23.11.2016_Fifi_Focal_205.5_Grooming_Kitoko-Fifi_R1.eaf	Fifi	GR	Exit	7.022	1	Kitoko	Chimpanzee	Basel	0	unilateral	1	Fifi_@_Kitoko	1314	657	64	25589	0	73	1.2	8.019884212	0	3.077283372	3.07429	1.75577	25.8	F	1	25.82191781	F	1	-0.021917808	0	967	964	3	1	0.105464895	1.895836249	0.056871287	1
23.11.2016_Fifi_Focal_205.5_Grooming_Kitoko-Fifi_R1.eaf	Kitoko	GR	Entry	3.922	1	Fifi	Chimpanzee	Basel	NA	NA	NA	Fifi_@_Kitoko	1314	657	64	25589	0	73	1.2	8.019884212	0	3.077283372	3.07429	1.75577	25.82191781	F	1	25.8	F	1	0.021917808	1	964	967	-3	0	0.092990508	1.895836249	0.059725607	1
24.01.2017_Kitoko_Focal_468.1_Grooming_Xindra-Fahamu_R1.eaf	Fahamu	GR	Exit	NA	0	Xindra	Chimpanzee	Basel	NA	NA	NA	Fahamu_@_Xindra	1314	657	92	4568	9	32	1.725	1.431663257	0.032136481	1.348946136	1.13444	0.46343	43.37260274	F	1	10.55240662	M	0	32.82019612	1	1120	705	415	1	0.962039492	-0.185504383	2.195358335	0
23.11.2016_Fifi_Focal_210.2_Grooming_Kitoko-Fifi_R1.eaf	Kitoko	GR	Entry	11.449	1	Fifi	Chimpanzee	Basel	NA	NA	NA	Fifi_@_Kitoko	1314	657	64	25589	0	73	1.2	8.019884212	0	3.077283372	3.07429	1.75577	25.82191781	F	1	25.8	F	1	0.021917808	1	964	967	-3	0	0.092990508	1.895836249	0.059725607	1
23.11.2016_Jacky_Focal_213.2_Grooming_Kitoko-Jacky_R1.eaf	Jacky	GR	Entry	4.532	1	Kitoko	Chimpanzee	Basel	NA	NA	NA	Jacky_@_Kitoko	1314	657	18	760	19	9	0.3375	0.238192661	0.067843682	0.379391101	0.25573	-0.82241	25.8	F	1	51.68767123	F	1	-25.88767123	0	967	1296	-329	0	-0.584784538	-1.128306573	-1.627355824	1
23.11.2016_Jacky_Focal_213.2_Grooming_Kitoko-Jacky_R1.eaf	Jacky	GR	Exit	9.31	1	Kitoko	Chimpanzee	Basel	0	unilateral	1	Jacky_@_Kitoko	1314	657	18	760	19	9	0.3375	0.238192661	0.067843682	0.379391101	0.25573	-0.82241	25.8	F	1	51.68767123	F	1	-25.88767123	0	967	1296	-329	0	-0.584784538	-1.128306573	-1.627355824	1
23.12.2016_Fifi_Focal_316.1_Grooming_Fifi-Jacky.eaf	Jacky	GR	Entry	NA	0	Fifi	Chimpanzee	Basel	NA	NA	NA	Fifi_@_Jacky	1314	657	22	467	0	8	0.4125	0.146363122	0	0.337236534	0.22402	-0.81844	25.82191781	F	1	51.68767123	F	1	-25.86575342	0	964	1296	-332	0	-0.591021731	-1.162329467	-1.625928664	1
23.12.2016_Fifi_Focal_316.1_Grooming_Fifi-Jacky.eaf	Jacky	GR	Exit	0.828	1	Fifi	Chimpanzee	Basel	NA	NA	NA	Fifi_@_Jacky	1314	657	22	467	0	8	0.4125	0.146363122	0	0.337236534	0.22402	-0.81844	25.82191781	F	1	51.68767123	F	1	-25.86575342	0	964	1296	-332	0	-0.591021731	-1.162329467	-1.625928664	1
24.01.2017_Benga_Focal_464.1_Grooming_Benga-Jacky_part_1_R1.eaf	Jacky	GR	Entry	1.221	1	Benga	Chimpanzee	Basel	NA	NA	NA	Benga_@_Jacky	1314	657	39	4220	85	19	0.73125	1.322596091	0.303511208	0.800936768	0.78957	-0.26369	39.47123288	F	1	51.68767123	F	1	-12.21643836	0	875	1296	-421	0	-0.776058477	-0.555528841	-0.737164818	1
24.01.2017_Benga_Focal_464.1_Grooming_Benga-Jacky_part_1_R1.eaf	Jacky	GR	Exit	14.021	1	Benga	Chimpanzee	Basel	0	bilateral	2	Benga_@_Jacky	1314	657	39	4220	85	19	0.73125	1.322596091	0.303511208	0.800936768	0.78957	-0.26369	39.47123288	F	1	51.68767123	F	1	-12.21643836	0	875	1296	-421	0	-0.776058477	-0.555528841	-0.737164818	1
24.01.2017_Benga_Focal_464.1_Grooming_Benga-Jacky_part_2_R1.eaf	Jacky	GR	Exit	9.572	1	Benga	Chimpanzee	Basel	1	mutual	3	Benga_@_Jacky	1314	657	39	4220	85	19	0.73125	1.322596091	0.303511208	0.800936768	0.78957	-0.26369	39.47123288	F	1	51.68767123	F	1	-12.21643836	0	875	1296	-421	0	-0.776058477	-0.555528841	-0.737164818	1
24.01.2017_Benga_Focal_464.1_Grooming_Benga-Jacky_part_2_R1.eaf	Jacky	GR	Entry	1.954	1	Benga	Chimpanzee	Basel	NA	NA	NA	Benga_@_Jacky	1314	657	39	4220	85	19	0.73125	1.322596091	0.303511208	0.800936768	0.78957	-0.26369	39.47123288	F	1	51.68767123	F	1	-12.21643836	0	875	1296	-421	0	-0.776058477	-0.555528841	-0.737164818	1
24.01.2017_Benga_Focal_464.2_Grooming_Garissa-Benga_R1.eaf	Benga	GR	Exit	5.93	1	Garissa	Chimpanzee	Basel	0	unilateral	1	Benga_@_Garissa	1314	657	59	20757	66	66	1.10625	6.505480346	0.235667526	2.782201405	2.6574	1.40682	9.920547945	F	1	39.47123288	F	1	-29.55068493	0	815	875	-60	0	-0.025516172	1.448538728	-1.865869927	1
24.01.2017_Benga_Focal_464.2_Grooming_Garissa-Benga_R1.eaf	Garissa	GR	Entry	4.201	1	Benga	Chimpanzee	Basel	NA	NA	NA	Benga_@_Garissa	1314	657	59	20757	66	66	1.10625	6.505480346	0.235667526	2.782201405	2.6574	1.40682	39.47123288	F	1	9.920547945	F	1	29.55068493	1	875	815	60	1	0.223971575	1.448538728	1.982466821	1
24.01.2017_Colebe_Focal_473_Play_Colebe-Fahamu_R1.eaf	Fahamu	1.PL	Entry	0.75	1	Colebe	Chimpanzee	Basel	NA	NA	NA	Colebe_@_Fahamu	1314	657	78	291	1701	23	1.4625	0.091202716	6.073794882	0.969555035	2.14926	0.77193	13.65479452	M	0	10.55240662	M	0	3.102387903	1	791	705	86	1	0.278027253	0.903335527	0.260307866	1
24.01.2017_Colebe_Focal_473_Play_Colebe-Fahamu_R1.eaf	Fahamu	1.PL	Exit	14.007	1	Colebe	Chimpanzee	Basel	1	mutual	3	Colebe_@_Fahamu	1314	657	78	291	1701	23	1.4625	0.091202716	6.073794882	0.969555035	2.14926	0.77193	13.65479452	M	0	10.55240662	M	0	3.102387903	1	791	705	86	1	0.278027253	0.903335527	0.260307866	1
24.01.2017_Fifi_Focal_465.1_Grooming_Xindra-Fifi_coded.eaf	Fifi	GR	Entry	NA	0	Xindra	Chimpanzee	Basel	NA	NA	NA	Fifi_@_Xindra	1314	657	43	533	0	21	0.80625	0.167048274	0	0.885245902	0.46464	-0.40033	43.37260274	F	1	25.82191781	F	1	17.55068493	1	1120	964	156	1	0.423561772	-0.904158896	1.20109676	1
24.01.2017_Fifi_Focal_465.1_Grooming_Xindra-Fifi_coded.eaf	Fifi	GR	Exit	14.25	1	Xindra	Chimpanzee	Basel	0	unilateral	1	Fifi_@_Xindra	1314	657	43	533	0	21	0.80625	0.167048274	0	0.885245902	0.46464	-0.40033	43.37260274	F	1	25.82191781	F	1	17.55068493	1	1120	964	156	1	0.423561772	-0.904158896	1.20109676	1
24.01.2017_Garissa_Focal_469.2_Play_Colebe-Garissa_part_1_R1.eaf	Garissa	1.PL	Entry	0.95	1	Colebe	Chimpanzee	Basel	NA	NA	NA	Colebe_@_Garissa	1314	657	54	1110	2008	18	1.0125	0.34788665	7.170005951	0.758782201	2.32229	0.62757	13.65479452	M	0	9.920547945	F	1	3.734246575	1	791	815	-24	0	0.049330152	1.088986155	0.30145082	0
24.01.2017_Garissa_Focal_469.2_Play_Colebe-Garissa_part_1_R1.eaf	Colebe	1.PL	Exit	29.024	1	Garissa	Chimpanzee	Basel	1	mutual	3	Colebe_@_Garissa	1314	657	54	1110	2008	18	1.0125	0.34788665	7.170005951	0.758782201	2.32229	0.62757	9.920547945	F	1	13.65479452	M	0	-3.734246575	0	815	791	24	1	0.149125251	1.088986155	-0.184853926	0
24.01.2017_Garissa_Focal_469.2_Play_Colebe-Garissa_part_2_R1.eaf	Colebe	1.PL	Exit	21.759	1	Garissa	Chimpanzee	Basel	1	mutual	3	Colebe_@_Garissa	1314	657	54	1110	2008	18	1.0125	0.34788665	7.170005951	0.758782201	2.32229	0.62757	9.920547945	F	1	13.65479452	M	0	-3.734246575	0	815	791	24	1	0.149125251	1.088986155	-0.184853926	0
24.01.2017_Garissa_Focal_469.2_Play_Colebe-Garissa_part_2_R1.eaf	Garissa	1.PL	Entry	6.444	1	Colebe	Chimpanzee	Basel	NA	NA	NA	Colebe_@_Garissa	1314	657	54	1110	2008	18	1.0125	0.34788665	7.170005951	0.758782201	2.32229	0.62757	13.65479452	M	0	9.920547945	F	1	3.734246575	1	791	815	-24	0	0.049330152	1.088986155	0.30145082	0
24.01.2017_Garissa_Focal_469.3_Grooming_Xindra-Garissa_R1.eaf	Garissa	GR	Entry	9.364	1	Xindra	Chimpanzee	Basel	NA	NA	NA	Garissa_@_Xindra	1314	657	47	490	66	14	0.88125	0.153571584	0.235667526	0.590163934	0.46516	-0.4366	43.37260274	F	1	9.920547945	F	1	33.45205479	1	1120	815	305	1	0.733342391	-0.903600967	2.236501289	1
24.01.2017_Garissa_Focal_469.3_Grooming_Xindra-Garissa_R1.eaf	Xindra	GR	Exit	4.009	1	Garissa	Chimpanzee	Basel	1	mutual	3	Garissa_@_Xindra	1314	657	47	490	66	14	0.88125	0.153571584	0.235667526	0.590163934	0.46516	-0.4366	9.920547945	F	1	43.37260274	F	1	-33.45205479	0	815	1120	-305	0	-0.534886988	-0.903600967	-2.119904394	1
24.01.2017_Jacky_Focal_470.2_Grooming_Benga-Jacky_R1.eaf	Jacky	GR	Exit	1.719	1	Benga	Chimpanzee	Basel	0	unilateral	1	Benga_@_Jacky	1314	657	39	4220	85	19	0.73125	1.322596091	0.303511208	0.800936768	0.78957	-0.26369	39.47123288	F	1	51.68767123	F	1	-12.21643836	0	875	1296	-421	0	-0.776058477	-0.555528841	-0.737164818	1
24.01.2017_Jacky_Focal_470.2_Grooming_Benga-Jacky_R1.eaf	Jacky	GR	Entry	0.907	1	Benga	Chimpanzee	Basel	NA	NA	NA	Benga_@_Jacky	1314	657	39	4220	85	19	0.73125	1.322596091	0.303511208	0.800936768	0.78957	-0.26369	39.47123288	F	1	51.68767123	F	1	-12.21643836	0	875	1296	-421	0	-0.776058477	-0.555528841	-0.737164818	1
25.01.2017_Garissa_Focal_485.1_Grooming_Garissa-Xindra_R1.eaf	Xindra	GR	Exit	NA	0	Garissa	Chimpanzee	Basel	NA	NA	NA	Garissa_@_Xindra	1314	657	47	490	66	14	0.88125	0.153571584	0.235667526	0.590163934	0.46516	-0.4366	9.920547945	F	1	43.37260274	F	1	-33.45205479	0	815	1120	-305	0	-0.534886988	-0.903600967	-2.119904394	1
24.01.2017_Kitoko_Focal_468.1_Grooming_Xindra-Fahamu_R1.eaf	Fahamu	GR	Entry	NA	0	Xindra	Chimpanzee	Basel	NA	NA	NA	Fahamu_@_Xindra	1314	657	92	4568	9	32	1.725	1.431663257	0.032136481	1.348946136	1.13444	0.46343	43.37260274	F	1	10.55240662	M	0	32.82019612	1	1120	705	415	1	0.962039492	-0.185504383	2.195358335	0
24.11.2016_Benga_Focal_217_Grooming_Benga-Jacky_R1.eaf	Jacky	GR	Entry	5.128	1	Benga	Chimpanzee	Basel	NA	NA	NA	Benga_@_Jacky	1314	657	39	4220	85	19	0.73125	1.322596091	0.303511208	0.800936768	0.78957	-0.26369	39.47123288	F	1	51.68767123	F	1	-12.21643836	0	875	1296	-421	0	-0.776058477	-0.555528841	-0.737164818	1
24.11.2016_Benga_Focal_217_Grooming_Benga-Jacky_R1.eaf	Jacky	GR	Exit	2.876	1	Benga	Chimpanzee	Basel	0	unilateral	1	Benga_@_Jacky	1314	657	39	4220	85	19	0.73125	1.322596091	0.303511208	0.800936768	0.78957	-0.26369	39.47123288	F	1	51.68767123	F	1	-12.21643836	0	875	1296	-421	0	-0.776058477	-0.555528841	-0.737164818	1
24.11.2016_Benga_Focal_222.2_Grooming_Benga-Garissa__R1.eaf	Benga	GR	Entry	17.299	1	Garissa	Chimpanzee	Basel	NA	NA	NA	Benga_@_Garissa	1314	657	59	20757	66	66	1.10625	6.505480346	0.235667526	2.782201405	2.6574	1.40682	9.920547945	F	1	39.47123288	F	1	-29.55068493	0	815	875	-60	0	-0.025516172	1.448538728	-1.865869927	1
24.11.2016_Benga_Focal_222.2_Grooming_Benga-Garissa__R1.eaf	Garissa	GR	Exit	8.037	1	Benga	Chimpanzee	Basel	1	unilateral_tactile	3	Benga_@_Garissa	1314	657	59	20757	66	66	1.10625	6.505480346	0.235667526	2.782201405	2.6574	1.40682	39.47123288	F	1	9.920547945	F	1	29.55068493	1	875	815	60	1	0.223971575	1.448538728	1.982466821	1
24.11.2016_Colebe_Focal_225.1_Grooming_Xindra-Fifi_R1.eaf	Fifi	GR	Entry	NA	0	Xindra	Chimpanzee	Basel	NA	NA	NA	Fifi_@_Xindra	1314	657	43	533	0	21	0.80625	0.167048274	0	0.885245902	0.46464	-0.40033	43.37260274	F	1	25.82191781	F	1	17.55068493	1	1120	964	156	1	0.423561772	-0.904158896	1.20109676	1
24.11.2016_Colebe_Focal_225.1_Grooming_Xindra-Fifi_R1.eaf	Xindra	GR	Exit	2.498	1	Fifi	Chimpanzee	Basel	0	unilateral	1	Fifi_@_Xindra	1314	657	43	533	0	21	0.80625	0.167048274	0	0.885245902	0.46464	-0.40033	25.82191781	F	1	43.37260274	F	1	-17.55068493	0	964	1120	-156	0	-0.225106369	-0.904158896	-1.084499866	1
24.11.2016_Fifi_Focal_218.1_Grooming_Fifi-Benga_R1.eaf	Benga	GR	Entry	NA	0	Fifi	Chimpanzee	Basel	NA	NA	NA	Benga_@_Fifi	1314	657	38	431	0	14	0.7125	0.135080312	0	0.590163934	0.35944	-0.56319	25.82191781	F	1	39.47123288	F	1	-13.64931507	0	964	875	89	1	0.284264447	-1.017032074	-0.830465398	1
24.11.2016_Fifi_Focal_218.1_Grooming_Fifi-Benga_R1.eaf	Benga	GR	Exit	4.426	1	Fifi	Chimpanzee	Basel	0	bilateral	2	Benga_@_Fifi	1314	657	38	431	0	14	0.7125	0.135080312	0	0.590163934	0.35944	-0.56319	25.82191781	F	1	39.47123288	F	1	-13.64931507	0	964	875	89	1	0.284264447	-1.017032074	-0.830465398	1
24.11.2016_Fifi_Focal_218.1_Grooming_Xindra-Kume_R1.eaf	Kume	GR	Entry	NA	0	Xindra	Chimpanzee	Basel	NA	NA	NA	Kume_@_Xindra	1314	657	78	4888	0	38	1.4625	1.531954904	0	1.601873536	1.14908	0.42011	43.37260274	F	1	15.42465753	M	0	27.94794521	1	1120	1467	-347	0	-0.6222077	-0.169796557	1.878105752	0
24.11.2016_Garissa_Focal_224.2_Grooming_Jacky-Garissa_R1.eaf	Garissa	GR	Entry	NA	0	Jacky	Chimpanzee	Basel	NA	NA	NA	Garissa_@_Jacky	1314	657	30	0	0	3	0.5625	0	0	0.1264637	0.17224	-0.83298	51.68767123	F	1	9.920547945	F	1	41.76712329	1	1296	815	481	1	1.099257753	-1.217886246	2.777930087	1
24.11.2016_Garissa_Focal_224.2_Grooming_Jacky-Garissa_R1.eaf	Jacky	GR	Exit	2.134	1	Garissa	Chimpanzee	Basel	0	unilateral	1	Garissa_@_Jacky	1314	657	30	0	0	3	0.5625	0	0	0.1264637	0.17224	-0.83298	9.920547945	F	1	51.68767123	F	1	-41.76712329	0	815	1296	-481	0	-0.90080235	-1.217886246	-2.661333192	1
24.11.2016_Kitoko_Focal_221.1_Grooming_Kitoko-Jacky_R1.eaf	Jacky	GR	Entry	NA	0	Kitoko	Chimpanzee	Basel	NA	NA	NA	Jacky_@_Kitoko	1314	657	18	760	19	9	0.3375	0.238192661	0.067843682	0.379391101	0.25573	-0.82241	25.8	F	1	51.68767123	F	1	-25.88767123	0	967	1296	-329	0	-0.584784538	-1.128306573	-1.627355824	1
24.11.2016_Kitoko_Focal_221.1_Grooming_Kitoko-Jacky_R1.eaf	Jacky	GR	Exit	35.488	1	Kitoko	Chimpanzee	Basel	1	mutual	3	Jacky_@_Kitoko	1314	657	18	760	19	9	0.3375	0.238192661	0.067843682	0.379391101	0.25573	-0.82241	25.8	F	1	51.68767123	F	1	-25.88767123	0	967	1296	-329	0	-0.584784538	-1.128306573	-1.627355824	1
24.11.2016_Kume_Focal_216.2_Grooming_Kitoko-Kume_R1.eaf	Kume	GR	Entry	16.694	1	Kitoko	Chimpanzee	Basel	NA	NA	NA	Kitoko_@_Kume	1314	657	118	6400	80	61	2.2125	2.005832934	0.285657608	2.571428571	1.76885	1.29043	25.8	F	1	15.42465753	M	0	10.37534247	1	967	1467	-500	0	-0.940304577	0.495178819	0.733880279	0
24.11.2016_Kume_Focal_216.2_Grooming_Kitoko-Kume_R1.eaf	Kume	GR	Exit	31.673	1	Kitoko	Chimpanzee	Basel	0	bilateral	2	Kitoko_@_Kume	1314	657	118	6400	80	61	2.2125	2.005832934	0.285657608	2.571428571	1.76885	1.29043	25.8	F	1	15.42465753	M	0	10.37534247	1	967	1467	-500	0	-0.940304577	0.495178819	0.733880279	0
24.11.2016_Xindra_Focal_226_Grooming_Kume-Xindra_R1.eaf	Xindra	GR	Exit	34.418	1	Kume	Chimpanzee	Basel	0	bilateral	2	Kume_@_Xindra	1314	657	78	4888	0	38	1.4625	1.531954904	0	1.601873536	1.14908	0.42011	15.42465753	M	0	43.37260274	F	1	-27.94794521	0	1467	1120	347	1	0.820663102	-0.169796557	-1.761508857	0
24.11.2016_Xindra_Focal_226_Grooming_Kume-Xindra_R1.eaf	Xindra	GR	Entry	0.921	1	Kume	Chimpanzee	Basel	NA	NA	NA	Kume_@_Xindra	1314	657	78	4888	0	38	1.4625	1.531954904	0	1.601873536	1.14908	0.42011	15.42465753	M	0	43.37260274	F	1	-27.94794521	0	1467	1120	347	1	0.820663102	-0.169796557	-1.761508857	0
25.01.2017_Colebe_Focal_482.2_Grooming_Benga-Colebe_R1.eaf	Colebe	GR	Entry	0.807	1	Benga	Chimpanzee	Basel	NA	NA	NA	Benga_@_Colebe	1314	657	99	6763	0	43	1.85625	2.119601271	0	1.81264637	1.44712	0.79953	39.47123288	F	1	13.65479452	M	0	25.81643836	1	875	791	84	1	0.273869124	0.149982169	1.739314448	0
25.01.2017_Colebe_Focal_482.2_Grooming_Benga-Colebe_R1.eaf	Colebe	GR	Exit	13.644	1	Benga	Chimpanzee	Basel	0	bilateral	2	Benga_@_Colebe	1314	657	99	6763	0	43	1.85625	2.119601271	0	1.81264637	1.44712	0.79953	39.47123288	F	1	13.65479452	M	0	25.81643836	1	875	791	84	1	0.273869124	0.149982169	1.739314448	0
25.01.2017_Fifi_Focal_481_Grooming_Xindra-Fifi_R1.eaf	Fifi	GR	Entry	1.213	1	Xindra	Chimpanzee	Basel	NA	NA	NA	Fifi_@_Xindra	1314	657	43	533	0	21	0.80625	0.167048274	0	0.885245902	0.46464	-0.40033	43.37260274	F	1	25.82191781	F	1	17.55068493	1	1120	964	156	1	0.423561772	-0.904158896	1.20109676	1
25.01.2017_Fifi_Focal_481_Grooming_Xindra-Fifi_R1.eaf	Fifi	GR	Exit	10.768	1	Xindra	Chimpanzee	Basel	0	bilateral	2	Fifi_@_Xindra	1314	657	43	533	0	21	0.80625	0.167048274	0	0.885245902	0.46464	-0.40033	43.37260274	F	1	25.82191781	F	1	17.55068493	1	1120	964	156	1	0.423561772	-0.904158896	1.20109676	1
25.01.2017_Xindra_Focal_480_Grooming_Xindra-Benga_R1.eaf	Benga	GR	Exit	NA	0	Xindra	Chimpanzee	Basel	NA	NA	NA	Benga_@_Xindra	1314	657	59	3324	0	28	1.10625	1.04177948	0	1.180327869	0.83209	-0.00033	43.37260274	F	1	39.47123288	F	1	3.901369863	1	1120	875	245	1	0.608598517	-0.509907477	0.312332915	1
25.01.2017_Garissa_Focal_485.1_Grooming_Garissa-Xindra_R1.eaf	Xindra	GR	Entry	9.536	1	Garissa	Chimpanzee	Basel	NA	NA	NA	Garissa_@_Xindra	1314	657	47	490	66	14	0.88125	0.153571584	0.235667526	0.590163934	0.46516	-0.4366	9.920547945	F	1	43.37260274	F	1	-33.45205479	0	815	1120	-305	0	-0.534886988	-0.903600967	-2.119904394	1
25.01.2017_Kume_Focal_479.1_Sex_+_Grooming_Kume-Kitoko_R1.eaf	Kitoko	MX	Entry	7.953	1	Kume	Chimpanzee	Basel	NA	NA	NA	Kitoko_@_Kume	1314	657	118	6400	80	61	2.2125	2.005832934	0.285657608	2.571428571	1.76885	1.29043	15.42465753	M	0	25.8	F	1	-10.37534247	0	1467	967	500	1	1.138759979	0.495178819	-0.617283384	0
25.01.2017_Kume_Focal_479.1_Sex_+_Grooming_Kume-Kitoko_R1.eaf	Kitoko	MX	Exit	10.443	1	Kume	Chimpanzee	Basel	0	unilateral	1	Kitoko_@_Kume	1314	657	118	6400	80	61	2.2125	2.005832934	0.285657608	2.571428571	1.76885	1.29043	15.42465753	M	0	25.8	F	1	-10.37534247	0	1467	967	500	1	1.138759979	0.495178819	-0.617283384	0
25.01.2017_Xindra_Focal_480_Grooming_Colebe-Benga_R1.eaf	Benga	GR	Entry	NA	0	Colebe	Chimpanzee	Basel	NA	NA	NA	Benga_@_Colebe	1314	657	99	6763	0	43	1.85625	2.119601271	0	1.81264637	1.44712	0.79953	13.65479452	M	0	39.47123288	F	1	-25.81643836	0	791	875	-84	0	-0.075413721	0.149982169	-1.622717554	0
25.11.2016_Garissa_Focal_227_Grooming_Benga-Garissa_part_1_R1.eaf	Garissa	GR	Exit	NA	0	Benga	Chimpanzee	Basel	NA	NA	NA	Benga_@_Garissa	1314	657	59	20757	66	66	1.10625	6.505480346	0.235667526	2.782201405	2.6574	1.40682	39.47123288	F	1	9.920547945	F	1	29.55068493	1	875	815	60	1	0.223971575	1.448538728	1.982466821	1
25.01.2017_Xindra_Focal_480_Grooming_Xindra-Benga_R1.eaf	Benga	GR	Entry	NA	0	Xindra	Chimpanzee	Basel	NA	NA	NA	Benga_@_Xindra	1314	657	59	3324	0	28	1.10625	1.04177948	0	1.180327869	0.83209	-0.00033	43.37260274	F	1	39.47123288	F	1	3.901369863	1	1120	875	245	1	0.608598517	-0.509907477	0.312332915	1
25.11.2016_Fahamu_Focal_229.1_Grooming_Xindra-Fahamu_R1.eaf	Fahamu	GR	Entry	9.048	1	Xindra	Chimpanzee	Basel	NA	NA	NA	Fahamu_@_Xindra	1314	657	92	4568	9	32	1.725	1.431663257	0.032136481	1.348946136	1.13444	0.46343	43.37260274	F	1	10.55240662	M	0	32.82019612	1	1120	705	415	1	0.962039492	-0.185504383	2.195358335	0
25.11.2016_Fahamu_Focal_229.1_Grooming_Xindra-Fahamu_R1.eaf	Xindra	GR	Exit	1.257	1	Fahamu	Chimpanzee	Basel	0	unilateral	1	Fahamu_@_Xindra	1314	657	92	4568	9	32	1.725	1.431663257	0.032136481	1.348946136	1.13444	0.46343	10.55240662	M	0	43.37260274	F	1	-32.82019612	0	705	1120	-415	0	-0.763584089	-0.185504383	-2.07876144	0
25.11.2016_Fifi_Focal_232_Grooming_Kitoko-Fifi_R1.eaf	Kitoko	GR	Entry	NA	0	Fifi	Chimpanzee	Basel	NA	NA	NA	Fifi_@_Kitoko	1314	657	64	25589	0	73	1.2	8.019884212	0	3.077283372	3.07429	1.75577	25.82191781	F	1	25.8	F	1	0.021917808	1	964	967	-3	0	0.092990508	1.895836249	0.059725607	1
25.11.2016_Fifi_Focal_232_Grooming_Kitoko-Fifi_R1.eaf	Kitoko	GR	Exit	5.23	1	Fifi	Chimpanzee	Basel	0	unilateral	1	Fifi_@_Kitoko	1314	657	64	25589	0	73	1.2	8.019884212	0	3.077283372	3.07429	1.75577	25.82191781	F	1	25.8	F	1	0.021917808	1	964	967	-3	0	0.092990508	1.895836249	0.059725607	1
26.10.2016_Kitoko_Focal_82.2_Grooming_Fifi-Kitoko_R1.eaf	Kitoko	GR	Exit	NA	0	Fifi	Chimpanzee	Basel	NA	NA	NA	Fifi_@_Kitoko	1314	657	64	25589	0	73	1.2	8.019884212	0	3.077283372	3.07429	1.75577	25.82191781	F	1	25.8	F	1	0.021917808	1	964	967	-3	0	0.092990508	1.895836249	0.059725607	1
25.11.2016_Garissa_Focal_227_Grooming_Benga-Garissa_part_1_R1.eaf	Garissa	GR	Entry	1.951	1	Benga	Chimpanzee	Basel	NA	NA	NA	Benga_@_Garissa	1314	657	59	20757	66	66	1.10625	6.505480346	0.235667526	2.782201405	2.6574	1.40682	39.47123288	F	1	9.920547945	F	1	29.55068493	1	875	815	60	1	0.223971575	1.448538728	1.982466821	1
25.11.2016_Garissa_Focal_227_Grooming_Benga-Garissa_part_2_R1.eaf	Garissa	GR	Entry	NA	0	Benga	Chimpanzee	Basel	NA	NA	NA	Benga_@_Garissa	1314	657	59	20757	66	66	1.10625	6.505480346	0.235667526	2.782201405	2.6574	1.40682	39.47123288	F	1	9.920547945	F	1	29.55068493	1	875	815	60	1	0.223971575	1.448538728	1.982466821	1
25.11.2016_Garissa_Focal_227_Grooming_Benga-Jacky_R1.eaf	Benga	GR	Exit	2.127	1	Jacky	Chimpanzee	Basel	0	unilateral	1	Benga_@_Jacky	1314	657	39	4220	85	19	0.73125	1.322596091	0.303511208	0.800936768	0.78957	-0.26369	51.68767123	F	1	39.47123288	F	1	12.21643836	1	1296	875	421	1	0.974513879	-0.555528841	0.853761713	1
25.11.2016_Garissa_Focal_227_Grooming_Benga-Jacky_R1.eaf	Jacky	GR	Entry	3.493	1	Benga	Chimpanzee	Basel	NA	NA	NA	Benga_@_Jacky	1314	657	39	4220	85	19	0.73125	1.322596091	0.303511208	0.800936768	0.78957	-0.26369	39.47123288	F	1	51.68767123	F	1	-12.21643836	0	875	1296	-421	0	-0.776058477	-0.555528841	-0.737164818	1
25.11.2016_Kitoko_Focal_236_Grooming_Kitoko-Fifi_R1.eaf	Fifi	GR	Entry	1.903	1	Kitoko	Chimpanzee	Basel	NA	NA	NA	Fifi_@_Kitoko	1314	657	64	25589	0	73	1.2	8.019884212	0	3.077283372	3.07429	1.75577	25.8	F	1	25.82191781	F	1	-0.021917808	0	967	964	3	1	0.105464895	1.895836249	0.056871287	1
25.11.2016_Kitoko_Focal_236_Grooming_Kitoko-Fifi_R1.eaf	Fifi	GR	Exit	7.896	1	Kitoko	Chimpanzee	Basel	1	mutual	3	Fifi_@_Kitoko	1314	657	64	25589	0	73	1.2	8.019884212	0	3.077283372	3.07429	1.75577	25.8	F	1	25.82191781	F	1	-0.021917808	0	967	964	3	1	0.105464895	1.895836249	0.056871287	1
25.11.2016_Kitoko_Focal_236_Grooming_Kitoko-Kume_R1.eaf	Kume	GR	Entry	7.505	1	Kitoko	Chimpanzee	Basel	NA	NA	NA	Kitoko_@_Kume	1314	657	118	6400	80	61	2.2125	2.005832934	0.285657608	2.571428571	1.76885	1.29043	25.8	F	1	15.42465753	M	0	10.37534247	1	967	1467	-500	0	-0.940304577	0.495178819	0.733880279	0
25.11.2016_Kitoko_Focal_236_Grooming_Kitoko-Kume_R1.eaf	Kume	GR	Exit	13.15	1	Kitoko	Chimpanzee	Basel	1	mutual	3	Kitoko_@_Kume	1314	657	118	6400	80	61	2.2125	2.005832934	0.285657608	2.571428571	1.76885	1.29043	25.8	F	1	15.42465753	M	0	10.37534247	1	967	1467	-500	0	-0.940304577	0.495178819	0.733880279	0
26.10.2016_Benga_Focal_77.2_Grooming_Benga-Jacky_R1.eaf	Jacky	GR	Exit	8.09	1	Benga	Chimpanzee	Basel	1	mutual	3	Benga_@_Jacky	1314	657	39	4220	85	19	0.73125	1.322596091	0.303511208	0.800936768	0.78957	-0.26369	39.47123288	F	1	51.68767123	F	1	-12.21643836	0	875	1296	-421	0	-0.776058477	-0.555528841	-0.737164818	1
26.10.2016_Benga_Focal_77.2_Grooming_Benga-Jacky_R1.eaf	Jacky	GR	Entry	14.265	1	Benga	Chimpanzee	Basel	NA	NA	NA	Benga_@_Jacky	1314	657	39	4220	85	19	0.73125	1.322596091	0.303511208	0.800936768	0.78957	-0.26369	39.47123288	F	1	51.68767123	F	1	-12.21643836	0	875	1296	-421	0	-0.776058477	-0.555528841	-0.737164818	1
26.10.2016_Benga_Focal_77.2_Grooming_Colebe-Benga_R1.eaf	Colebe	GR	Entry	NA	0	Benga	Chimpanzee	Basel	NA	NA	NA	Benga_@_Colebe	1314	657	99	6763	0	43	1.85625	2.119601271	0	1.81264637	1.44712	0.79953	39.47123288	F	1	13.65479452	M	0	25.81643836	1	875	791	84	1	0.273869124	0.149982169	1.739314448	0
26.10.2016_Benga_Focal_77.2_Grooming_Colebe-Benga_R1.eaf	Colebe	GR	Exit	55.797	1	Benga	Chimpanzee	Basel	0	bilateral	2	Benga_@_Colebe	1314	657	99	6763	0	43	1.85625	2.119601271	0	1.81264637	1.44712	0.79953	39.47123288	F	1	13.65479452	M	0	25.81643836	1	875	791	84	1	0.273869124	0.149982169	1.739314448	0
26.10.2016_Fahamu_Focal_59.2_Play_Fahamu-Colebe_R1.eaf	Fahamu	1.PL	Entry	1.932	1	Colebe	Chimpanzee	Basel	NA	NA	NA	Colebe_@_Fahamu	1314	657	78	291	1701	23	1.4625	0.091202716	6.073794882	0.969555035	2.14926	0.77193	13.65479452	M	0	10.55240662	M	0	3.102387903	1	791	705	86	1	0.278027253	0.903335527	0.260307866	1
26.10.2016_Fahamu_Focal_59.2_Play_Fahamu-Colebe_R1.eaf	Fahamu	1.PL	Exit	14.869	1	Colebe	Chimpanzee	Basel	1	mutual	3	Colebe_@_Fahamu	1314	657	78	291	1701	23	1.4625	0.091202716	6.073794882	0.969555035	2.14926	0.77193	13.65479452	M	0	10.55240662	M	0	3.102387903	1	791	705	86	1	0.278027253	0.903335527	0.260307866	1
26.10.2016_Fahamu_Focal_79.2_Play_Fahamu-Kitoko_R1.eaf	Fahamu	1.PL	Exit	2.597	1	Kitoko	Chimpanzee	Basel	0	unilateral	1	Fahamu_@_Kitoko	1314	657	28	946	267	23	0.525	0.296487181	0.953382265	0.969555035	0.68611	-0.38228	25.8	F	1	10.55240662	M	0	15.24759338	1	967	705	262	1	0.643942615	-0.666535105	1.051132862	0
26.10.2016_Fahamu_Focal_79.2_Play_Fahamu-Kitoko_R1.eaf	Kitoko	1.PL	Entry	18.109	1	Fahamu	Chimpanzee	Basel	NA	NA	NA	Fahamu_@_Kitoko	1314	657	28	946	267	23	0.525	0.296487181	0.953382265	0.969555035	0.68611	-0.38228	10.55240662	M	0	25.8	F	1	-15.24759338	0	705	967	-262	0	-0.445487212	-0.666535105	-0.934535967	0
26.10.2016_Fahamu_Focal_85_Play_Fahamu-Kume_R1.eaf	Fahamu	1.PL	Exit	5.847	1	Kume	Chimpanzee	Basel	0	unilateral	1	Fahamu_@_Kume	1314	657	57	1808	947	33	1.06875	0.566647804	3.38147193	1.391100703	1.60199	0.42556	15.42465753	M	0	10.55240662	M	0	4.872250917	1	1467	705	762	1	1.683474893	0.316148225	0.37555103	1
26.10.2016_Fahamu_Focale_59.3_Play_Fahamu-Garissa_fully_coded.eaf	Fahamu	1.PL	Exit	8.561	1	Garissa	Chimpanzee	Basel	0	unilateral	1	Fahamu_@_Garissa	1314	657	37	58	281	4	0.69375	0.018177861	1.003372347	0.168618267	0.47098	-0.61204	9.920547945	F	1	10.55240662	M	0	-0.631858672	0	815	705	110	1	0.327924802	-0.897356463	0.017155493	0
26.10.2016_Fahamu_Focale_59.3_Play_Fahamu-Garissa_fully_coded.eaf	Garissa	1.PL	Entry	8.8	1	Fahamu	Chimpanzee	Basel	NA	NA	NA	Fahamu_@_Garissa	1314	657	37	58	281	4	0.69375	0.018177861	1.003372347	0.168618267	0.47098	-0.61204	10.55240662	M	0	9.920547945	F	1	0.631858672	1	705	815	-110	0	-0.1294694	-0.897356463	0.099441401	0
30.11.2016_Kume_Focal_248_Grooming_Fifi-Kume_R1.eaf	Kume	GR	Exit	NA	0	Fifi	Chimpanzee	Basel	NA	NA	NA	Fifi_@_Kume	1314	657	76	9647	20	30	1.425	3.023479737	0.071414402	1.264637002	1.44613	0.5052	25.82191781	F	1	15.42465753	M	0	10.39726027	1	964	1467	-503	0	-0.94654177	0.14891996	0.735307439	0
26.10.2016_Kitoko_Focal_82.2_Grooming_Fifi-Kitoko_R1.eaf	Kitoko	GR	Entry	NA	0	Fifi	Chimpanzee	Basel	NA	NA	NA	Fifi_@_Kitoko	1314	657	64	25589	0	73	1.2	8.019884212	0	3.077283372	3.07429	1.75577	25.82191781	F	1	25.8	F	1	0.021917808	1	964	967	-3	0	0.092990508	1.895836249	0.059725607	1
26.10.2016_Kitoko_Focal_82.2_Grooming_Kitoko-Benga_R1.eaf	Benga	GR	Entry	NA	0	Kitoko	Chimpanzee	Basel	NA	NA	NA	Benga_@_Kitoko	1314	657	34	2091	22	19	0.6375	0.655343229	0.078555842	0.800936768	0.54308	-0.44232	25.8	F	1	39.47123288	F	1	-13.67123288	0	967	875	92	1	0.29050164	-0.819997564	-0.831892558	1
26.10.2016_Kitoko_Focal_82.2_Grooming_Kitoko-Benga_R1.eaf	Kitoko	GR	Exit	5.753	1	Benga	Chimpanzee	Basel	0	unilateral	1	Benga_@_Kitoko	1314	657	34	2091	22	19	0.6375	0.655343229	0.078555842	0.800936768	0.54308	-0.44232	39.47123288	F	1	25.8	F	1	13.67123288	1	875	967	-92	0	-0.092046238	-0.819997564	0.948489453	1
26.10.2016_Kitoko_Focal_82.2_Grooming_Kitoko-Fifi_R1.eaf	Fifi	GR	Exit	6.797	1	Kitoko	Chimpanzee	Basel	0	unilateral	1	Fifi_@_Kitoko	1314	657	64	25589	0	73	1.2	8.019884212	0	3.077283372	3.07429	1.75577	25.8	F	1	25.82191781	F	1	-0.021917808	0	967	964	3	1	0.105464895	1.895836249	0.056871287	1
26.10.2016_Kitoko_Focal_82.2_Grooming_Kitoko-Fifi_R1.eaf	Kitoko	GR	Entry	3.663	1	Fifi	Chimpanzee	Basel	NA	NA	NA	Fifi_@_Kitoko	1314	657	64	25589	0	73	1.2	8.019884212	0	3.077283372	3.07429	1.75577	25.82191781	F	1	25.8	F	1	0.021917808	1	964	967	-3	0	0.092990508	1.895836249	0.059725607	1
27.01.2017_Garissa_Focal_405.3_Grooming_Garissa-Benga_R1.eaf	Garissa	GR	Exit	3.92	1	Benga	Chimpanzee	Basel	0	unilateral	1	Benga_@_Garissa	1314	657	59	20757	66	66	1.10625	6.505480346	0.235667526	2.782201405	2.6574	1.40682	39.47123288	F	1	9.920547945	F	1	29.55068493	1	875	815	60	1	0.223971575	1.448538728	1.982466821	1
27.01.2017_Garissa_Focal_405.3_Grooming_Garissa-Benga_R1.eaf	Garissa	GR	Entry	3.371	1	Benga	Chimpanzee	Basel	NA	NA	NA	Benga_@_Garissa	1314	657	59	20757	66	66	1.10625	6.505480346	0.235667526	2.782201405	2.6574	1.40682	39.47123288	F	1	9.920547945	F	1	29.55068493	1	875	815	60	1	0.223971575	1.448538728	1.982466821	1
27.01.2017_Garissa_Focal_495_Play_Garissa-Kume_R1.eaf	Garissa	1.PL	Entry	NA	0	Kume	Chimpanzee	Basel	NA	NA	NA	Garissa_@_Kume	1314	657	105	976	1827	35	1.96875	0.305889522	6.523705614	1.475409836	2.56844	1.32389	15.42465753	M	0	9.920547945	F	1	5.504109589	1	1467	815	652	1	1.454777792	1.353090078	0.416693984	0
27.01.2017_Garissa_Focal_495_Play_Garissa-Kume_R1.eaf	Kume	1.PL	Exit	26.53	1	Garissa	Chimpanzee	Basel	1	mutual	3	Garissa_@_Kume	1314	657	105	976	1827	35	1.96875	0.305889522	6.523705614	1.475409836	2.56844	1.32389	9.920547945	F	1	15.42465753	M	0	-5.504109589	0	815	1467	-652	0	-1.256322389	1.353090078	-0.30009709	0
27.01.2017_Jacky_Focal_489_Grooming_Jacky-Fifi_R1.eaf	Fifi	GR	Entry	1.154	1	Jacky	Chimpanzee	Basel	NA	NA	NA	Fifi_@_Jacky	1314	657	22	467	0	8	0.4125	0.146363122	0	0.337236534	0.22402	-0.81844	51.68767123	F	1	25.82191781	F	1	25.86575342	1	1296	964	332	1	0.789477134	-1.162329467	1.742525558	1
27.01.2017_Jacky_Focal_489_Grooming_Jacky-Fifi_R1.eaf	Jacky	GR	Exit	10.679	1	Fifi	Chimpanzee	Basel	0	unilateral	1	Fifi_@_Jacky	1314	657	22	467	0	8	0.4125	0.146363122	0	0.337236534	0.22402	-0.81844	25.82191781	F	1	51.68767123	F	1	-25.86575342	0	964	1296	-332	0	-0.591021731	-1.162329467	-1.625928664	1
27.01.2017_Jacky_Focal_489_Grooming_Xindra-Jacky_R1.eaf	Xindra	GR	Entry	11.978	1	Jacky	Chimpanzee	Basel	NA	NA	NA	Jacky_@_Xindra	1314	657	34	1349	0	20	0.6375	0.422791973	0	0.843091335	0.47585	-0.47135	51.68767123	F	1	43.37260274	F	1	8.315068493	1	1296	1120	176	1	0.465143063	-0.89213125	0.599727245	1
27.01.2017_Jacky_Focal_489_Grooming_Xindra-Jacky_R1.eaf	Xindra	GR	Exit	17.048	1	Jacky	Chimpanzee	Basel	0	unilateral	1	Jacky_@_Xindra	1314	657	34	1349	0	20	0.6375	0.422791973	0	0.843091335	0.47585	-0.47135	51.68767123	F	1	43.37260274	F	1	8.315068493	1	1296	1120	176	1	0.465143063	-0.89213125	0.599727245	1
27.01.2017_Kume_Focal_490_Play_Colebe-Kume_R1.eaf	Kume	1.PL	Entry	3.112	1	Colebe	Chimpanzee	Basel	NA	NA	NA	Colebe_@_Kume	1314	657	45	1310	763	12	0.84375	0.410568929	2.724459433	0.505854801	1.12116	-0.12623	13.65479452	M	0	15.42465753	M	0	-1.769863014	0	791	1467	-676	0	-1.306219939	-0.199753013	-0.056944717	1
27.01.2017_Kume_Focal_490_Play_Colebe-Kume_R1.eaf	Colebe	1.PL	Exit	10.25	1	Kume	Chimpanzee	Basel	1	mutual	3	Colebe_@_Kume	1314	657	45	1310	763	12	0.84375	0.410568929	2.724459433	0.505854801	1.12116	-0.12623	15.42465753	M	0	13.65479452	M	0	1.769863014	1	1467	791	676	1	1.504675341	-0.199753013	0.173541612	1
27.10.2016_Benga_Focal_89_Grooming_Benga-Jacky_R1.eaf	Benga	GR	Exit	11.146	1	Jacky	Chimpanzee	Basel	1	mutual	3	Benga_@_Jacky	1314	657	39	4220	85	19	0.73125	1.322596091	0.303511208	0.800936768	0.78957	-0.26369	51.68767123	F	1	39.47123288	F	1	12.21643836	1	1296	875	421	1	0.974513879	-0.555528841	0.853761713	1
27.10.2016_Benga_Focal_89_Grooming_Benga-Jacky_R1.eaf	Jacky	GR	Entry	11.386	1	Benga	Chimpanzee	Basel	NA	NA	NA	Benga_@_Jacky	1314	657	39	4220	85	19	0.73125	1.322596091	0.303511208	0.800936768	0.78957	-0.26369	39.47123288	F	1	51.68767123	F	1	-12.21643836	0	875	1296	-421	0	-0.776058477	-0.555528841	-0.737164818	1
27.10.2016_Benga_Focal_89_Grooming_Jacky-Benga_part_2_R1.eaf	Benga	GR	Entry	1.437	1	Jacky	Chimpanzee	Basel	NA	NA	NA	Benga_@_Jacky	1314	657	39	4220	85	19	0.73125	1.322596091	0.303511208	0.800936768	0.78957	-0.26369	51.68767123	F	1	39.47123288	F	1	12.21643836	1	1296	875	421	1	0.974513879	-0.555528841	0.853761713	1
27.10.2016_Benga_Focal_89_Grooming_Xindra-Benga_R1.eaf	Benga	GR	Entry	99.739	1	Xindra	Chimpanzee	Basel	NA	NA	NA	Benga_@_Xindra	1314	657	59	3324	0	28	1.10625	1.04177948	0	1.180327869	0.83209	-0.00033	43.37260274	F	1	39.47123288	F	1	3.901369863	1	1120	875	245	1	0.608598517	-0.509907477	0.312332915	1
27.10.2016_Benga_Focal_89_Grooming_Xindra-Benga_R1.eaf	Xindra	GR	Exit	8.759	1	Benga	Chimpanzee	Basel	1	mutual	3	Benga_@_Xindra	1314	657	59	3324	0	28	1.10625	1.04177948	0	1.180327869	0.83209	-0.00033	39.47123288	F	1	43.37260274	F	1	-3.901369863	0	875	1120	-245	0	-0.410143115	-0.509907477	-0.19573602	1
27.10.2016_Colebe_Focal_90.3_Play_+_Grooming_Kitoko-Colebe_R1.eaf	Colebe	MX	Entry	15.326	1	Kitoko	Chimpanzee	Basel	NA	NA	NA	Colebe_@_Kitoko	1314	657	64	3334	637	30	1.2	1.044913594	2.274548701	1.264637002	1.44602	0.37833	25.8	F	1	13.65479452	M	0	12.14520548	1	967	791	176	1	0.465143063	0.148801936	0.849123443	0
27.10.2016_Colebe_Focal_90.3_Play_+_Grooming_Kitoko-Colebe_R1.eaf	Colebe	MX	Exit	3.746	1	Kitoko	Chimpanzee	Basel	0	unilateral	1	Colebe_@_Kitoko	1314	657	64	3334	637	30	1.2	1.044913594	2.274548701	1.264637002	1.44602	0.37833	25.8	F	1	13.65479452	M	0	12.14520548	1	967	791	176	1	0.465143063	0.148801936	0.849123443	0
27.10.2016_Kitoko_Focal_98.2_Grooming_Xindra-Kitoko_R1.eaf	Kitoko	GR	Entry	4.838	1	Xindra	Chimpanzee	Basel	NA	NA	NA	Kitoko_@_Xindra	1314	657	43	5911	0	27	0.80625	1.852574762	0	1.138173302	0.94925	-0.06268	43.37260274	F	1	25.8	F	1	17.57260274	1	1120	967	153	1	0.417324578	-0.384201949	1.20252392	1
27.10.2016_Kitoko_Focal_98.2_Play_Kitoko-Fahamu_R1.eaf	Fahamu	1.PL	Exit	4.781	1	Kitoko	Chimpanzee	Basel	1	mutual	3	Fahamu_@_Kitoko	1314	657	28	946	267	23	0.525	0.296487181	0.953382265	0.969555035	0.68611	-0.38228	25.8	F	1	10.55240662	M	0	15.24759338	1	967	705	262	1	0.643942615	-0.666535105	1.051132862	0
27.10.2016_Kitoko_Focal_98.2_Play_Kitoko-Fahamu_R1.eaf	Kitoko	1.PL	Entry	3.659	1	Fahamu	Chimpanzee	Basel	NA	NA	NA	Fahamu_@_Kitoko	1314	657	28	946	267	23	0.525	0.296487181	0.953382265	0.969555035	0.68611	-0.38228	10.55240662	M	0	25.8	F	1	-15.24759338	0	705	967	-262	0	-0.445487212	-0.666535105	-0.934535967	0
27.10.2016_Xindra_Focal_91.1_Grooming_Xindra-Kitoko_R1.eaf	Kitoko	GR	Exit	3.139	1	Xindra	Chimpanzee	Basel	0	unilateral	1	Kitoko_@_Xindra	1314	657	43	5911	0	27	0.80625	1.852574762	0	1.138173302	0.94925	-0.06268	43.37260274	F	1	25.8	F	1	17.57260274	1	1120	967	153	1	0.417324578	-0.384201949	1.20252392	1
27.10.2016_Xindra_Focal_91.1_Grooming_Xindra-Kitoko_R1.eaf	Xindra	GR	Entry	35.492	1	Kitoko	Chimpanzee	Basel	NA	NA	NA	Kitoko_@_Xindra	1314	657	43	5911	0	27	0.80625	1.852574762	0	1.138173302	0.94925	-0.06268	25.8	F	1	43.37260274	F	1	-17.57260274	0	967	1120	-153	0	-0.218869176	-0.384201949	-1.085927026	1
30.01.2017_Benga_Focal_501.1_Grooming_Benga-Jacky_R1.eaf	Jacky	GR	Entry	0.733	1	Benga	Chimpanzee	Basel	NA	NA	NA	Benga_@_Jacky	1314	657	39	4220	85	19	0.73125	1.322596091	0.303511208	0.800936768	0.78957	-0.26369	39.47123288	F	1	51.68767123	F	1	-12.21643836	0	875	1296	-421	0	-0.776058477	-0.555528841	-0.737164818	1
30.01.2017_Benga_Focal_501.1_Grooming_Benga-Jacky_R1.eaf	Jacky	GR	Exit	4.282	1	Benga	Chimpanzee	Basel	0	unilateral	1	Benga_@_Jacky	1314	657	39	4220	85	19	0.73125	1.322596091	0.303511208	0.800936768	0.78957	-0.26369	39.47123288	F	1	51.68767123	F	1	-12.21643836	0	875	1296	-421	0	-0.776058477	-0.555528841	-0.737164818	1
30.01.2017_Colebe_Focal_500_Grooming_Colebe-Benga_R1.eaf	Benga	GR	Entry	8.196	1	Colebe	Chimpanzee	Basel	NA	NA	NA	Benga_@_Colebe	1314	657	99	6763	0	43	1.85625	2.119601271	0	1.81264637	1.44712	0.79953	13.65479452	M	0	39.47123288	F	1	-25.81643836	0	791	875	-84	0	-0.075413721	0.149982169	-1.622717554	0
30.01.2017_Colebe_Focal_500_Grooming_Colebe-Benga_R1.eaf	Colebe	GR	Exit	9.728	1	Benga	Chimpanzee	Basel	0	unilateral	1	Benga_@_Colebe	1314	657	99	6763	0	43	1.85625	2.119601271	0	1.81264637	1.44712	0.79953	39.47123288	F	1	13.65479452	M	0	25.81643836	1	875	791	84	1	0.273869124	0.149982169	1.739314448	0
30.01.2017_Fahamu_Focal_505.1_Play_Fahamu-Colebe_R1.eaf	Colebe	1.PL	Entry	0.622	1	Fahamu	Chimpanzee	Basel	NA	NA	NA	Colebe_@_Fahamu	1314	657	78	291	1701	23	1.4625	0.091202716	6.073794882	0.969555035	2.14926	0.77193	10.55240662	M	0	13.65479452	M	0	-3.102387903	0	705	791	-86	0	-0.079571851	0.903335527	-0.143710972	1
30.01.2017_Fahamu_Focal_505.1_Play_Fahamu-Colebe_R1.eaf	Fahamu	1.PL	Exit	2.541	1	Colebe	Chimpanzee	Basel	0	bilateral	2	Colebe_@_Fahamu	1314	657	78	291	1701	23	1.4625	0.091202716	6.073794882	0.969555035	2.14926	0.77193	13.65479452	M	0	10.55240662	M	0	3.102387903	1	791	705	86	1	0.278027253	0.903335527	0.260307866	1
30.11.2016_Benga_Focal_250.2_Grooming_Benga-Jacky_R1.eaf	Jacky	GR	Entry	2.939	1	Benga	Chimpanzee	Basel	NA	NA	NA	Benga_@_Jacky	1314	657	39	4220	85	19	0.73125	1.322596091	0.303511208	0.800936768	0.78957	-0.26369	39.47123288	F	1	51.68767123	F	1	-12.21643836	0	875	1296	-421	0	-0.776058477	-0.555528841	-0.737164818	1
30.11.2016_Benga_Focal_250.2_Grooming_Benga-Jacky_R1.eaf	Jacky	GR	Exit	19.893	1	Benga	Chimpanzee	Basel	1	mutual	3	Benga_@_Jacky	1314	657	39	4220	85	19	0.73125	1.322596091	0.303511208	0.800936768	0.78957	-0.26369	39.47123288	F	1	51.68767123	F	1	-12.21643836	0	875	1296	-421	0	-0.776058477	-0.555528841	-0.737164818	1
30.11.2016_Fifi_Focal_239_Grooming_Garissa-Benga_R1.eaf	Garissa	GR	Entry	32.664	1	Benga	Chimpanzee	Basel	NA	NA	NA	Benga_@_Garissa	1314	657	59	20757	66	66	1.10625	6.505480346	0.235667526	2.782201405	2.6574	1.40682	39.47123288	F	1	9.920547945	F	1	29.55068493	1	875	815	60	1	0.223971575	1.448538728	1.982466821	1
30.11.2016_Fifi_Focal_239_Grooming_Garissa-Benga_R1.eaf	Garissa	GR	Exit	6.773	1	Benga	Chimpanzee	Basel	0	unilateral	1	Benga_@_Garissa	1314	657	59	20757	66	66	1.10625	6.505480346	0.235667526	2.782201405	2.6574	1.40682	39.47123288	F	1	9.920547945	F	1	29.55068493	1	875	815	60	1	0.223971575	1.448538728	1.982466821	1
30.11.2016_Kitoko_Focal_245.2_Grooming_Kitoko-Garissa_R1.eaf	Kitoko	GR	Entry	70.807	1	Garissa	Chimpanzee	Basel	NA	NA	NA	Garissa_@_Kitoko	1314	657	64	1098	712	31	1.2	0.344125713	2.542352708	1.306791569	1.34832	0.32591	9.920547945	F	1	25.8	F	1	-15.87945205	0	815	967	-152	0	-0.216790111	0.0439758	-0.975678921	1
30.11.2016_Kitoko_Focal_245.2_Grooming_Kitoko-Garissa_R1.eaf	Kitoko	GR	Exit	38.57	1	Garissa	Chimpanzee	Basel	1	mutual	3	Garissa_@_Kitoko	1314	657	64	1098	712	31	1.2	0.344125713	2.542352708	1.306791569	1.34832	0.32591	9.920547945	F	1	25.8	F	1	-15.87945205	0	815	967	-152	0	-0.216790111	0.0439758	-0.975678921	1
30.11.2016_Kume_Focal_248_Grooming_Fifi-Kume_R1.eaf	Kume	GR	Entry	NA	0	Fifi	Chimpanzee	Basel	NA	NA	NA	Fifi_@_Kume	1314	657	76	9647	20	30	1.425	3.023479737	0.071414402	1.264637002	1.44613	0.5052	25.82191781	F	1	15.42465753	M	0	10.39726027	1	964	1467	-503	0	-0.94654177	0.14891996	0.735307439	0
31.01.2017_Fahamu_Focal_512.3_Grooming_Jacky-Fahamu_R1.eaf	Jacky	GR	Exit	NA	0	Fahamu	Chimpanzee	Basel	NA	NA	NA	Fahamu_@_Jacky	1314	657	44	13	0	14	0.825	0.004074348	0	0.590163934	0.35481	-0.5202	10.55240662	M	0	51.68767123	F	1	-41.13526462	0	705	1296	-591	0	-1.129499451	-1.021999781	-2.620190238	0
31.01.2017_Benga_Focal_518.1_Grooming_Fahamu-Benga_R1.eaf	Fahamu	GR	Entry	NA	0	Benga	Chimpanzee	Basel	NA	NA	NA	Benga_@_Fahamu	1314	657	45	1179	298	14	0.84375	0.369512036	1.064074588	0.590163934	0.71688	-0.31793	39.47123288	F	1	10.55240662	M	0	28.91882626	1	875	705	170	1	0.452668676	-0.633520774	1.941323867	0
31.01.2017_Benga_Focal_518.1_Grooming_Fahamu-Benga_R1.eaf	Benga	GR	Exit	63.678	1	Fahamu	Chimpanzee	Basel	1	mutual	3	Benga_@_Fahamu	1314	657	45	1179	298	14	0.84375	0.369512036	1.064074588	0.590163934	0.71688	-0.31793	10.55240662	M	0	39.47123288	F	1	-28.91882626	0	705	875	-170	0	-0.254213273	-0.633520774	-1.824726973	0
31.01.2017_Fahamu_Focal_512.2_Grooming_Xindra-Fahamu_R1.eaf	Fahamu	GR	Entry	NA	0	Xindra	Chimpanzee	Basel	NA	NA	NA	Fahamu_@_Xindra	1314	657	92	4568	9	32	1.725	1.431663257	0.032136481	1.348946136	1.13444	0.46343	43.37260274	F	1	10.55240662	M	0	32.82019612	1	1120	705	415	1	0.962039492	-0.185504383	2.195358335	0
31.01.2017_Fahamu_Focal_512.2_Grooming_Xindra-Fahamu_R1.eaf	Fahamu	GR	Exit	12.692	1	Xindra	Chimpanzee	Basel	0	bilateral	2	Fahamu_@_Xindra	1314	657	92	4568	9	32	1.725	1.431663257	0.032136481	1.348946136	1.13444	0.46343	43.37260274	F	1	10.55240662	M	0	32.82019612	1	1120	705	415	1	0.962039492	-0.185504383	2.195358335	0
31.01.2017_Fahamu_Focal_512.3_Grooming_Jacky-Fahamu_R1.eaf	Fahamu	GR	Entry	NA	0	Jacky	Chimpanzee	Basel	NA	NA	NA	Fahamu_@_Jacky	1314	657	44	13	0	14	0.825	0.004074348	0	0.590163934	0.35481	-0.5202	51.68767123	F	1	10.55240662	M	0	41.13526462	1	1296	705	591	1	1.327954854	-1.021999781	2.736787133	0
31.01.2017_Xindra_Focal_519.1_Grooming_Kitoko-Xindra_R1.eaf	Xindra	GR	Exit	NA	0	Kitoko	Chimpanzee	Basel	NA	NA	NA	Kitoko_@_Xindra	1314	657	43	5911	0	27	0.80625	1.852574762	0	1.138173302	0.94925	-0.06268	25.8	F	1	43.37260274	F	1	-17.57260274	0	967	1120	-153	0	-0.218869176	-0.384201949	-1.085927026	1
31.01.2017_Garissa_Focal_513.1_Grooming_Benga-Xindra_R1.eaf	Benga	GR	Entry	5.182	1	Xindra	Chimpanzee	Basel	NA	NA	NA	Benga_@_Xindra	1314	657	59	3324	0	28	1.10625	1.04177948	0	1.180327869	0.83209	-0.00033	43.37260274	F	1	39.47123288	F	1	3.901369863	1	1120	875	245	1	0.608598517	-0.509907477	0.312332915	1
31.01.2017_Garissa_Focal_513.1_Grooming_Benga-Xindra_R1.eaf	Xindra	GR	Exit	0.798	1	Benga	Chimpanzee	Basel	0	unilateral	1	Benga_@_Xindra	1314	657	59	3324	0	28	1.10625	1.04177948	0	1.180327869	0.83209	-0.00033	39.47123288	F	1	43.37260274	F	1	-3.901369863	0	875	1120	-245	0	-0.410143115	-0.509907477	-0.19573602	1
31.01.2017_Kume_Focal_516_Play_Benga-Kume_R1_(correct_version).eaf	Benga	1.PL	Entry	22.05	1	Kume	Chimpanzee	Basel	NA	NA	NA	Benga_@_Kume	1314	657	40	1093	29	10	0.75	0.342558656	0.103550883	0.421545667	0.40441	-0.55945	15.42465753	M	0	39.47123288	F	1	-24.04657534	0	1467	875	592	1	1.330033918	-0.968782009	-1.50747439	0
31.01.2017_Kume_Focal_516_Play_Benga-Kume_R1_(correct_version).eaf	Benga	1.PL	Exit	19.697	1	Kume	Chimpanzee	Basel	1	unilateral_tactile	3	Benga_@_Kume	1314	657	40	1093	29	10	0.75	0.342558656	0.103550883	0.421545667	0.40441	-0.55945	15.42465753	M	0	39.47123288	F	1	-24.04657534	0	1467	875	592	1	1.330033918	-0.968782009	-1.50747439	0
Benga_Fifi_28.06.pilot_study.eaf	Fifi	GR	Exit	NA	0	Benga	Chimpanzee	Basel	NA	NA	NA	Benga_@_Fifi	1314	657	38	431	0	14	0.7125	0.135080312	0	0.590163934	0.35944	-0.56319	39.47123288	F	1	25.82191781	F	1	13.64931507	1	875	964	-89	0	-0.085809044	-1.017032074	0.947062293	1
31.01.2017_Xindra_Focal_519.1_Grooming_Kitoko-Xindra_R1.eaf	Xindra	GR	Entry	8.464	1	Kitoko	Chimpanzee	Basel	NA	NA	NA	Kitoko_@_Xindra	1314	657	43	5911	0	27	0.80625	1.852574762	0	1.138173302	0.94925	-0.06268	25.8	F	1	43.37260274	F	1	-17.57260274	0	967	1120	-153	0	-0.218869176	-0.384201949	-1.085927026	1
Fahamu_Xindra_28.06.pilot_study.eaf	Fahamu	GR	Exit	2.108	1	Xindra	Chimpanzee	Basel	NA	NA	NA	Fahamu_@_Xindra	1314	657	92	4568	9	32	1.725	1.431663257	0.032136481	1.348946136	1.13444	0.46343	43.37260274	F	1	10.55240662	M	0	32.82019612	1	1120	705	415	1	0.962039492	-0.185504383	2.195358335	0
Xindra_Fahamu_28.06.pilot_study.eaf	Fahamu	GR	Exit	11.778	1	Xindra	Chimpanzee	Basel	NA	NA	NA	Fahamu_@_Xindra	1314	657	92	4568	9	32	1.725	1.431663257	0.032136481	1.348946136	1.13444	0.46343	43.37260274	F	1	10.55240662	M	0	32.82019612	1	1120	705	415	1	0.962039492	-0.185504383	2.195358335	0
Fahamu_Xindra_28.06.pilot_study.eaf	Fahamu	GR	Entry	14.079	1	Xindra	Chimpanzee	Basel	NA	NA	NA	Fahamu_@_Xindra	1314	657	92	4568	9	32	1.725	1.431663257	0.032136481	1.348946136	1.13444	0.46343	43.37260274	F	1	10.55240662	M	0	32.82019612	1	1120	705	415	1	0.962039492	-0.185504383	2.195358335	0
Xindra_Fahamu_28.06.pilot_study.eaf	Fahamu	GR	Entry	3.866	1	Xindra	Chimpanzee	Basel	NA	NA	NA	Fahamu_@_Xindra	1314	657	92	4568	9	32	1.725	1.431663257	0.032136481	1.348946136	1.13444	0.46343	43.37260274	F	1	10.55240662	M	0	32.82019612	1	1120	705	415	1	0.962039492	-0.185504383	2.195358335	0
Jacky_Xindra_28.06.pilot_study.eaf	Jacky	GR	Entry	2.114	1	Xindra	Chimpanzee	Basel	NA	NA	NA	Jacky_@_Xindra	1314	657	34	1349	0	20	0.6375	0.422791973	0	0.843091335	0.47585	-0.47135	43.37260274	F	1	51.68767123	F	1	-8.315068493	0	1120	1296	-176	0	-0.266687661	-0.89213125	-0.483130351	1
Jacky_Xindra(2)_29.06.pilot_study.eaf	Jacky	GR	Exit	0.2	1	Xindra	Chimpanzee	Basel	NA	NA	NA	Jacky_@_Xindra	1314	657	34	1349	0	20	0.6375	0.422791973	0	0.843091335	0.47585	-0.47135	43.37260274	F	1	51.68767123	F	1	-8.315068493	0	1120	1296	-176	0	-0.266687661	-0.89213125	-0.483130351	1
Jacky_Xindra(2)_29.06.pilot_study.eaf	Jacky	GR	Entry	2.453	1	Xindra	Chimpanzee	Basel	NA	NA	NA	Jacky_@_Xindra	1314	657	34	1349	0	20	0.6375	0.422791973	0	0.843091335	0.47585	-0.47135	43.37260274	F	1	51.68767123	F	1	-8.315068493	0	1120	1296	-176	0	-0.266687661	-0.89213125	-0.483130351	1
Xindra_Benga_Fahamu_Kume_29.06.pilot_study.eaf	Kume	GR	Entry	9.96	1	Xindra	Chimpanzee	Basel	NA	NA	NA	Kume_@_Xindra	1314	657	78	4888	0	38	1.4625	1.531954904	0	1.601873536	1.14908	0.42011	43.37260274	F	1	15.42465753	M	0	27.94794521	1	1120	1467	-347	0	-0.6222077	-0.169796557	1.878105752	0
Xindra_Benga_Fahamu_Kume_29.06.pilot_study.eaf	Kume	GR	Exit	10.409	1	Xindra	Chimpanzee	Basel	NA	NA	NA	Kume_@_Xindra	1314	657	78	4888	0	38	1.4625	1.531954904	0	1.601873536	1.14908	0.42011	43.37260274	F	1	15.42465753	M	0	27.94794521	1	1120	1467	-347	0	-0.6222077	-0.169796557	1.878105752	0
Kume_Benga(2)_27.06.pilot_study.eaf	Benga	GR	Exit	17.64	1	Kume	Chimpanzee	Basel	NA	NA	NA	Benga_@_Kume	1314	657	40	1093	29	10	0.75	0.342558656	0.103550883	0.421545667	0.40441	-0.55945	15.42465753	M	0	39.47123288	F	1	-24.04657534	0	1467	875	592	1	1.330033918	-0.968782009	-1.50747439	0
Kitoko_Kume_28.06.pilot_study.eaf	Kitoko	GR	Exit	6.919	1	Kume	Chimpanzee	Basel	NA	NA	NA	Kitoko_@_Kume	1314	657	118	6400	80	61	2.2125	2.005832934	0.285657608	2.571428571	1.76885	1.29043	15.42465753	M	0	25.8	F	1	-10.37534247	0	1467	967	500	1	1.138759979	0.495178819	-0.617283384	0
Kitoko_Kume_2_28.06.pilot_study.eaf	Kitoko	GR	Exit	4.785	1	Kume	Chimpanzee	Basel	NA	NA	NA	Kitoko_@_Kume	1314	657	118	6400	80	61	2.2125	2.005832934	0.285657608	2.571428571	1.76885	1.29043	15.42465753	M	0	25.8	F	1	-10.37534247	0	1467	967	500	1	1.138759979	0.495178819	-0.617283384	0
Kume_Kitoko_27.06.pilot_study.eaf	Kitoko	GR	Exit	2.019	1	Kume	Chimpanzee	Basel	NA	NA	NA	Kitoko_@_Kume	1314	657	118	6400	80	61	2.2125	2.005832934	0.285657608	2.571428571	1.76885	1.29043	15.42465753	M	0	25.8	F	1	-10.37534247	0	1467	967	500	1	1.138759979	0.495178819	-0.617283384	0
Kitoko_Kume_2_28.06.pilot_study.eaf	Kume	GR	Entry	3.932	1	Kitoko	Chimpanzee	Basel	NA	NA	NA	Kitoko_@_Kume	1314	657	118	6400	80	61	2.2125	2.005832934	0.285657608	2.571428571	1.76885	1.29043	25.8	F	1	15.42465753	M	0	10.37534247	1	967	1467	-500	0	-0.940304577	0.495178819	0.733880279	0
Kume_Kitoko_27.06.pilot_study.eaf	Kume	GR	Entry	34.959	1	Kitoko	Chimpanzee	Basel	NA	NA	NA	Kitoko_@_Kume	1314	657	118	6400	80	61	2.2125	2.005832934	0.285657608	2.571428571	1.76885	1.29043	25.8	F	1	15.42465753	M	0	10.37534247	1	967	1467	-500	0	-0.940304577	0.495178819	0.733880279	0
Kitoko_Kume_28.06.pilot_study.eaf	Kume	GR	Entry	15.48	1	Kitoko	Chimpanzee	Basel	NA	NA	NA	Kitoko_@_Kume	1314	657	118	6400	80	61	2.2125	2.005832934	0.285657608	2.571428571	1.76885	1.29043	25.8	F	1	15.42465753	M	0	10.37534247	1	967	1467	-500	0	-0.940304577	0.495178819	0.733880279	0
Benga_Garissa_Jacky_29.06.pilot_study.eaf	Benga	GR	Exit	5.641	1	Jacky	Chimpanzee	Basel	NA	NA	NA	Benga_@_Jacky	1314	657	39	4220	85	19	0.73125	1.322596091	0.303511208	0.800936768	0.78957	-0.26369	51.68767123	F	1	39.47123288	F	1	12.21643836	1	1296	875	421	1	0.974513879	-0.555528841	0.853761713	1
Jacky_Colebe_28.06.pilot_study.eaf	Colebe	GR	Exit	0.71	1	Jacky	Chimpanzee	Basel	NA	NA	NA	Colebe_@_Jacky	1314	657	40	368	31	7	0.75	0.115335394	0.110692323	0.295081967	0.31778	-0.63735	51.68767123	F	1	13.65479452	M	0	38.03287671	1	1296	791	505	1	1.149155302	-1.061730711	2.534777714	0
Jacky_Xindra_28.06.pilot_study.eaf	Xindra	GR	Exit	7.215	1	Jacky	Chimpanzee	Basel	NA	NA	NA	Jacky_@_Xindra	1314	657	34	1349	0	20	0.6375	0.422791973	0	0.843091335	0.47585	-0.47135	51.68767123	F	1	43.37260274	F	1	8.315068493	1	1296	1120	176	1	0.465143063	-0.89213125	0.599727245	1
Benga_Garissa(4)_29.06.pilot_study.eaf	Benga	GR	Entry	4.68	1	Garissa	Chimpanzee	Basel	NA	NA	NA	Benga_@_Garissa	1314	657	59	20757	66	66	1.10625	6.505480346	0.235667526	2.782201405	2.6574	1.40682	9.920547945	F	1	39.47123288	F	1	-29.55068493	0	815	875	-60	0	-0.025516172	1.448538728	-1.865869927	1
Benga_Garissa(3)_29.06.pilot_study.eaf	Garissa	GR	Exit	NA	0	Benga	Chimpanzee	Basel	NA	NA	NA	Benga_@_Garissa	1314	657	59	20757	66	66	1.10625	6.505480346	0.235667526	2.782201405	2.6574	1.40682	39.47123288	F	1	9.920547945	F	1	29.55068493	1	875	815	60	1	0.223971575	1.448538728	1.982466821	1
Benga_Garissa(5)_29.06.pilot_study.eaf	Benga	GR	Entry	1.852	1	Garissa	Chimpanzee	Basel	NA	NA	NA	Benga_@_Garissa	1314	657	59	20757	66	66	1.10625	6.505480346	0.235667526	2.782201405	2.6574	1.40682	9.920547945	F	1	39.47123288	F	1	-29.55068493	0	815	875	-60	0	-0.025516172	1.448538728	-1.865869927	1
Kume_Garissa_28.06.pilot_study.eaf	Kume	GR	Entry	12.08	1	Garissa	Chimpanzee	Basel	NA	NA	NA	Garissa_@_Kume	1314	657	105	976	1827	35	1.96875	0.305889522	6.523705614	1.475409836	2.56844	1.32389	9.920547945	F	1	15.42465753	M	0	-5.504109589	0	815	1467	-652	0	-1.256322389	1.353090078	-0.30009709	0
Fahamu_Benga_28.06.pilot_study.eaf	Benga	GR	Entry	5.927	1	Fahamu	Chimpanzee	Basel	NA	NA	NA	Benga_@_Fahamu	1314	657	45	1179	298	14	0.84375	0.369512036	1.064074588	0.590163934	0.71688	-0.31793	10.55240662	M	0	39.47123288	F	1	-28.91882626	0	705	875	-170	0	-0.254213273	-0.633520774	-1.824726973	0
Colebe_Benga_28.06.pilot_study.eaf	Benga	GR	Entry	2.915	1	Colebe	Chimpanzee	Basel	NA	NA	NA	Benga_@_Colebe	1314	657	99	6763	0	43	1.85625	2.119601271	0	1.81264637	1.44712	0.79953	13.65479452	M	0	39.47123288	F	1	-25.81643836	0	791	875	-84	0	-0.075413721	0.149982169	-1.622717554	0
Colebe_Benga_28.06.pilot_study.eaf	Colebe	GR	Exit	2.766	1	Benga	Chimpanzee	Basel	NA	NA	NA	Benga_@_Colebe	1314	657	99	6763	0	43	1.85625	2.119601271	0	1.81264637	1.44712	0.79953	39.47123288	F	1	13.65479452	M	0	25.81643836	1	875	791	84	1	0.273869124	0.149982169	1.739314448	0
Fahamu_Benga_28.06.pilot_study.eaf	Fahamu	GR	Exit	9.78	1	Benga	Chimpanzee	Basel	NA	NA	NA	Benga_@_Fahamu	1314	657	45	1179	298	14	0.84375	0.369512036	1.064074588	0.590163934	0.71688	-0.31793	39.47123288	F	1	10.55240662	M	0	28.91882626	1	875	705	170	1	0.452668676	-0.633520774	1.941323867	0
Benga_Garissa(6)_28.06.pilot_study.eaf	Garissa	GR	Exit	2.387	1	Benga	Chimpanzee	Basel	NA	NA	NA	Benga_@_Garissa	1314	657	59	20757	66	66	1.10625	6.505480346	0.235667526	2.782201405	2.6574	1.40682	39.47123288	F	1	9.920547945	F	1	29.55068493	1	875	815	60	1	0.223971575	1.448538728	1.982466821	1
Benga_Garissa(5)_29.06.pilot_study.eaf	Garissa	GR	Exit	11.699	1	Benga	Chimpanzee	Basel	NA	NA	NA	Benga_@_Garissa	1314	657	59	20757	66	66	1.10625	6.505480346	0.235667526	2.782201405	2.6574	1.40682	39.47123288	F	1	9.920547945	F	1	29.55068493	1	875	815	60	1	0.223971575	1.448538728	1.982466821	1
Benga_Garissa_Jacky_29.06.pilot_study.eaf	Jacky	GR	Entry	3.734	1	Benga	Chimpanzee	Basel	NA	NA	NA	Benga_@_Jacky	1314	657	39	4220	85	19	0.73125	1.322596091	0.303511208	0.800936768	0.78957	-0.26369	39.47123288	F	1	51.68767123	F	1	-12.21643836	0	875	1296	-421	0	-0.776058477	-0.555528841	-0.737164818	1
Benga_Kume_28.06.pilot_study.eaf	Kume	GR	Exit	9.277	1	Benga	Chimpanzee	Basel	NA	NA	NA	Benga_@_Kume	1314	657	40	1093	29	10	0.75	0.342558656	0.103550883	0.421545667	0.40441	-0.55945	39.47123288	F	1	15.42465753	M	0	24.04657534	1	875	1467	-592	0	-1.131578516	-0.968782009	1.624071284	0
Benga_-_Garissa_6_fully_coded.eaf	Benga	GR	Entry	NA	0	Garissa	Chimpanzee	Basel	NA	NA	NA	Benga_@_Garissa	1314	657	59	20757	66	66	1.10625	6.505480346	0.235667526	2.782201405	2.6574	1.40682	9.920547945	F	1	39.47123288	F	1	-29.55068493	0	815	875	-60	0	-0.025516172	1.448538728	-1.865869927	1
Benga_-_Garissa_6_fully_coded.eaf	Garissa	GR	Exit	2.021	1	Benga	Chimpanzee	Basel	0	unilateral	1	Benga_@_Garissa	1314	657	59	20757	66	66	1.10625	6.505480346	0.235667526	2.782201405	2.6574	1.40682	39.47123288	F	1	9.920547945	F	1	29.55068493	1	875	815	60	1	0.223971575	1.448538728	1.982466821	1
Clip_2639_GR_Ulindi_David_23.6.17_R1.eaf	David	GR	Exit	166.864	1	Ulindi	Bonobo	La_Vallee	1	mutual	3	David_@_Ulindi	262	131	32	1191	0	64	0.714285714	0.747329286	0	1.115630447	0.64431	-0.19384	25.40821918	F	1	17.61369863	M	0	7.794520548	1	1255	1428	-173	0	-0.260450467	-0.711383954	0.565832197	0
Clip_2639_GR_Ulindi_David_23.6.17_R1.eaf	Ulindi	GR	Entry	8.154	1	David	Bonobo	La_Vallee	NA	NA	NA	David_@_Ulindi	262	131	32	1191	0	64	0.714285714	0.747329286	0	1.115630447	0.64431	-0.19384	17.61369863	M	0	25.40821918	F	1	-7.794520548	0	1428	1255	173	1	0.458905869	-0.711383954	-0.449235302	0
Clip_2676_(Yahimba_Lokoro)_29.8.17_R1.eaf	Lokoro	1.PL	Entry	5.884	1	Yahimba	Bonobo	La_Vallee	NA	NA	NA	Lokoro_@_Yahimba	262	131	51	0	140	59	1.138392857	0	0.114946461	1.028471819	0.57045	-0.17435	9.583561644	F	1	3.794520548	M	0	5.789041096	1	740	785	-45	0	0.005669796	-0.790631225	0.435247063	0
Clip_2676_(Yahimba_Lokoro)_29.8.17_R1.eaf	Yahimba	1.PL	Exit	56.182	1	Lokoro	Bonobo	La_Vallee	1	mutual	3	Lokoro_@_Yahimba	262	131	51	0	140	59	1.138392857	0	0.114946461	1.028471819	0.57045	-0.17435	3.794520548	M	0	9.583561644	F	1	-5.789041096	0	785	740	45	1	0.192785606	-0.790631225	-0.318650169	0
F44Belle_21.03.17_GR,Maddie-Loretta_R1.eaf	Loretta	GR	Exit	10.735	1	Maddie	Bonobo	San_Diego	0	bilateral	2	Loretta_@_Maddie	117000	22	33	677	0	65	0.465471569	0.137366703	0	0.683626477	0.32162	-0.66102	9.956164384	F	1	45.12328767	F	1	-35.16712329	0	807	1258	-451	0	-0.838430413	-1.057610625	-2.231579659	1
F44Belle_21.03.17_GR,Maddie-Loretta_R1.eaf	Maddie	GR	Entry	12.779	1	Loretta	Bonobo	San_Diego	NA	NA	NA	Loretta_@_Maddie	117000	22	33	677	0	65	0.465471569	0.137366703	0	0.683626477	0.32162	-0.66102	45.12328767	F	1	9.956164384	F	1	35.16712329	1	1258	807	451	1	1.036885816	-1.057610625	2.348176553	1
F44Erin_20.03.17_GR,Kallie-Erin_R1.eaf	Erin	GR	Entry	2.452	1	Kallie	Bonobo	San_Diego	NA	NA	NA	Erin_@_Kallie	174600	23	141	16979	0	200	1.332723191	2.308588541	0	1.409539127	1.26271	0.51473	13.98082192	F	1	27.20547945	M	0	-13.22465753	0	1100	1072	28	1	0.157441509	-0.047878504	-0.802814175	0
F44Erin_20.03.17_GR,Kallie-Erin_R1.eaf	Erin	GR	Exit	2.507	1	Kallie	Bonobo	San_Diego	0	unilateral	1	Erin_@_Kallie	174600	23	141	16979	0	200	1.332723191	2.308588541	0	1.409539127	1.26271	0.51473	13.98082192	F	1	27.20547945	M	0	-13.22465753	0	1100	1072	28	1	0.157441509	-0.047878504	-0.802814175	0
F44Maddie(aud)_17.3.17_GR,Lisa-Loretta_R1.eaf	Loretta	GR	Exit	5.272	1	Lisa	Bonobo	San_Diego	NA	Out_of_sight	0	Lisa_@_Loretta	122400	22	59	7625	0	127	0.795491742	1.47889417	0	1.276772979	0.88779	0.07632	37.73150685	F	1	45.12328767	F	1	-7.391780822	0	1197	1258	-61	0	-0.027595237	-0.450144777	-0.423011239	1
F44Maddie(aud)_17.3.17_GR,Lisa-Vic,Lisa-Loretta_R1.eaf	Loretta	GR	Entry	1.494	1	Lisa	Bonobo	San_Diego	NA	NA	NA	Lisa_@_Loretta	122400	22	59	7625	0	127	0.795491742	1.47889417	0	1.276772979	0.88779	0.07632	37.73150685	F	1	45.12328767	F	1	-7.391780822	0	1197	1258	-61	0	-0.027595237	-0.450144777	-0.423011239	1
F44Maddie(aud)_17.3.17_GR,Lisa-Vic,Lisa-Loretta_R1.eaf	Loretta	GR	Exit	8.582	1	Lisa	Bonobo	San_Diego	0	bilateral	2	Lisa_@_Loretta	122400	22	59	7625	0	127	0.795491742	1.47889417	0	1.276772979	0.88779	0.07632	37.73150685	F	1	45.12328767	F	1	-7.391780822	0	1197	1258	-61	0	-0.027595237	-0.450144777	-0.423011239	1
F46Maddie_21.3.17_GR,Loretta-Lisa_R1.eaf	Lisa	GR	Entry	NA	0	Loretta	Bonobo	San_Diego	NA	NA	NA	Lisa_@_Loretta	122400	22	59	7625	0	127	0.795491742	1.47889417	0	1.276772979	0.88779	0.07632	45.12328767	F	1	37.73150685	F	1	7.391780822	1	1258	1197	61	1	0.226050639	-0.450144777	0.539608133	1
F46Maddie_21.3.17_GR,Loretta-Lisa_R1.eaf	Lisa	GR	Exit	41.688	1	Loretta	Bonobo	San_Diego	0	unilateral	1	Lisa_@_Loretta	122400	22	59	7625	0	127	0.795491742	1.47889417	0	1.276772979	0.88779	0.07632	45.12328767	F	1	37.73150685	F	1	7.391780822	1	1258	1197	61	1	0.226050639	-0.450144777	0.539608133	1
F46Maddie_21.3.17_PL,Belle-Maddie_R1.eaf	Belle	1.PL	Entry	11.739	1	Maddie	Bonobo	San_Diego	NA	NA	NA	Belle_@_Maddie	216000	33	234	1877	28718	265	1.787833983	0.206295231	11.96721454	1.509675136	3.86775	1.61347	9.956164384	F	1	5.210958904	F	1	4.745205479	1	807	761	46	1	0.194864671	2.747170392	0.367278572	1
F46Maddie_21.3.17_PL,Belle-Maddie_R1.eaf	Belle	1.PL	Exit	17.804	1	Maddie	Bonobo	San_Diego	1	mutual	3	Belle_@_Maddie	216000	33	234	1877	28718	265	1.787833983	0.206295231	11.96721454	1.509675136	3.86775	1.61347	9.956164384	F	1	5.210958904	F	1	4.745205479	1	807	761	46	1	0.194864671	2.747170392	0.367278572	1
F47Loretta_20.03.17_GR,Loretta-Erin.eaf	Erin	GR	Entry	4.466	1	Loretta	Bonobo	San_Diego	NA	NA	NA	Erin_@_Loretta	176400	24	57	27887	0	181	0.533262883	3.753028675	0	1.262616248	1.38723	0.38714	45.12328767	F	1	27.20547945	M	0	17.91780822	1	1258	1072	186	1	0.485933709	0.085723855	1.225001689	0
F47Loretta_20.03.17_GR,Loretta-Erin.eaf	Loretta	GR	Exit	13.417	1	Erin	Bonobo	San_Diego	0	unilateral	1	Erin_@_Loretta	176400	24	57	27887	0	181	0.533262883	3.753028675	0	1.262616248	1.38723	0.38714	27.20547945	M	0	45.12328767	F	1	-17.91780822	0	1072	1258	-186	0	-0.287478306	0.085723855	-1.108404795	0
F47Maddie_21.3.17_GR,Maddie-Vic(aud)_R1.eaf	Vic	GR	Exit	4.956	1	Maddie	Bonobo	San_Diego	NA	Out_of_sight	0	Maddie_@_Vic	216000	33	47	2379	2299	87	0.35909486	0.261468489	0.958027238	0.495629196	0.51855	-0.69397	9.956164384	F	1	17.69589041	M	0	-7.739726027	0	807	985	-178	0	-0.27084579	-0.846316757	-0.445667403	0
F47Maddie_21.3.17_GR,Maddie-Vic(aud)_R1.eaf	Vic	GR	Entry	NA	0	Maddie	Bonobo	San_Diego	NA	NA	NA	Maddie_@_Vic	216000	33	47	2379	2299	87	0.35909486	0.261468489	0.958027238	0.495629196	0.51855	-0.69397	9.956164384	F	1	17.69589041	M	0	-7.739726027	0	807	985	-178	0	-0.27084579	-0.846316757	-0.445667403	0
GR_P1,_Loretta-Kallie_and_GR_P1,_Makasi-Erin_F18Erin_8217(Makasi-Erin)_R1.eaf	Erin	GR	Entry	18.666	1	Makasi	Bonobo	San_Diego	NA	NA	NA	Erin_@_Makasi	219600	24	101	1177	281	120	0.759021573	0.127239746	0.115177228	0.672419485	0.41846	-0.54635	14.87754323	M	0	27.20547945	M	0	-12.32793622	0	904	1072	-168	0	-0.250055144	-0.953707217	-0.744424909	1
GR_P1,_Mali-Kallie_F13Loretta_31.1.17(PART_1)_R1.eaf	Kallie	GR	Entry	NA	0	Mali	Bonobo	San_Diego	NA	NA	NA	Kallie_@_Mali	131400	23	45	5158	0	78	0.565174072	0.931889974	0	0.730450208	0.55688	-0.44799	11.50684932	F	1	13.98082192	F	1	-2.473972603	0	932	1100	-168	0	-0.250055144	-0.805191006	-0.10279223	1
GR_P2(int_res.),_Lisa-Vic_and_GR_P2,_Mali-Belle_F6Lisa_21.1.17(lisa_vic_PART_2)_R1.eaf	Vic	GR	Exit	0.516	1	Mutual	Bonobo	San_Diego	0	unilateral	1	Lisa_@_Vic	216000	33	67	22975	128	132	0.511901183	2.525110778	0.05333949	0.751989124	0.96059	-0.1558	37.73150685	F	1	17.69589041	M	0	20.03561644	1	1197	985	212	1	0.539989387	-0.372034821	1.362901017	0
GR_P2,_Makasi-Erin_and_GR_P2,_Kallie-Loretta_into_GR,_Kallie-Erin_and_GR,_Makasi-Mali_F18Kallie_8.2.17(Kallie_Erin)_R1.eaf	Erin	GR	Exit	5.8	1	Kallie	Bonobo	San_Diego	0	unilateral	1	Erin_@_Kallie	174600	23	141	16979	0	200	1.332723191	2.308588541	0	1.409539127	1.26271	0.51473	13.98082192	F	1	27.20547945	M	0	-13.22465753	0	1100	1072	28	1	0.157441509	-0.047878504	-0.802814175	0
GR_P2,_Makasi-Erin_and_GR_P2,_Kallie-Loretta_into_GR,_Kallie-Erin_and_GR,_Makasi-Mali_F18Kallie_8.2.17(Kallie_Erin)_R1.eaf	Kallie	GR	Entry	2.801	1	Erin	Bonobo	San_Diego	NA	NA	NA	Erin_@_Kallie	174600	23	141	16979	0	200	1.332723191	2.308588541	0	1.409539127	1.26271	0.51473	27.20547945	M	0	13.98082192	F	1	13.22465753	1	1072	1100	-28	0	0.041013894	-0.047878504	0.919411069	0
GR_P2,_Makasi-Erin_and_GR_P2,_Kallie-Loretta_into_GR,_Kallie-Erin_and_GR,_Makasi-Mali_F18Kllie_8���2���17(Makasi_and_Mali)_R1.eaf	Makasi	GR	Exit	3.077	1	Mali	Bonobo	San_Diego	1	mutual	3	Makasi_@_Mali	126000	16	39	31048	2919	149	0.510809709	5.849809876	2.08524067	1.455147786	2.47525	1.10154	11.50684932	F	1	14.87754323	M	0	-3.370693914	0	932	904	28	1	0.157441509	1.253102897	-0.161181495	0
GR_P2,_Makasi-Erin_and_GR_P2,_Kallie-Loretta_into_GR,_Kallie-Erin_and_GR,_Makasi-Mali_F18Kllie_8217(Makasi_and_Erin)_R1.eaf	Makasi	GR	Exit	1.714	1	Erin	Bonobo	San_Diego	0	unilateral	1	Erin_@_Makasi	219600	24	101	1177	281	120	0.759021573	0.127239746	0.115177228	0.672419485	0.41846	-0.54635	27.20547945	M	0	14.87754323	M	0	12.32793622	1	1072	904	168	1	0.448510547	-0.953707217	0.861021804	1
GR_P2,_Makasi-Erin_and_GR_P2,_Kallie-Loretta_into_GR,_Kallie-Erin_and_GR,_Makasi-Mali_F18Kllie_8217(Makasi_and_Mali)_R1.eaf	Makasi	GR	Entry	4.952	1	Mali	Bonobo	San_Diego	NA	NA	NA	Makasi_@_Mali	126000	16	39	31048	2919	149	0.510809709	5.849809876	2.08524067	1.455147786	2.47525	1.10154	11.50684932	F	1	14.87754323	M	0	-3.370693914	0	932	904	28	1	0.157441509	1.253102897	-0.161181495	0
GR_(nice_negotiation_in_entry),_Kelele-Diwani_F36P2Kelele(5min,aud)_6.7.17_R1.eaf	Diwani	GR	Entry	39.727	1	Kelele	Bonobo	La_Vallee	NA	NA	NA	Diwani_@_Kelele	262	131	16	6943	0	31	0.357142857	4.356597173	0	0.540383498	1.31353	0.00444	14.62890935	M	0	22.57426454	M	0	-7.945355191	0	417	953	-536	0	-1.015150901	0.006648254	-0.459056775	1
GR_(nice_negotiation_in_entry),_Kelele-Diwani_F36P2Kelele(5min,aud)_6.7.17_R1.eaf	Diwani	GR	Exit	118.9	1	Kelele	Bonobo	La_Vallee	1	mutual	3	Diwani_@_Kelele	262	131	16	6943	0	31	0.357142857	4.356597173	0	0.540383498	1.31353	0.00444	14.62890935	M	0	22.57426454	M	0	-7.945355191	0	417	953	-536	0	-1.015150901	0.006648254	-0.459056775	1
GR_+Sex,_Yahimba-Khaya_F6Khaya_24.5.17_R1.eaf	Khaya	GR	Exit	19.665	1	Yahimba	Bonobo	La_Vallee	1	mutual	3	Khaya_@_Yahimba	262	131	42	1838	1292	66	0.9375	1.153309175	1.060791625	1.150493899	1.07552	0.05162	9.583561644	F	1	17.38356164	F	1	-7.8	0	740	1317	-577	0	-1.100392548	-0.248721947	-0.449592092	1
GR_+Sex,_Yahimba-Khaya_F6Khaya_24.5.17_R1.eaf	Yahimba	GR	Entry	32.594	1	Khaya	Bonobo	La_Vallee	NA	NA	NA	Khaya_@_Yahimba	262	131	42	1838	1292	66	0.9375	1.153309175	1.060791625	1.150493899	1.07552	0.05162	17.38356164	F	1	9.583561644	F	1	7.8	1	1317	740	577	1	1.29884795	-0.248721947	0.566188987	1
GR_Ann_Goldie_(F3Pablo,4min)_11h32_04-06-18_coded_R1.eaf	Goldie	GR	Exit	8.145	1	Ann	Chimpanzee	Sigean	0	bilateral	2	Ann_@_Goldie	1556	778	16	163	0	41	0.400835073	0.053736756	0	0.528464017	0.24576	-0.57899	16.63013699	F	1	29.52328767	F	1	-12.89315068	0	1071	1142	-71	0	-0.048385882	-1.139003774	-0.781228381	1
GR_Ann_Goldie_(F3Pablo,4min)_11h32_04-06-18_coded_R1.eaf	Ann	GR	Entry	NA	0	Goldie	Chimpanzee	Sigean	NA	NA	NA	Ann_@_Goldie	1556	778	16	163	0	41	0.400835073	0.053736756	0	0.528464017	0.24576	-0.57899	29.52328767	F	1	16.63013699	F	1	12.89315068	1	1142	1071	71	1	0.246841285	-1.139003774	0.897825275	1
GR_Ann,_Macourie_(F78Ann,5min)_11h51_27-06-18_coded_R1.eaf	Ann	GR	Exit	21.106	1	Macourie	Chimpanzee	Sigean	1	mutual	3	Ann_@_Macourie	1556	778	63	38390	0	244	1.5782881	12.65615985	0	3.145005371	4.34486	2.16659	19.23561644	F	1	16.63013699	F	1	2.605479452	1	1029	1071	-42	0	0.01190699	3.259080297	0.227952084	1
GR_Ann,_Macourie_(F78Ann,5min)_11h51_27-06-18_coded_R1.eaf	Macourie	GR	Entry	2.94	1	Ann	Chimpanzee	Sigean	NA	NA	NA	Ann_@_Macourie	1556	778	63	38390	0	244	1.5782881	12.65615985	0	3.145005371	4.34486	2.16659	16.63013699	F	1	19.23561644	F	1	-2.605479452	0	1071	1029	42	1	0.186548413	3.259080297	-0.111355189	1
GR_Ann,Goldie_(F171Ann,31min)10h45_12-07-18_coded_R1.eaf	Goldie	GR	Exit	21.917	1	Ann	Chimpanzee	Sigean	0	bilateral	2	Ann_@_Goldie	1556	778	16	163	0	41	0.400835073	0.053736756	0	0.528464017	0.24576	-0.57899	16.63013699	F	1	29.52328767	F	1	-12.89315068	0	1071	1142	-71	0	-0.048385882	-1.139003774	-0.781228381	1
GR_Ann,Goldie_(F171Ann,31min)10h45_12-07-18_coded_R1.eaf	Goldie	GR	Entry	NA	0	Ann	Chimpanzee	Sigean	NA	NA	NA	Ann_@_Goldie	1556	778	16	163	0	41	0.400835073	0.053736756	0	0.528464017	0.24576	-0.57899	16.63013699	F	1	29.52328767	F	1	-12.89315068	0	1071	1142	-71	0	-0.048385882	-1.139003774	-0.781228381	1
GR_Ann,Goldie_(F178Goldie,4min)16h19_12-07-18_coded_R1.eaf	Goldie	GR	Entry	NA	0	Ann	Chimpanzee	Sigean	NA	NA	NA	Ann_@_Goldie	1556	778	16	163	0	41	0.400835073	0.053736756	0	0.528464017	0.24576	-0.57899	16.63013699	F	1	29.52328767	F	1	-12.89315068	0	1071	1142	-71	0	-0.048385882	-1.139003774	-0.781228381	1
GR_Ann,Goldie_(F178Goldie,4min)16h19_12-07-18_coded_R1.eaf	Goldie	GR	Exit	30.885	1	Ann	Chimpanzee	Sigean	0	unilateral	1	Ann_@_Goldie	1556	778	16	163	0	41	0.400835073	0.053736756	0	0.528464017	0.24576	-0.57899	16.63013699	F	1	29.52328767	F	1	-12.89315068	0	1071	1142	-71	0	-0.048385882	-1.139003774	-0.781228381	1
GR_Ann,Goldie_(F214Ann,2min)_10h57_11-09-18__coded_R1.eaf	Goldie	GR	Entry	NA	0	Ann	Chimpanzee	Sigean	NA	NA	NA	Ann_@_Goldie	1556	778	16	163	0	41	0.400835073	0.053736756	0	0.528464017	0.24576	-0.57899	16.63013699	F	1	29.52328767	F	1	-12.89315068	0	1071	1142	-71	0	-0.048385882	-1.139003774	-0.781228381	1
GR_Ann,Goldie_(F214Ann,2min)_10h57_11-09-18__coded_R1.eaf	Goldie	GR	Exit	NA	0	Ann	Chimpanzee	Sigean	NA	NA	NA	Ann_@_Goldie	1556	778	16	163	0	41	0.400835073	0.053736756	0	0.528464017	0.24576	-0.57899	16.63013699	F	1	29.52328767	F	1	-12.89315068	0	1071	1142	-71	0	-0.048385882	-1.139003774	-0.781228381	1
GR_Ann,Goldie_(F266Poppy,10min)_12h02_26-07-18_coded_R1.eaf	Goldie	GR	Exit	1.77	1	Ann	Chimpanzee	Sigean	0	unilateral	1	Ann_@_Goldie	1556	778	16	163	0	41	0.400835073	0.053736756	0	0.528464017	0.24576	-0.57899	16.63013699	F	1	29.52328767	F	1	-12.89315068	0	1071	1142	-71	0	-0.048385882	-1.139003774	-0.781228381	1
GR_Ann,Goldie_(F266Poppy,10min)_12h02_26-07-18_coded_R1.eaf	Goldie	GR	Entry	10.387	1	Ann	Chimpanzee	Sigean	NA	NA	NA	Ann_@_Goldie	1556	778	16	163	0	41	0.400835073	0.053736756	0	0.528464017	0.24576	-0.57899	16.63013699	F	1	29.52328767	F	1	-12.89315068	0	1071	1142	-71	0	-0.048385882	-1.139003774	-0.781228381	1
GR_Ann,Goldie_(F277Madingo,35min)12h25_27-07-18_coded_R1.eaf	Ann	GR	Entry	NA	0	Goldie	Chimpanzee	Sigean	NA	NA	NA	Ann_@_Goldie	1556	778	16	163	0	41	0.400835073	0.053736756	0	0.528464017	0.24576	-0.57899	29.52328767	F	1	16.63013699	F	1	12.89315068	1	1142	1071	71	1	0.246841285	-1.139003774	0.897825275	1
GR_Ann,Goldie_(F277Madingo,35min)12h25_27-07-18_coded_R1.eaf	Goldie	GR	Exit	9.019	1	Ann	Chimpanzee	Sigean	0	unilateral	1	Ann_@_Goldie	1556	778	16	163	0	41	0.400835073	0.053736756	0	0.528464017	0.24576	-0.57899	16.63013699	F	1	29.52328767	F	1	-12.89315068	0	1071	1142	-71	0	-0.048385882	-1.139003774	-0.781228381	1
GR_Ann,Goldie_(F3Pablo2,1min)_11h50_04-06-18_coded_R1.eaf	Ann	GR	Entry	NA	0	Goldie	Chimpanzee	Sigean	NA	NA	NA	Ann_@_Goldie	1556	778	16	163	0	41	0.400835073	0.053736756	0	0.528464017	0.24576	-0.57899	29.52328767	F	1	16.63013699	F	1	12.89315068	1	1142	1071	71	1	0.246841285	-1.139003774	0.897825275	1
GR_Ann,Goldie_(F3Pablo2,1min)_11h50_04-06-18_coded_R1.eaf	Ann	GR	Exit	15.257	1	Goldie	Chimpanzee	Sigean	0	bilateral	2	Ann_@_Goldie	1556	778	16	163	0	41	0.400835073	0.053736756	0	0.528464017	0.24576	-0.57899	29.52328767	F	1	16.63013699	F	1	12.89315068	1	1142	1071	71	1	0.246841285	-1.139003774	0.897825275	1
GR_Ann,Goldie(F70Macourie,1h00,1h00)_13h24_21-06-18_coded_R1.eaf	Goldie	GR	Exit	5.817	1	Ann	Chimpanzee	Sigean	1	mutual	3	Ann_@_Goldie	1556	778	16	163	0	41	0.400835073	0.053736756	0	0.528464017	0.24576	-0.57899	16.63013699	F	1	29.52328767	F	1	-12.89315068	0	1071	1142	-71	0	-0.048385882	-1.139003774	-0.781228381	1
GR_Ann,Goldie(F70Macourie,1h00,1h00)_13h24_21-06-18_coded_R1.eaf	Ann	GR	Entry	16.739	1	Goldie	Chimpanzee	Sigean	NA	NA	NA	Ann_@_Goldie	1556	778	16	163	0	41	0.400835073	0.053736756	0	0.528464017	0.24576	-0.57899	29.52328767	F	1	16.63013699	F	1	12.89315068	1	1142	1071	71	1	0.246841285	-1.139003774	0.897825275	1
GR_Ann,Inongo_(F10Ann2,10min)_11h54_05-06-18_coded_R1.eaf	Ann	GR	Entry	4.11	1	Inongo	Chimpanzee	Sigean	NA	NA	NA	Ann_@_Inongo	1556	778	13	959	0	44	0.325678497	0.316156741	0	0.567132116	0.30224	-0.56669	9.717808219	M	0	16.63013699	F	1	-6.912328767	0	641	1071	-430	0	-0.794770058	-1.078404182	-0.391792115	0
GR_Ann,Inongo_(F10Ann2,10min)_11h54_05-06-18_coded_R1.eaf	Inongo	GR	Exit	29.77	1	Ann	Chimpanzee	Sigean	0	unilateral	1	Ann_@_Inongo	1556	778	13	959	0	44	0.325678497	0.316156741	0	0.567132116	0.30224	-0.56669	16.63013699	F	1	9.717808219	M	0	6.912328767	1	1071	641	430	1	0.99322546	-1.078404182	0.50838901	0
GR_Ann,Inongo_(F235Madingo2,11min)_12h12__23-07-18_coded_R1.eaf	Inongo	GR	Entry	4.165	1	Ann	Chimpanzee	Sigean	NA	NA	NA	Ann_@_Inongo	1556	778	13	959	0	44	0.325678497	0.316156741	0	0.567132116	0.30224	-0.56669	16.63013699	F	1	9.717808219	M	0	6.912328767	1	1071	641	430	1	0.99322546	-1.078404182	0.50838901	0
GR_Ann,Inongo_(F235Madingo2,11min)_12h12__23-07-18_coded_R1.eaf	Inongo	GR	Exit	12.878	1	Ann	Chimpanzee	Sigean	1	mutual	3	Ann_@_Inongo	1556	778	13	959	0	44	0.325678497	0.316156741	0	0.567132116	0.30224	-0.56669	16.63013699	F	1	9.717808219	M	0	6.912328767	1	1071	641	430	1	0.99322546	-1.078404182	0.50838901	0
GR_Ann,Inongo_(F236Inongo,34min)_12h44_23-07-18_coded_R1.eaf	Ann	GR	Entry	9.611	1	Inongo	Chimpanzee	Sigean	NA	NA	NA	Ann_@_Inongo	1556	778	13	959	0	44	0.325678497	0.316156741	0	0.567132116	0.30224	-0.56669	9.717808219	M	0	16.63013699	F	1	-6.912328767	0	641	1071	-430	0	-0.794770058	-1.078404182	-0.391792115	0
GR_Ann,Inongo_(F236Inongo,34min)_12h44_23-07-18_coded_R1.eaf	Inongo	GR	Exit	7.425	1	Ann	Chimpanzee	Sigean	1	mutual	3	Ann_@_Inongo	1556	778	13	959	0	44	0.325678497	0.316156741	0	0.567132116	0.30224	-0.56669	16.63013699	F	1	9.717808219	M	0	6.912328767	1	1071	641	430	1	0.99322546	-1.078404182	0.50838901	0
GR_Ann,Inongo_(F266Poppy,15min)12h07_26-07-18_coded_R1.eaf	Inongo	GR	Exit	12.57	1	Ann	Chimpanzee	Sigean	0	unilateral	1	Ann_@_Inongo	1556	778	13	959	0	44	0.325678497	0.316156741	0	0.567132116	0.30224	-0.56669	16.63013699	F	1	9.717808219	M	0	6.912328767	1	1071	641	430	1	0.99322546	-1.078404182	0.50838901	0
GR_Ann,Inongo_(F266Poppy,15min)12h07_26-07-18_coded_R1.eaf	Inongo	GR	Entry	8.278	1	Ann	Chimpanzee	Sigean	NA	NA	NA	Ann_@_Inongo	1556	778	13	959	0	44	0.325678497	0.316156741	0	0.567132116	0.30224	-0.56669	16.63013699	F	1	9.717808219	M	0	6.912328767	1	1071	641	430	1	0.99322546	-1.078404182	0.50838901	0
GR_Ann,Inongo_(F266Poppy,26min)_12h18_26-07-18_coded_R1.eaf	Ann	GR	Entry	NA	0	Inongo	Chimpanzee	Sigean	NA	NA	NA	Ann_@_Inongo	1556	778	13	959	0	44	0.325678497	0.316156741	0	0.567132116	0.30224	-0.56669	9.717808219	M	0	16.63013699	F	1	-6.912328767	0	641	1071	-430	0	-0.794770058	-1.078404182	-0.391792115	0
GR_Ann,Inongo_(F28Goldie,2min)_11h53_06-08-18_coded_R1.eaf	Ann	GR	Exit	15.596	1	Inongo	Chimpanzee	Sigean	0	bilateral	2	Ann_@_Inongo	1556	778	13	959	0	44	0.325678497	0.316156741	0	0.567132116	0.30224	-0.56669	9.717808219	M	0	16.63013699	F	1	-6.912328767	0	641	1071	-430	0	-0.794770058	-1.078404182	-0.391792115	0
GR_Ann,Inongo_(F28Goldie,2min)_11h53_06-08-18_coded_R1.eaf	Inongo	GR	Entry	2.27	1	Ann	Chimpanzee	Sigean	NA	NA	NA	Ann_@_Inongo	1556	778	13	959	0	44	0.325678497	0.316156741	0	0.567132116	0.30224	-0.56669	16.63013699	F	1	9.717808219	M	0	6.912328767	1	1071	641	430	1	0.99322546	-1.078404182	0.50838901	0
GR_Ann,Inongo_(F314Jessica,6min)11h54_07-09-18_coded_R1.eaf	Ann	GR	Exit	3.44	1	Inongo	Chimpanzee	Sigean	1	mutual	3	Ann_@_Inongo	1556	778	13	959	0	44	0.325678497	0.316156741	0	0.567132116	0.30224	-0.56669	9.717808219	M	0	16.63013699	F	1	-6.912328767	0	641	1071	-430	0	-0.794770058	-1.078404182	-0.391792115	0
GR_Ann,Inongo_(F314Jessica,6min)11h54_07-09-18_coded_R1.eaf	Inongo	GR	Entry	7.808	1	Ann	Chimpanzee	Sigean	NA	NA	NA	Ann_@_Inongo	1556	778	13	959	0	44	0.325678497	0.316156741	0	0.567132116	0.30224	-0.56669	16.63013699	F	1	9.717808219	M	0	6.912328767	1	1071	641	430	1	0.99322546	-1.078404182	0.50838901	0
GR_Ann,Inongo_(F323Jessica,4min)11h49_07-08-18_coded_R1.eaf	Inongo	GR	Entry	NA	0	Ann	Chimpanzee	Sigean	NA	NA	NA	Ann_@_Inongo	1556	778	13	959	0	44	0.325678497	0.316156741	0	0.567132116	0.30224	-0.56669	16.63013699	F	1	9.717808219	M	0	6.912328767	1	1071	641	430	1	0.99322546	-1.078404182	0.50838901	0
GR_Ann,Inongo_(F323Jessica,4min)11h49_07-08-18_coded_R1.eaf	Inongo	GR	Exit	12.142	1	Ann	Chimpanzee	Sigean	1	mutual	3	Ann_@_Inongo	1556	778	13	959	0	44	0.325678497	0.316156741	0	0.567132116	0.30224	-0.56669	16.63013699	F	1	9.717808219	M	0	6.912328767	1	1071	641	430	1	0.99322546	-1.078404182	0.50838901	0
GR_Ann,Inongo_(F39Inongo,1min)_14h36_12-06-18_coded_R1.eaf	Ann	GR	Entry	NA	0	Inongo	Chimpanzee	Sigean	NA	NA	NA	Ann_@_Inongo	1556	778	13	959	0	44	0.325678497	0.316156741	0	0.567132116	0.30224	-0.56669	9.717808219	M	0	16.63013699	F	1	-6.912328767	0	641	1071	-430	0	-0.794770058	-1.078404182	-0.391792115	0
GR_Ann,Inongo_(F39Inongo,1min)_14h36_12-06-18_coded_R1.eaf	Ann	GR	Exit	12.906	1	Inongo	Chimpanzee	Sigean	0	unilateral	1	Ann_@_Inongo	1556	778	13	959	0	44	0.325678497	0.316156741	0	0.567132116	0.30224	-0.56669	9.717808219	M	0	16.63013699	F	1	-6.912328767	0	641	1071	-430	0	-0.794770058	-1.078404182	-0.391792115	0
GR_Ann,Inongo_(F69Inongo,2min)11h56_21-06-18_coded_R1.eaf	Inongo	GR	Exit	9.325	1	Ann	Chimpanzee	Sigean	0	bilateral	2	Ann_@_Inongo	1556	778	13	959	0	44	0.325678497	0.316156741	0	0.567132116	0.30224	-0.56669	16.63013699	F	1	9.717808219	M	0	6.912328767	1	1071	641	430	1	0.99322546	-1.078404182	0.50838901	0
GR_Ann,Inongo_(F69Inongo,2min)11h56_21-06-18_coded_R1.eaf	Inongo	GR	Entry	NA	0	Ann	Chimpanzee	Sigean	NA	NA	NA	Ann_@_Inongo	1556	778	13	959	0	44	0.325678497	0.316156741	0	0.567132116	0.30224	-0.56669	16.63013699	F	1	9.717808219	M	0	6.912328767	1	1071	641	430	1	0.99322546	-1.078404182	0.50838901	0
GR_Ann,Jessica_(F201Poppy,36min)_17h24_17-07-18_Bad_vision_coded_R1.eaf	Ann	GR	Entry	1.879	1	Jessica	Chimpanzee	Sigean	NA	NA	NA	Ann_@_Jessica	1556	778	41	10490	0	89	1.027139875	3.458273427	0	1.147153598	1.40814	0.25572	46.18082192	F	1	16.63013699	F	1	29.55068493	1	1135	1071	64	1	0.232287833	0.108159009	1.982466821	1
GR_Ann,Jessica_(F201Poppy,36min)_17h24_17-07-18_Bad_vision_coded_R1.eaf	Jessica	GR	Exit	7.621	1	Ann	Chimpanzee	Sigean	0	unilateral	1	Ann_@_Jessica	1556	778	41	10490	0	89	1.027139875	3.458273427	0	1.147153598	1.40814	0.25572	16.63013699	F	1	46.18082192	F	1	-29.55068493	0	1071	1135	-64	0	-0.03383243	0.108159009	-1.865869927	1
GR_Ann,Jessica_(F253Ann)17h01_24-07-18_coded_R1.eaf	Ann	GR	Exit	32.6	1	Jessica	Chimpanzee	Sigean	0	bilateral	2	Ann_@_Jessica	1556	778	41	10490	0	89	1.027139875	3.458273427	0	1.147153598	1.40814	0.25572	46.18082192	F	1	16.63013699	F	1	29.55068493	1	1135	1071	64	1	0.232287833	0.108159009	1.982466821	1
GR_Ann,Jessica_(F253Ann)17h01_24-07-18_coded_R1.eaf	Ann	GR	Entry	7.287	1	Jessica	Chimpanzee	Sigean	NA	NA	NA	Ann_@_Jessica	1556	778	41	10490	0	89	1.027139875	3.458273427	0	1.147153598	1.40814	0.25572	46.18082192	F	1	16.63013699	F	1	29.55068493	1	1135	1071	64	1	0.232287833	0.108159009	1.982466821	1
GR_Ann,Jessica_(F307Ann,35min)_10h50_02-08-18_coded_R1.eaf	Ann	GR	Exit	31.634	1	Jessica	Chimpanzee	Sigean	0	bilateral	2	Ann_@_Jessica	1556	778	41	10490	0	89	1.027139875	3.458273427	0	1.147153598	1.40814	0.25572	46.18082192	F	1	16.63013699	F	1	29.55068493	1	1135	1071	64	1	0.232287833	0.108159009	1.982466821	1
GR_Ann,Jessica_(F307Ann,35min)_10h50_02-08-18_coded_R1.eaf	Ann	GR	Entry	NA	0	Jessica	Chimpanzee	Sigean	NA	NA	NA	Ann_@_Jessica	1556	778	41	10490	0	89	1.027139875	3.458273427	0	1.147153598	1.40814	0.25572	46.18082192	F	1	16.63013699	F	1	29.55068493	1	1135	1071	64	1	0.232287833	0.108159009	1.982466821	1
GR_Ann,Jessica_(F81Jessica,13min)15h18_27-06-18_coded_R1.eaf	Ann	GR	Exit	9.341	1	Jessica	Chimpanzee	Sigean	0	unilateral	1	Ann_@_Jessica	1556	778	41	10490	0	89	1.027139875	3.458273427	0	1.147153598	1.40814	0.25572	46.18082192	F	1	16.63013699	F	1	29.55068493	1	1135	1071	64	1	0.232287833	0.108159009	1.982466821	1
GR_Ann,Jessica_(F81Jessica,13min)15h18_27-06-18_coded_R1.eaf	Jessica	GR	Entry	NA	0	Ann	Chimpanzee	Sigean	NA	NA	NA	Ann_@_Jessica	1556	778	41	10490	0	89	1.027139875	3.458273427	0	1.147153598	1.40814	0.25572	16.63013699	F	1	46.18082192	F	1	-29.55068493	0	1071	1135	-64	0	-0.03383243	0.108159009	-1.865869927	1
GR_Ann,Macourie_(F119Macourie,4min)_10h27_06-08-18__coded_R1.eaf	Macourie	GR	Exit	5.974	1	Ann	Chimpanzee	Sigean	0	unilateral	1	Ann_@_Macourie	1556	778	63	38390	0	244	1.5782881	12.65615985	0	3.145005371	4.34486	2.16659	16.63013699	F	1	19.23561644	F	1	-2.605479452	0	1071	1029	42	1	0.186548413	3.259080297	-0.111355189	1
GR_Ann,Macourie_(F119Macourie,4min)_10h27_06-08-18__coded_R1.eaf	Macourie	GR	Entry	NA	0	Ann	Chimpanzee	Sigean	NA	NA	NA	Ann_@_Macourie	1556	778	63	38390	0	244	1.5782881	12.65615985	0	3.145005371	4.34486	2.16659	16.63013699	F	1	19.23561644	F	1	-2.605479452	0	1071	1029	42	1	0.186548413	3.259080297	-0.111355189	1
GR_Ann,Macourie_(F215Macourie,7min)12h05_19-07-18__coded_R1.eaf	Macourie	GR	Exit	4.888	1	Ann	Chimpanzee	Sigean	1	mutual	3	Ann_@_Macourie	1556	778	63	38390	0	244	1.5782881	12.65615985	0	3.145005371	4.34486	2.16659	16.63013699	F	1	19.23561644	F	1	-2.605479452	0	1071	1029	42	1	0.186548413	3.259080297	-0.111355189	1
GR_Ann,Macourie_(F215Macourie,7min)12h05_19-07-18__coded_R1.eaf	Macourie	GR	Entry	NA	0	Ann	Chimpanzee	Sigean	NA	NA	NA	Ann_@_Macourie	1556	778	63	38390	0	244	1.5782881	12.65615985	0	3.145005371	4.34486	2.16659	16.63013699	F	1	19.23561644	F	1	-2.605479452	0	1071	1029	42	1	0.186548413	3.259080297	-0.111355189	1
GR_Ann,Macourie_(F293Macourie,35min)_12h24_31-07-18_coded_R1.eaf	Macourie	GR	Exit	6.055	1	Ann	Chimpanzee	Sigean	0	unilateral	1	Ann_@_Macourie	1556	778	63	38390	0	244	1.5782881	12.65615985	0	3.145005371	4.34486	2.16659	16.63013699	F	1	19.23561644	F	1	-2.605479452	0	1071	1029	42	1	0.186548413	3.259080297	-0.111355189	1
GR_Ann,Macourie_(F293Macourie,35min)_12h24_31-07-18_coded_R1.eaf	Macourie	GR	Entry	NA	0	Ann	Chimpanzee	Sigean	NA	NA	NA	Ann_@_Macourie	1556	778	63	38390	0	244	1.5782881	12.65615985	0	3.145005371	4.34486	2.16659	16.63013699	F	1	19.23561644	F	1	-2.605479452	0	1071	1029	42	1	0.186548413	3.259080297	-0.111355189	1
GR_Ann,Macourie_(F323Jessica,1min)11h46_07-08-18_coded_R1.eaf	Macourie	GR	Entry	13.646	1	Ann	Chimpanzee	Sigean	NA	NA	NA	Ann_@_Macourie	1556	778	63	38390	0	244	1.5782881	12.65615985	0	3.145005371	4.34486	2.16659	16.63013699	F	1	19.23561644	F	1	-2.605479452	0	1071	1029	42	1	0.186548413	3.259080297	-0.111355189	1
GR_Ann,Macourie_(F323Jessica,1min)11h46_07-08-18_coded_R1.eaf	Macourie	GR	Exit	24.433	1	Ann	Chimpanzee	Sigean	0	bilateral	2	Ann_@_Macourie	1556	778	63	38390	0	244	1.5782881	12.65615985	0	3.145005371	4.34486	2.16659	16.63013699	F	1	19.23561644	F	1	-2.605479452	0	1071	1029	42	1	0.186548413	3.259080297	-0.111355189	1
GR_Ann,Macourie_(F36Jessica,20min)10h03_12-06-18_coded_R1.eaf	Macourie	GR	Entry	NA	0	Ann	Chimpanzee	Sigean	NA	NA	NA	Ann_@_Macourie	1556	778	63	38390	0	244	1.5782881	12.65615985	0	3.145005371	4.34486	2.16659	16.63013699	F	1	19.23561644	F	1	-2.605479452	0	1071	1029	42	1	0.186548413	3.259080297	-0.111355189	1
GR_Ann,Macourie_(F36Jessica,20min)10h03_12-06-18_coded_R1.eaf	Macourie	GR	Exit	28.579	1	Ann	Chimpanzee	Sigean	1	mutual	3	Ann_@_Macourie	1556	778	63	38390	0	244	1.5782881	12.65615985	0	3.145005371	4.34486	2.16659	16.63013699	F	1	19.23561644	F	1	-2.605479452	0	1071	1029	42	1	0.186548413	3.259080297	-0.111355189	1
GR_Ann,Macourie_(F37Ann,10min)10h54_12-06-18_coded_R1.eaf	Ann	GR	Exit	12.27	1	Macourie	Chimpanzee	Sigean	NA	NA	NA	Ann_@_Macourie	1556	778	63	38390	0	244	1.5782881	12.65615985	0	3.145005371	4.34486	2.16659	19.23561644	F	1	16.63013699	F	1	2.605479452	1	1029	1071	-42	0	0.01190699	3.259080297	0.227952084	1
GR_Ann,Macourie_(F37Ann,10min)10h54_12-06-18_coded_R1.eaf	Macourie	GR	Entry	NA	0	Ann	Chimpanzee	Sigean	NA	NA	NA	Ann_@_Macourie	1556	778	63	38390	0	244	1.5782881	12.65615985	0	3.145005371	4.34486	2.16659	16.63013699	F	1	19.23561644	F	1	-2.605479452	0	1071	1029	42	1	0.186548413	3.259080297	-0.111355189	1
GR_Ann,Macourie_(F37Ann,41min)_11h25_2-06-18_coded_R1.eaf	Macourie	GR	Entry	NA	0	Ann	Chimpanzee	Sigean	NA	NA	NA	Ann_@_Macourie	1556	778	63	38390	0	244	1.5782881	12.65615985	0	3.145005371	4.34486	2.16659	16.63013699	F	1	19.23561644	F	1	-2.605479452	0	1071	1029	42	1	0.186548413	3.259080297	-0.111355189	1
GR_Ann,Macourie_(F37Ann,41min)_11h25_2-06-18_coded_R1.eaf	Macourie	GR	Exit	17.611	1	Ann	Chimpanzee	Sigean	0	bilateral	2	Ann_@_Macourie	1556	778	63	38390	0	244	1.5782881	12.65615985	0	3.145005371	4.34486	2.16659	16.63013699	F	1	19.23561644	F	1	-2.605479452	0	1071	1029	42	1	0.186548413	3.259080297	-0.111355189	1
GR_Ann,Macourie_(F44Goldie,3min)10h53_15-06-18_coded_R1.eaf	Macourie	GR	Exit	NA	0	Ann	Chimpanzee	Sigean	NA	NA	NA	Ann_@_Macourie	1556	778	63	38390	0	244	1.5782881	12.65615985	0	3.145005371	4.34486	2.16659	16.63013699	F	1	19.23561644	F	1	-2.605479452	0	1071	1029	42	1	0.186548413	3.259080297	-0.111355189	1
GR_Ann,Macourie_(F44Goldie,3min)10h53_15-06-18_coded_R1.eaf	Macourie	GR	Entry	NA	0	Ann	Chimpanzee	Sigean	NA	NA	NA	Ann_@_Macourie	1556	778	63	38390	0	244	1.5782881	12.65615985	0	3.145005371	4.34486	2.16659	16.63013699	F	1	19.23561644	F	1	-2.605479452	0	1071	1029	42	1	0.186548413	3.259080297	-0.111355189	1
GR_Ann,Macourie_(F49Ann,2min)_16h50_15-06-18_coded_R1.eaf	Ann	GR	Exit	3.897	1	Macourie	Chimpanzee	Sigean	0	bilateral	2	Ann_@_Macourie	1556	778	63	38390	0	244	1.5782881	12.65615985	0	3.145005371	4.34486	2.16659	19.23561644	F	1	16.63013699	F	1	2.605479452	1	1029	1071	-42	0	0.01190699	3.259080297	0.227952084	1
GR_Ann,Macourie_(F49Ann,2min)_16h50_15-06-18_coded_R1.eaf	Macourie	GR	Entry	NA	0	Ann	Chimpanzee	Sigean	NA	NA	NA	Ann_@_Macourie	1556	778	63	38390	0	244	1.5782881	12.65615985	0	3.145005371	4.34486	2.16659	16.63013699	F	1	19.23561644	F	1	-2.605479452	0	1071	1029	42	1	0.186548413	3.259080297	-0.111355189	1
GR_Ann,Macourie_(F61Pablo2,10min)11h22_20-06-18_coded_R1.eaf	Ann	GR	Exit	NA	0	Macourie	Chimpanzee	Sigean	NA	NA	NA	Ann_@_Macourie	1556	778	63	38390	0	244	1.5782881	12.65615985	0	3.145005371	4.34486	2.16659	19.23561644	F	1	16.63013699	F	1	2.605479452	1	1029	1071	-42	0	0.01190699	3.259080297	0.227952084	1
GR_Ann,Macourie_(F61Pablo2,10min)11h22_20-06-18_coded_R1.eaf	Macourie	GR	Entry	NA	0	Ann	Chimpanzee	Sigean	NA	NA	NA	Ann_@_Macourie	1556	778	63	38390	0	244	1.5782881	12.65615985	0	3.145005371	4.34486	2.16659	16.63013699	F	1	19.23561644	F	1	-2.605479452	0	1071	1029	42	1	0.186548413	3.259080297	-0.111355189	1
GR_Ann,Macourie_(F61Pablo2,3min)11h15_20-06-18_coded_R1.eaf	Ann	GR	Exit	23.752	1	Macourie	Chimpanzee	Sigean	0	unilateral	1	Ann_@_Macourie	1556	778	63	38390	0	244	1.5782881	12.65615985	0	3.145005371	4.34486	2.16659	19.23561644	F	1	16.63013699	F	1	2.605479452	1	1029	1071	-42	0	0.01190699	3.259080297	0.227952084	1
GR_Ann,Macourie_(F61Pablo2,3min)11h15_20-06-18_coded_R1.eaf	Macourie	GR	Entry	NA	0	Ann	Chimpanzee	Sigean	NA	NA	NA	Ann_@_Macourie	1556	778	63	38390	0	244	1.5782881	12.65615985	0	3.145005371	4.34486	2.16659	16.63013699	F	1	19.23561644	F	1	-2.605479452	0	1071	1029	42	1	0.186548413	3.259080297	-0.111355189	1
GR_Ann,Macourie_(F79Goldie,5min)12h22_27-06-18_coded_R1.eaf	Macourie	GR	Exit	19.988	1	Ann	Chimpanzee	Sigean	0	bilateral	2	Ann_@_Macourie	1556	778	63	38390	0	244	1.5782881	12.65615985	0	3.145005371	4.34486	2.16659	16.63013699	F	1	19.23561644	F	1	-2.605479452	0	1071	1029	42	1	0.186548413	3.259080297	-0.111355189	1
GR_Ann,Macourie_(F79Goldie,5min)12h22_27-06-18_coded_R1.eaf	Macourie	GR	Entry	3.532	1	Ann	Chimpanzee	Sigean	NA	NA	NA	Ann_@_Macourie	1556	778	63	38390	0	244	1.5782881	12.65615985	0	3.145005371	4.34486	2.16659	16.63013699	F	1	19.23561644	F	1	-2.605479452	0	1071	1029	42	1	0.186548413	3.259080297	-0.111355189	1
GR_Ann,Macourie_(F94Macourie,1h04)_16h18_28-06-19_coded_R1.eaf	Ann	GR	Entry	1.559	1	Macourie	Chimpanzee	Sigean	NA	NA	NA	Ann_@_Macourie	1556	778	63	38390	0	244	1.5782881	12.65615985	0	3.145005371	4.34486	2.16659	19.23561644	F	1	16.63013699	F	1	2.605479452	1	1029	1071	-42	0	0.01190699	3.259080297	0.227952084	1
GR_Ann,Macourie_(F94Macourie,1h04)_16h18_28-06-19_coded_R1.eaf	Ann	GR	Exit	NA	0	Macourie	Chimpanzee	Sigean	NA	NA	NA	Ann_@_Macourie	1556	778	63	38390	0	244	1.5782881	12.65615985	0	3.145005371	4.34486	2.16659	19.23561644	F	1	16.63013699	F	1	2.605479452	1	1029	1071	-42	0	0.01190699	3.259080297	0.227952084	1
GR_Ann,Madingo_(F133Pablo,9min)10h59_06-07-18_coded_R1.eaf	Ann	GR	Entry	1.671	1	Madingo	Chimpanzee	Sigean	NA	NA	NA	Ann_@_Madingo	1556	778	67	1253	91	184	1.678496868	0.413080706	0.322631475	2.371643394	1.19646	0.60859	5.512328767	M	0	16.63013699	F	1	-11.11780822	0	590	1071	-481	0	-0.90080235	-0.118960709	-0.665628427	0
GR_Ann,Madingo_(F133Pablo,9min)10h59_06-07-18_coded_R1.eaf	Ann	GR	Exit	NA	0	Madingo	Chimpanzee	Sigean	NA	NA	NA	Ann_@_Madingo	1556	778	67	1253	91	184	1.678496868	0.413080706	0.322631475	2.371643394	1.19646	0.60859	5.512328767	M	0	16.63013699	F	1	-11.11780822	0	590	1071	-481	0	-0.90080235	-0.118960709	-0.665628427	0
GR_Ann,Pablo_(F158Penny,5min)_14h33_10-07-18_coded_R1.eaf	Ann	GR	Entry	2.794	1	Pablo	Chimpanzee	Sigean	NA	NA	NA	Ann_@_Pablo	1556	778	39	6772	0	120	0.977035491	2.232547917	0	1.546723953	1.18908	0.23245	19.31780822	M	0	16.63013699	F	1	2.687671233	1	1305	1071	234	1	0.585728807	-0.126878999	0.233303934	0
GR_Ann,Pablo_(F158Penny,5min)_14h33_10-07-18_coded_R1.eaf	Pablo	GR	Exit	13.875	1	Ann	Chimpanzee	Sigean	0	unilateral	1	Ann_@_Pablo	1556	778	39	6772	0	120	0.977035491	2.232547917	0	1.546723953	1.18908	0.23245	16.63013699	F	1	19.31780822	M	0	-2.687671233	0	1071	1305	-234	0	-0.387273405	-0.126878999	-0.116707039	0
GR_Ann,Pablo_(F179Ann,19min)17h16_12-07-18_coded_R1.eaf	Ann	GR	Entry	2.201	1	Pablo	Chimpanzee	Sigean	NA	NA	NA	Ann_@_Pablo	1556	778	39	6772	0	120	0.977035491	2.232547917	0	1.546723953	1.18908	0.23245	19.31780822	M	0	16.63013699	F	1	2.687671233	1	1305	1071	234	1	0.585728807	-0.126878999	0.233303934	0
GR_Ann,Pablo_(F179Ann,19min)17h16_12-07-18_coded_R1.eaf	Ann	GR	Exit	22.993	1	Pablo	Chimpanzee	Sigean	1	mutual	3	Ann_@_Pablo	1556	778	39	6772	0	120	0.977035491	2.232547917	0	1.546723953	1.18908	0.23245	19.31780822	M	0	16.63013699	F	1	2.687671233	1	1305	1071	234	1	0.585728807	-0.126878999	0.233303934	0
GR_Ann,Pablo_(F7Pablo2,15min)15h55_4-06-18_coded_R1.eaf	Ann	GR	Entry	NA	0	Pablo	Chimpanzee	Sigean	NA	NA	NA	Ann_@_Pablo	1556	778	39	6772	0	120	0.977035491	2.232547917	0	1.546723953	1.18908	0.23245	19.31780822	M	0	16.63013699	F	1	2.687671233	1	1305	1071	234	1	0.585728807	-0.126878999	0.233303934	0
GR_Ann,Pablo_(F7Pablo2,15min)15h55_4-06-18_coded_R1.eaf	Ann	GR	Exit	1.543	1	Pablo	Chimpanzee	Sigean	0	unilateral	1	Ann_@_Pablo	1556	778	39	6772	0	120	0.977035491	2.232547917	0	1.546723953	1.18908	0.23245	19.31780822	M	0	16.63013699	F	1	2.687671233	1	1305	1071	234	1	0.585728807	-0.126878999	0.233303934	0
GR_Ann,Pablo_(F7Pablo2,3min)15h43_4-06-18_coded_R1.eaf	Ann	GR	Exit	8.08	1	Pablo	Chimpanzee	Sigean	0	bilateral	2	Ann_@_Pablo	1556	778	39	6772	0	120	0.977035491	2.232547917	0	1.546723953	1.18908	0.23245	19.31780822	M	0	16.63013699	F	1	2.687671233	1	1305	1071	234	1	0.585728807	-0.126878999	0.233303934	0
GR_Ann,Pablo_(F7Pablo2,3min)15h43_4-06-18_coded_R1.eaf	Pablo	GR	Entry	63.321	1	Ann	Chimpanzee	Sigean	NA	NA	NA	Ann_@_Pablo	1556	778	39	6772	0	120	0.977035491	2.232547917	0	1.546723953	1.18908	0.23245	16.63013699	F	1	19.31780822	M	0	-2.687671233	0	1071	1305	-234	0	-0.387273405	-0.126878999	-0.116707039	0
GR_Ann,Penny_(F110Ann2,4min)_14h44_04-07-18_coded_R1.eaf	Penny	GR	Exit	5.476	1	Ann	Chimpanzee	Sigean	0	signalsonly,nogaze	4	Ann_@_Penny	1556	778	35	1807	0	69	0.876826722	0.595719741	0	0.889366273	0.59048	-0.20913	16.63013699	F	1	30.18082192	F	1	-13.55068493	0	1071	1142	-71	0	-0.048385882	-0.769140258	-0.824043179	1
GR_Ann,Penny_(F110Ann2,4min)_14h44_04-07-18_coded_R1.eaf	Penny	GR	Entry	1.197	1	Ann	Chimpanzee	Sigean	NA	NA	NA	Ann_@_Penny	1556	778	35	1807	0	69	0.876826722	0.595719741	0	0.889366273	0.59048	-0.20913	16.63013699	F	1	30.18082192	F	1	-13.55068493	0	1071	1142	-71	0	-0.048385882	-0.769140258	-0.824043179	1
GR_Ann,Penny_(F179Ann,19min)17h16_12-07-18__coded_R1.eaf	Ann	GR	Exit	NA	0	Penny	Chimpanzee	Sigean	NA	NA	NA	Ann_@_Penny	1556	778	35	1807	0	69	0.876826722	0.595719741	0	0.889366273	0.59048	-0.20913	30.18082192	F	1	16.63013699	F	1	13.55068493	1	1142	1071	71	1	0.246841285	-0.769140258	0.940640073	1
GR_Ann,Penny_(F179Ann,19min)17h16_12-07-18__coded_R1.eaf	Penny	GR	Entry	NA	0	Ann	Chimpanzee	Sigean	NA	NA	NA	Ann_@_Penny	1556	778	35	1807	0	69	0.876826722	0.595719741	0	0.889366273	0.59048	-0.20913	16.63013699	F	1	30.18082192	F	1	-13.55068493	0	1071	1142	-71	0	-0.048385882	-0.769140258	-0.824043179	1
GR_Ann,Penny_(F17Penny,1min)_17h46_05-06-18_coded_R1.eaf	Penny	GR	Entry	7.958	1	Ann	Chimpanzee	Sigean	NA	NA	NA	Ann_@_Penny	1556	778	35	1807	0	69	0.876826722	0.595719741	0	0.889366273	0.59048	-0.20913	16.63013699	F	1	30.18082192	F	1	-13.55068493	0	1071	1142	-71	0	-0.048385882	-0.769140258	-0.824043179	1
GR_Ann,Penny_(F17Penny,1min)_17h46_05-06-18_coded_R1.eaf	Penny	GR	Exit	15.571	1	Ann	Chimpanzee	Sigean	1	mutual	3	Ann_@_Penny	1556	778	35	1807	0	69	0.876826722	0.595719741	0	0.889366273	0.59048	-0.20913	16.63013699	F	1	30.18082192	F	1	-13.55068493	0	1071	1142	-71	0	-0.048385882	-0.769140258	-0.824043179	1
GR_Ann,Penny_(F210Inongo,6min)_16h23_18-07-18__coded_R1.eaf	Penny	GR	Entry	15.054	1	Ann	Chimpanzee	Sigean	NA	NA	NA	Ann_@_Penny	1556	778	35	1807	0	69	0.876826722	0.595719741	0	0.889366273	0.59048	-0.20913	16.63013699	F	1	30.18082192	F	1	-13.55068493	0	1071	1142	-71	0	-0.048385882	-0.769140258	-0.824043179	1
GR_Ann,Penny_(F210Inongo,6min)_16h23_18-07-18__coded_R1.eaf	Penny	GR	Exit	57.137	1	Ann	Chimpanzee	Sigean	0	bilateral	2	Ann_@_Penny	1556	778	35	1807	0	69	0.876826722	0.595719741	0	0.889366273	0.59048	-0.20913	16.63013699	F	1	30.18082192	F	1	-13.55068493	0	1071	1142	-71	0	-0.048385882	-0.769140258	-0.824043179	1
GR_Ann,Penny_(F252Penny,28min)16h36_24-07-18__coded_R1.eaf	Penny	GR	Entry	NA	0	Ann	Chimpanzee	Sigean	NA	NA	NA	Ann_@_Penny	1556	778	35	1807	0	69	0.876826722	0.595719741	0	0.889366273	0.59048	-0.20913	16.63013699	F	1	30.18082192	F	1	-13.55068493	0	1071	1142	-71	0	-0.048385882	-0.769140258	-0.824043179	1
GR_Ann,Penny_(F252Penny,28min)16h36_24-07-18__coded_R1.eaf	Penny	GR	Exit	4.391	1	Ann	Chimpanzee	Sigean	0	unilateral	1	Ann_@_Penny	1556	778	35	1807	0	69	0.876826722	0.595719741	0	0.889366273	0.59048	-0.20913	16.63013699	F	1	30.18082192	F	1	-13.55068493	0	1071	1142	-71	0	-0.048385882	-0.769140258	-0.824043179	1
GR_Ann,Penny_(F269Penny,42min)15h30_26-07-18_coded_R1.eaf	Penny	GR	Exit	NA	0	Ann	Chimpanzee	Sigean	NA	NA	NA	Ann_@_Penny	1556	778	35	1807	0	69	0.876826722	0.595719741	0	0.889366273	0.59048	-0.20913	16.63013699	F	1	30.18082192	F	1	-13.55068493	0	1071	1142	-71	0	-0.048385882	-0.769140258	-0.824043179	1
GR_Ann,Penny_(F269Penny,42min)15h30_26-07-18_coded_R1.eaf	Penny	GR	Entry	33.088	1	Ann	Chimpanzee	Sigean	NA	NA	NA	Ann_@_Penny	1556	778	35	1807	0	69	0.876826722	0.595719741	0	0.889366273	0.59048	-0.20913	16.63013699	F	1	30.18082192	F	1	-13.55068493	0	1071	1142	-71	0	-0.048385882	-0.769140258	-0.824043179	1
GR_Ann,Penny_(F285Madingo3,15min)12h07_30-07-18__coded_R1.eaf	Penny	GR	Entry	NA	0	Ann	Chimpanzee	Sigean	NA	NA	NA	Ann_@_Penny	1556	778	35	1807	0	69	0.876826722	0.595719741	0	0.889366273	0.59048	-0.20913	16.63013699	F	1	30.18082192	F	1	-13.55068493	0	1071	1142	-71	0	-0.048385882	-0.769140258	-0.824043179	1
GR_Ann,Penny_(F285Madingo3,15min)12h07_30-07-18__coded_R1.eaf	Penny	GR	Exit	8.557	1	Ann	Chimpanzee	Sigean	0	unilateral	1	Ann_@_Penny	1556	778	35	1807	0	69	0.876826722	0.595719741	0	0.889366273	0.59048	-0.20913	16.63013699	F	1	30.18082192	F	1	-13.55068493	0	1071	1142	-71	0	-0.048385882	-0.769140258	-0.824043179	1
GR_Ann,Penny_(F343Penny,3min)_10h14_14-08-18__coded_R1.eaf	Ann	GR	Entry	NA	0	Penny	Chimpanzee	Sigean	NA	NA	NA	Ann_@_Penny	1556	778	35	1807	0	69	0.876826722	0.595719741	0	0.889366273	0.59048	-0.20913	30.18082192	F	1	16.63013699	F	1	13.55068493	1	1142	1071	71	1	0.246841285	-0.769140258	0.940640073	1
GR_Ann,Penny_(F343Penny,3min)_10h14_14-08-18__coded_R1.eaf	Penny	GR	Exit	17.454	1	Ann	Chimpanzee	Sigean	0	unilateral	1	Ann_@_Penny	1556	778	35	1807	0	69	0.876826722	0.595719741	0	0.889366273	0.59048	-0.20913	16.63013699	F	1	30.18082192	F	1	-13.55068493	0	1071	1142	-71	0	-0.048385882	-0.769140258	-0.824043179	1
GR_Ann,Penny_(F82Poppy2,5min)_16h57_03-08-18_coded_R1.eaf	Ann	GR	Exit	5.4	1	Penny	Chimpanzee	Sigean	1	mutual	3	Ann_@_Penny	1556	778	35	1807	0	69	0.876826722	0.595719741	0	0.889366273	0.59048	-0.20913	30.18082192	F	1	16.63013699	F	1	13.55068493	1	1142	1071	71	1	0.246841285	-0.769140258	0.940640073	1
GR_Ann,Penny_(F82Poppy2,5min)_16h57_03-08-18_coded_R1.eaf	Penny	GR	Entry	10.585	1	Ann	Chimpanzee	Sigean	NA	NA	NA	Ann_@_Penny	1556	778	35	1807	0	69	0.876826722	0.595719741	0	0.889366273	0.59048	-0.20913	16.63013699	F	1	30.18082192	F	1	-13.55068493	0	1071	1142	-71	0	-0.048385882	-0.769140258	-0.824043179	1
GR_Ann,Penny(F179Ann,28min)17h25_12-07-18_coded_R1.eaf	Penny	GR	Entry	2.674	1	Ann	Chimpanzee	Sigean	NA	NA	NA	Ann_@_Penny	1556	778	35	1807	0	69	0.876826722	0.595719741	0	0.889366273	0.59048	-0.20913	16.63013699	F	1	30.18082192	F	1	-13.55068493	0	1071	1142	-71	0	-0.048385882	-0.769140258	-0.824043179	1
GR_Ann,Penny(F179Ann,28min)17h25_12-07-18_coded_R1.eaf	Penny	GR	Exit	3.826	1	Ann	Chimpanzee	Sigean	0	unilateral	1	Ann_@_Penny	1556	778	35	1807	0	69	0.876826722	0.595719741	0	0.889366273	0.59048	-0.20913	16.63013699	F	1	30.18082192	F	1	-13.55068493	0	1071	1142	-71	0	-0.048385882	-0.769140258	-0.824043179	1
GR_Ca,Co(F196Co,22m56)16h09_7-09-17_coded_R1.eaf	Conan	GR	Exit	4.653	1	Cauna	Chimpanzee	La_Vallee	0	unilateral	1	Cauna_@_Conan	294	147	93	1418	52	48	0.728731343	0.199326608	0.03502582	0.466019417	0.35728	-0.67476	11.84109589	F	1	22.96770716	M	0	-11.12661127	0	439	1241	-802	0	-1.568182073	-1.019349622	-0.66620163	0
GR_Ca,Co(F196Co,22m56)16h09_7-09-17_coded_R1.eaf	Conan	GR	Entry	6.599	1	Cauna	Chimpanzee	La_Vallee	NA	NA	NA	Cauna_@_Conan	294	147	93	1418	52	48	0.728731343	0.199326608	0.03502582	0.466019417	0.35728	-0.67476	11.84109589	F	1	22.96770716	M	0	-11.12661127	0	439	1241	-802	0	-1.568182073	-1.019349622	-0.66620163	0
GR_Ca,J(F89ca,F86J,31m32)_12h_28-06-17_coded_R1.eaf	Cauna	GR	Exit	NA	0	Jorg	Chimpanzee	La_Vallee	NA	NA	NA	Cauna_@_Jorg	294	147	212	5397	172	189	1.66119403	0.758650004	0.115854636	1.834951456	1.09266	0.57178	24.18082192	M	0	11.84109589	F	1	12.33972603	1	1065	439	626	1	1.400722113	-0.230331773	0.861789487	0
GR_Ca,J(F89ca,F86J,31m32)_12h_28-06-17_coded_R1.eaf	Jorg	GR	Entry	NA	0	Cauna	Chimpanzee	La_Vallee	NA	NA	NA	Cauna_@_Jorg	294	147	212	5397	172	189	1.66119403	0.758650004	0.115854636	1.834951456	1.09266	0.57178	11.84109589	F	1	24.18082192	M	0	-12.33972603	0	439	1065	-626	0	-1.202266711	-0.230331773	-0.745192593	0
GR_Ca,Li_(F90Ca,15m57)11h46_coded_R1.eaf	Lila	GR	Entry	NA	0	Cauna	Chimpanzee	La_Vallee	NA	NA	NA	Cauna_@_Lila	294	147	211	21029	142	171	1.653358209	2.956022036	0.095647432	1.660194175	1.59131	0.94482	11.84109589	F	1	9.715068493	F	1	2.126027397	1	439	451	-12	0	0.074278927	0.304689237	0.19673296	1
GR_Ca,Li_(F90Ca,15m57)11h46_coded_R1.eaf	Lila	GR	Exit	37.103	1	Cauna	Chimpanzee	La_Vallee	0	bilateral	2	Cauna_@_Lila	294	147	211	21029	142	171	1.653358209	2.956022036	0.095647432	1.660194175	1.59131	0.94482	11.84109589	F	1	9.715068493	F	1	2.126027397	1	439	451	-12	0	0.074278927	0.304689237	0.19673296	1
GR_Ca,Li(7m32)11h38_coded_R1.eaf	Lila	GR	Exit	9.536	1	Cauna	Chimpanzee	La_Vallee	0	unilateral	1	Cauna_@_Lila	294	147	211	21029	142	171	1.653358209	2.956022036	0.095647432	1.660194175	1.59131	0.94482	11.84109589	F	1	9.715068493	F	1	2.126027397	1	439	451	-12	0	0.074278927	0.304689237	0.19673296	1
GR_Ca,Li(7m32)11h38_coded_R1.eaf	Lila	GR	Entry	29.143	1	Cauna	Chimpanzee	La_Vallee	NA	NA	NA	Cauna_@_Lila	294	147	211	21029	142	171	1.653358209	2.956022036	0.095647432	1.660194175	1.59131	0.94482	11.84109589	F	1	9.715068493	F	1	2.126027397	1	439	451	-12	0	0.074278927	0.304689237	0.19673296	1
GR_Cauna_Lila_(F85L,3min)_13h49_24-06-17_coded_R1.eaf	Cauna	GR	Entry	2.148	1	Lila	Chimpanzee	La_Vallee	NA	NA	NA	Cauna_@_Lila	294	147	211	21029	142	171	1.653358209	2.956022036	0.095647432	1.660194175	1.59131	0.94482	9.715068493	F	1	11.84109589	F	1	-2.126027397	0	451	439	12	1	0.124176476	0.304689237	-0.080136066	1
GR_Cauna,Conan(F206Cauna,16m49)17h11_6-09-2017_coded_R1.eaf	Cauna	GR	Exit	5.369	1	Conan	Chimpanzee	La_Vallee	0	unilateral	1	Cauna_@_Conan	294	147	93	1418	52	48	0.728731343	0.199326608	0.03502582	0.466019417	0.35728	-0.67476	22.96770716	M	0	11.84109589	F	1	11.12661127	1	1241	439	802	1	1.766637475	-1.019349622	0.782798525	0
GR_Cauna,Conan(F206Cauna,16m49)17h11_6-09-2017_coded_R1.eaf	Conan	GR	Entry	5.036	1	Cauna	Chimpanzee	La_Vallee	NA	NA	NA	Cauna_@_Conan	294	147	93	1418	52	48	0.728731343	0.199326608	0.03502582	0.466019417	0.35728	-0.67476	11.84109589	F	1	22.96770716	M	0	-11.12661127	0	439	1241	-802	0	-1.568182073	-1.019349622	-0.66620163	0
GR_Cauna,Conan(F208Lila,20m40)13h56_12-09-2017_coded_R1.eaf	Cauna	MX	Entry	3.936	1	Conan	Chimpanzee	La_Vallee	NA	NA	NA	Cauna_@_Conan	294	147	93	1418	52	48	0.728731343	0.199326608	0.03502582	0.466019417	0.35728	-0.67476	22.96770716	M	0	11.84109589	F	1	11.12661127	1	1241	439	802	1	1.766637475	-1.019349622	0.782798525	0
GR_Cauna,Conan(F208Lila,20m40)13h56_12-09-2017_coded_R1.eaf	Cauna	MX	Exit	14.698	1	Conan	Chimpanzee	La_Vallee	0	signalsonly,nogaze	4	Cauna_@_Conan	294	147	93	1418	52	48	0.728731343	0.199326608	0.03502582	0.466019417	0.35728	-0.67476	22.96770716	M	0	11.84109589	F	1	11.12661127	1	1241	439	802	1	1.766637475	-1.019349622	0.782798525	0
GR_Cauna,Conan(F209Cauna,20m40)11h19_8-09-2017_coded_R1.eaf	Conan	GR	Entry	246.98	1	Cauna	Chimpanzee	La_Vallee	NA	NA	NA	Cauna_@_Conan	294	147	93	1418	52	48	0.728731343	0.199326608	0.03502582	0.466019417	0.35728	-0.67476	11.84109589	F	1	22.96770716	M	0	-11.12661127	0	439	1241	-802	0	-1.568182073	-1.019349622	-0.66620163	0
GR_Cauna,Conan(F209Cauna,20m40)11h19_8-09-2017_coded_R1.eaf	Conan	GR	Exit	67.128	1	Cauna	Chimpanzee	La_Vallee	NA	NA	NA	Cauna_@_Conan	294	147	93	1418	52	48	0.728731343	0.199326608	0.03502582	0.466019417	0.35728	-0.67476	11.84109589	F	1	22.96770716	M	0	-11.12661127	0	439	1241	-802	0	-1.568182073	-1.019349622	-0.66620163	0
GR_Cauna,Conan(F86Conan,3m16)17h31_26-06-2017_coded_R1.eaf	Conan	GR	Entry	3.331	1	Cauna	Chimpanzee	La_Vallee	NA	NA	NA	Cauna_@_Conan	294	147	93	1418	52	48	0.728731343	0.199326608	0.03502582	0.466019417	0.35728	-0.67476	11.84109589	F	1	22.96770716	M	0	-11.12661127	0	439	1241	-802	0	-1.568182073	-1.019349622	-0.66620163	0
GR_Cauna,Conan(F86Conan,3m16)17h31_26-06-2017_coded_R1.eaf	Conan	GR	Exit	NA	0	Cauna	Chimpanzee	La_Vallee	NA	NA	NA	Cauna_@_Conan	294	147	93	1418	52	48	0.728731343	0.199326608	0.03502582	0.466019417	0.35728	-0.67476	11.84109589	F	1	22.96770716	M	0	-11.12661127	0	439	1241	-802	0	-1.568182073	-1.019349622	-0.66620163	0
GR_Cauna,Jorg(Extra,6m33)17h35_7-09-2017_coded_R1.eaf	Jorg	GR	Exit	12.926	1	Cauna	Chimpanzee	La_Vallee	0	unilateral	1	Cauna_@_Jorg	294	147	212	5397	172	189	1.66119403	0.758650004	0.115854636	1.834951456	1.09266	0.57178	11.84109589	F	1	24.18082192	M	0	-12.33972603	0	439	1065	-626	0	-1.202266711	-0.230331773	-0.745192593	0
GR_Cauna,Jorg(Extra,6m33)17h35_7-09-2017_coded_R1.eaf	Jorg	GR	Entry	8.383	1	Cauna	Chimpanzee	La_Vallee	NA	NA	NA	Cauna_@_Jorg	294	147	212	5397	172	189	1.66119403	0.758650004	0.115854636	1.834951456	1.09266	0.57178	11.84109589	F	1	24.18082192	M	0	-12.33972603	0	439	1065	-626	0	-1.202266711	-0.230331773	-0.745192593	0
GR_Cauna,Jorg(F113Cauna)(5-10-16m51-23m)11h10_7-07-17_coded_R1.eaf	Jorg	GR	Exit	31.703	1	Cauna	Chimpanzee	La_Vallee	1	mutual	3	Cauna_@_Jorg	294	147	212	5397	172	189	1.66119403	0.758650004	0.115854636	1.834951456	1.09266	0.57178	11.84109589	F	1	24.18082192	M	0	-12.33972603	0	439	1065	-626	0	-1.202266711	-0.230331773	-0.745192593	0
GR_Cauna,Jorg(F113Cauna)(5-10-16m51-23m)11h10_7-07-17_coded_R1.eaf	Jorg	GR	Entry	14.123	1	Cauna	Chimpanzee	La_Vallee	NA	NA	NA	Cauna_@_Jorg	294	147	212	5397	172	189	1.66119403	0.758650004	0.115854636	1.834951456	1.09266	0.57178	11.84109589	F	1	24.18082192	M	0	-12.33972603	0	439	1065	-626	0	-1.202266711	-0.230331773	-0.745192593	0
GR_Cauna,Jorg(F133Cauna,8m25)15h43_17-07-2017_coded_R1.eaf	Jorg	GR	Entry	NA	0	Cauna	Chimpanzee	La_Vallee	NA	NA	NA	Cauna_@_Jorg	294	147	212	5397	172	189	1.66119403	0.758650004	0.115854636	1.834951456	1.09266	0.57178	11.84109589	F	1	24.18082192	M	0	-12.33972603	0	439	1065	-626	0	-1.202266711	-0.230331773	-0.745192593	0
GR_Cauna,Jorg(F133Cauna,8m25)15h43_17-07-2017_coded_R1.eaf	Cauna	GR	Exit	40.687	1	Jorg	Chimpanzee	La_Vallee	1	mutual	3	Cauna_@_Jorg	294	147	212	5397	172	189	1.66119403	0.758650004	0.115854636	1.834951456	1.09266	0.57178	24.18082192	M	0	11.84109589	F	1	12.33972603	1	1065	439	626	1	1.400722113	-0.230331773	0.861789487	0
GR_Cauna,Jorg(F143Cauna,4m20)15h40_24-07-2017_coded_R1.eaf	Jorg	GR	Exit	15.587	1	Cauna	Chimpanzee	La_Vallee	1	mutual	3	Cauna_@_Jorg	294	147	212	5397	172	189	1.66119403	0.758650004	0.115854636	1.834951456	1.09266	0.57178	11.84109589	F	1	24.18082192	M	0	-12.33972603	0	439	1065	-626	0	-1.202266711	-0.230331773	-0.745192593	0
GR_Cauna,Jorg(F143Cauna,4m20)15h40_24-07-2017_coded_R1.eaf	Jorg	GR	Entry	5.499	1	Cauna	Chimpanzee	La_Vallee	NA	NA	NA	Cauna_@_Jorg	294	147	212	5397	172	189	1.66119403	0.758650004	0.115854636	1.834951456	1.09266	0.57178	11.84109589	F	1	24.18082192	M	0	-12.33972603	0	439	1065	-626	0	-1.202266711	-0.230331773	-0.745192593	0
GR_Cauna,Jorg(F155Cauna,33m30)13h54_2-08-17_coded_R1.eaf	Jorg	GR	Entry	NA	0	Cauna	Chimpanzee	La_Vallee	NA	NA	NA	Cauna_@_Jorg	294	147	212	5397	172	189	1.66119403	0.758650004	0.115854636	1.834951456	1.09266	0.57178	11.84109589	F	1	24.18082192	M	0	-12.33972603	0	439	1065	-626	0	-1.202266711	-0.230331773	-0.745192593	0
GR_Cauna,Jorg(F155Cauna,33m30)13h54_2-08-17_coded_R1.eaf	Jorg	GR	Exit	20.363	1	Cauna	Chimpanzee	La_Vallee	0	bilateral	2	Cauna_@_Jorg	294	147	212	5397	172	189	1.66119403	0.758650004	0.115854636	1.834951456	1.09266	0.57178	11.84109589	F	1	24.18082192	M	0	-12.33972603	0	439	1065	-626	0	-1.202266711	-0.230331773	-0.745192593	0
GR_Cauna,Jorg(F182Roy,19m55)17h17_7-09-2017_coded_R1.eaf	Cauna	GR	Exit	NA	0	Jorg	Chimpanzee	La_Vallee	NA	NA	NA	Cauna_@_Jorg	294	147	212	5397	172	189	1.66119403	0.758650004	0.115854636	1.834951456	1.09266	0.57178	24.18082192	M	0	11.84109589	F	1	12.33972603	1	1065	439	626	1	1.400722113	-0.230331773	0.861789487	0
GR_Cauna,Jorg(F182Roy,19m55)17h17_7-09-2017_coded_R1.eaf	Jorg	GR	Entry	NA	0	Cauna	Chimpanzee	La_Vallee	NA	NA	NA	Cauna_@_Jorg	294	147	212	5397	172	189	1.66119403	0.758650004	0.115854636	1.834951456	1.09266	0.57178	11.84109589	F	1	24.18082192	M	0	-12.33972603	0	439	1065	-626	0	-1.202266711	-0.230331773	-0.745192593	0
GR_Cauna,Jorg(F29Jorg,13m)11h54_24-05-2017_coded_R1.eaf	Jorg	GR	Entry	NA	0	Cauna	Chimpanzee	La_Vallee	NA	NA	NA	Cauna_@_Jorg	294	147	212	5397	172	189	1.66119403	0.758650004	0.115854636	1.834951456	1.09266	0.57178	11.84109589	F	1	24.18082192	M	0	-12.33972603	0	439	1065	-626	0	-1.202266711	-0.230331773	-0.745192593	0
GR_Cauna,Jorg(F29Jorg,13m)11h54_24-05-2017_coded_R1.eaf	Jorg	GR	Exit	24.226	1	Cauna	Chimpanzee	La_Vallee	1	mutual	3	Cauna_@_Jorg	294	147	212	5397	172	189	1.66119403	0.758650004	0.115854636	1.834951456	1.09266	0.57178	11.84109589	F	1	24.18082192	M	0	-12.33972603	0	439	1065	-626	0	-1.202266711	-0.230331773	-0.745192593	0
GR_Cauna,Jorg(F29Jorg,6m44)11h47_24-05-2017_coded_R1.eaf	Jorg	GR	Exit	6.404	1	Cauna	Chimpanzee	La_Vallee	1	mutual	3	Cauna_@_Jorg	294	147	212	5397	172	189	1.66119403	0.758650004	0.115854636	1.834951456	1.09266	0.57178	11.84109589	F	1	24.18082192	M	0	-12.33972603	0	439	1065	-626	0	-1.202266711	-0.230331773	-0.745192593	0
GR_Cauna,Jorg(F29Jorg,6m44)11h47_24-05-2017_coded_R1.eaf	Jorg	GR	Entry	10.48	1	Cauna	Chimpanzee	La_Vallee	NA	NA	NA	Cauna_@_Jorg	294	147	212	5397	172	189	1.66119403	0.758650004	0.115854636	1.834951456	1.09266	0.57178	11.84109589	F	1	24.18082192	M	0	-12.33972603	0	439	1065	-626	0	-1.202266711	-0.230331773	-0.745192593	0
GR_Cauna,Jorg(F88Cauna,2m36)14h08_27-06-2017_coded_R1.eaf	Jorg	GR	Entry	6.111	1	Cauna	Chimpanzee	La_Vallee	NA	NA	NA	Cauna_@_Jorg	294	147	212	5397	172	189	1.66119403	0.758650004	0.115854636	1.834951456	1.09266	0.57178	11.84109589	F	1	24.18082192	M	0	-12.33972603	0	439	1065	-626	0	-1.202266711	-0.230331773	-0.745192593	0
GR_Cauna,Jorg(F88Cauna,2m36)14h08_27-06-2017_coded_R1.eaf	Jorg	GR	Exit	4.69	1	Cauna	Chimpanzee	La_Vallee	0	unilateral	1	Cauna_@_Jorg	294	147	212	5397	172	189	1.66119403	0.758650004	0.115854636	1.834951456	1.09266	0.57178	11.84109589	F	1	24.18082192	M	0	-12.33972603	0	439	1065	-626	0	-1.202266711	-0.230331773	-0.745192593	0
GR_Cauna,Jorg(F99Cauna,3m39)15h35_3-07-2017_coded_R1.eaf	Cauna	GR	Exit	27.628	1	Jorg	Chimpanzee	La_Vallee	0	bilateral	2	Cauna_@_Jorg	294	147	212	5397	172	189	1.66119403	0.758650004	0.115854636	1.834951456	1.09266	0.57178	24.18082192	M	0	11.84109589	F	1	12.33972603	1	1065	439	626	1	1.400722113	-0.230331773	0.861789487	0
GR_Cauna,Jorg(F99Cauna,3m39)15h35_3-07-2017_coded_R1.eaf	Jorg	GR	Entry	39.023	1	Cauna	Chimpanzee	La_Vallee	NA	NA	NA	Cauna_@_Jorg	294	147	212	5397	172	189	1.66119403	0.758650004	0.115854636	1.834951456	1.09266	0.57178	11.84109589	F	1	24.18082192	M	0	-12.33972603	0	439	1065	-626	0	-1.202266711	-0.230331773	-0.745192593	0
GR_Cauna,Jorg(Nourrissage)12h02_12-06-2017_coded_R1.eaf	Jorg	GR	Entry	NA	0	Cauna	Chimpanzee	La_Vallee	NA	NA	NA	Cauna_@_Jorg	294	147	212	5397	172	189	1.66119403	0.758650004	0.115854636	1.834951456	1.09266	0.57178	11.84109589	F	1	24.18082192	M	0	-12.33972603	0	439	1065	-626	0	-1.202266711	-0.230331773	-0.745192593	0
GR_Cauna,Jorg(Nourrissage)12h02_12-06-2017_coded_R1.eaf	Jorg	GR	Exit	13.061	1	Cauna	Chimpanzee	La_Vallee	1	mutual	3	Cauna_@_Jorg	294	147	212	5397	172	189	1.66119403	0.758650004	0.115854636	1.834951456	1.09266	0.57178	11.84109589	F	1	24.18082192	M	0	-12.33972603	0	439	1065	-626	0	-1.202266711	-0.230331773	-0.745192593	0
GR_Cauna,Lila_11h44_12-09-2017_coded_R1.eaf	Lila	GR	Entry	NA	0	Cauna	Chimpanzee	La_Vallee	NA	NA	NA	Cauna_@_Lila	294	147	211	21029	142	171	1.653358209	2.956022036	0.095647432	1.660194175	1.59131	0.94482	11.84109589	F	1	9.715068493	F	1	2.126027397	1	439	451	-12	0	0.074278927	0.304689237	0.19673296	1
GR_Cauna,Lila_11h44_12-09-2017_coded_R1.eaf	Lila	GR	Exit	5.624	1	Cauna	Chimpanzee	La_Vallee	1	unilateral_tactile	3	Cauna_@_Lila	294	147	211	21029	142	171	1.653358209	2.956022036	0.095647432	1.660194175	1.59131	0.94482	11.84109589	F	1	9.715068493	F	1	2.126027397	1	439	451	-12	0	0.074278927	0.304689237	0.19673296	1
GR_Cauna,Lila(F110Wonder,14m10)17h14_19-07-2017_coded_R1.eaf	Lila	GR	Exit	NA	0	Cauna	Chimpanzee	La_Vallee	NA	NA	NA	Cauna_@_Lila	294	147	211	21029	142	171	1.653358209	2.956022036	0.095647432	1.660194175	1.59131	0.94482	11.84109589	F	1	9.715068493	F	1	2.126027397	1	439	451	-12	0	0.074278927	0.304689237	0.19673296	1
GR_Cauna,Lila(F110Wonder,14m10)17h14_19-07-2017_coded_R1.eaf	Lila	GR	Entry	8.901	1	Cauna	Chimpanzee	La_Vallee	NA	NA	NA	Cauna_@_Lila	294	147	211	21029	142	171	1.653358209	2.956022036	0.095647432	1.660194175	1.59131	0.94482	11.84109589	F	1	9.715068493	F	1	2.126027397	1	439	451	-12	0	0.074278927	0.304689237	0.19673296	1
GR_Cauna,Lila(F134Lila,6m03)12h07_18-07-2017_coded_R1.eaf	Lila	GR	Exit	8.276	1	Cauna	Chimpanzee	La_Vallee	0	signalsonly,nogaze	4	Cauna_@_Lila	294	147	211	21029	142	171	1.653358209	2.956022036	0.095647432	1.660194175	1.59131	0.94482	11.84109589	F	1	9.715068493	F	1	2.126027397	1	439	451	-12	0	0.074278927	0.304689237	0.19673296	1
GR_Cauna,Lila(F134Lila,6m03)12h07_18-07-2017_coded_R1.eaf	Lila	GR	Entry	6.967	1	Cauna	Chimpanzee	La_Vallee	NA	NA	NA	Cauna_@_Lila	294	147	211	21029	142	171	1.653358209	2.956022036	0.095647432	1.660194175	1.59131	0.94482	11.84109589	F	1	9.715068493	F	1	2.126027397	1	439	451	-12	0	0.074278927	0.304689237	0.19673296	1
GR_Cauna,Lila(F148Lila,16m20)12h23_25-07-2017_coded_R1.eaf	Lila	GR	Entry	NA	0	Cauna	Chimpanzee	La_Vallee	NA	NA	NA	Cauna_@_Lila	294	147	211	21029	142	171	1.653358209	2.956022036	0.095647432	1.660194175	1.59131	0.94482	11.84109589	F	1	9.715068493	F	1	2.126027397	1	439	451	-12	0	0.074278927	0.304689237	0.19673296	1
GR_Cauna,Lila(F148Lila,16m20)12h23_25-07-2017_coded_R1.eaf	Lila	GR	Exit	14.441	1	Cauna	Chimpanzee	La_Vallee	1	mutual	3	Cauna_@_Lila	294	147	211	21029	142	171	1.653358209	2.956022036	0.095647432	1.660194175	1.59131	0.94482	11.84109589	F	1	9.715068493	F	1	2.126027397	1	439	451	-12	0	0.074278927	0.304689237	0.19673296	1
GR_Cauna,Lila(F163Jorg,20m33)11h39_11-08-17_coded_R1.eaf	Cauna	GR	Exit	21.51	1	Lila	Chimpanzee	La_Vallee	0	bilateral	2	Cauna_@_Lila	294	147	211	21029	142	171	1.653358209	2.956022036	0.095647432	1.660194175	1.59131	0.94482	9.715068493	F	1	11.84109589	F	1	-2.126027397	0	451	439	12	1	0.124176476	0.304689237	-0.080136066	1
GR_Cauna,Lila(F163Jorg,20m33)11h39_11-08-17_coded_R1.eaf	Cauna	GR	Entry	27.182	1	Lila	Chimpanzee	La_Vallee	NA	NA	NA	Cauna_@_Lila	294	147	211	21029	142	171	1.653358209	2.956022036	0.095647432	1.660194175	1.59131	0.94482	9.715068493	F	1	11.84109589	F	1	-2.126027397	0	451	439	12	1	0.124176476	0.304689237	-0.080136066	1
GR_Cauna,Lila(F166Lila,6m11)15h48_9-08-17_coded_R1.eaf	Cauna	GR	Exit	NA	0	Lila	Chimpanzee	La_Vallee	NA	NA	NA	Cauna_@_Lila	294	147	211	21029	142	171	1.653358209	2.956022036	0.095647432	1.660194175	1.59131	0.94482	9.715068493	F	1	11.84109589	F	1	-2.126027397	0	451	439	12	1	0.124176476	0.304689237	-0.080136066	1
GR_Cauna,Lila(F166Lila,6m11)15h48_9-08-17_coded_R1.eaf	Cauna	GR	Entry	7.468	1	Lila	Chimpanzee	La_Vallee	NA	NA	NA	Cauna_@_Lila	294	147	211	21029	142	171	1.653358209	2.956022036	0.095647432	1.660194175	1.59131	0.94482	9.715068493	F	1	11.84109589	F	1	-2.126027397	0	451	439	12	1	0.124176476	0.304689237	-0.080136066	1
GR_Cauna,Lila(F191Cauna,27m33)12h57_23-08-17_ACTIVITY_RESUMED_coded_R1.eaf	Lila	GR	Exit	7.468	1	Cauna	Chimpanzee	La_Vallee	1	mutual	3	Cauna_@_Lila	294	147	211	21029	142	171	1.653358209	2.956022036	0.095647432	1.660194175	1.59131	0.94482	11.84109589	F	1	9.715068493	F	1	2.126027397	1	439	451	-12	0	0.074278927	0.304689237	0.19673296	1
GR_Cauna,Lila(F191Cauna,27m33)12h57_23-08-17_ACTIVITY_RESUMED_coded_R1.eaf	Lila	GR	Entry	NA	0	Cauna	Chimpanzee	La_Vallee	NA	NA	NA	Cauna_@_Lila	294	147	211	21029	142	171	1.653358209	2.956022036	0.095647432	1.660194175	1.59131	0.94482	11.84109589	F	1	9.715068493	F	1	2.126027397	1	439	451	-12	0	0.074278927	0.304689237	0.19673296	1
GR_Cauna,Lila(F192Panya,38m05)11h42_2-09-17_coded_R1.eaf	Lila	GR	Entry	7.922	1	Cauna	Chimpanzee	La_Vallee	NA	NA	NA	Cauna_@_Lila	294	147	211	21029	142	171	1.653358209	2.956022036	0.095647432	1.660194175	1.59131	0.94482	11.84109589	F	1	9.715068493	F	1	2.126027397	1	439	451	-12	0	0.074278927	0.304689237	0.19673296	1
GR_Cauna,Lila(F192Panya,38m05)11h42_2-09-17_coded_R1.eaf	Lila	GR	Exit	14.062	1	Cauna	Chimpanzee	La_Vallee	1	mutual	3	Cauna_@_Lila	294	147	211	21029	142	171	1.653358209	2.956022036	0.095647432	1.660194175	1.59131	0.94482	11.84109589	F	1	9.715068493	F	1	2.126027397	1	439	451	-12	0	0.074278927	0.304689237	0.19673296	1
GR_Cauna,Lila(F205Panya,10m37)15h26_11-09-2017_coded_R1.eaf	Lila	GR	Exit	27.968	1	Cauna	Chimpanzee	La_Vallee	1	mutual	3	Cauna_@_Lila	294	147	211	21029	142	171	1.653358209	2.956022036	0.095647432	1.660194175	1.59131	0.94482	11.84109589	F	1	9.715068493	F	1	2.126027397	1	439	451	-12	0	0.074278927	0.304689237	0.19673296	1
GR_Cauna,Lila(F205Panya,10m37)15h26_11-09-2017_coded_R1.eaf	Lila	GR	Entry	6.757	1	Cauna	Chimpanzee	La_Vallee	NA	NA	NA	Cauna_@_Lila	294	147	211	21029	142	171	1.653358209	2.956022036	0.095647432	1.660194175	1.59131	0.94482	11.84109589	F	1	9.715068493	F	1	2.126027397	1	439	451	-12	0	0.074278927	0.304689237	0.19673296	1
GR_Cauna,Lila(F20Cauna,6m59)15h44_17-05-2017_coded_R1.eaf	Cauna	GR	Entry	14.652	1	Lila	Chimpanzee	La_Vallee	NA	NA	NA	Cauna_@_Lila	294	147	211	21029	142	171	1.653358209	2.956022036	0.095647432	1.660194175	1.59131	0.94482	9.715068493	F	1	11.84109589	F	1	-2.126027397	0	451	439	12	1	0.124176476	0.304689237	-0.080136066	1
GR_Cauna,Lila(F20Cauna,6m59)15h44_17-05-2017_coded_R1.eaf	Cauna	GR	Exit	2.427	1	Lila	Chimpanzee	La_Vallee	1	mutual	3	Cauna_@_Lila	294	147	211	21029	142	171	1.653358209	2.956022036	0.095647432	1.660194175	1.59131	0.94482	9.715068493	F	1	11.84109589	F	1	-2.126027397	0	451	439	12	1	0.124176476	0.304689237	-0.080136066	1
GR_Cauna,Lila(F21Conan)14h01_17-05-2017_coded_R1.eaf	Cauna	GR	Exit	16.318	1	Lila	Chimpanzee	La_Vallee	0	unilateral	1	Cauna_@_Lila	294	147	211	21029	142	171	1.653358209	2.956022036	0.095647432	1.660194175	1.59131	0.94482	9.715068493	F	1	11.84109589	F	1	-2.126027397	0	451	439	12	1	0.124176476	0.304689237	-0.080136066	1
GR_Cauna,Lila(F21Conan)14h01_17-05-2017_coded_R1.eaf	Cauna	GR	Entry	2.29	1	Lila	Chimpanzee	La_Vallee	NA	NA	NA	Cauna_@_Lila	294	147	211	21029	142	171	1.653358209	2.956022036	0.095647432	1.660194175	1.59131	0.94482	9.715068493	F	1	11.84109589	F	1	-2.126027397	0	451	439	12	1	0.124176476	0.304689237	-0.080136066	1
GR_Cauna,Lila(F71Cauna,34m)11h42_19-06-2017_coded_R1.eaf	Lila	GR	Entry	NA	0	Cauna	Chimpanzee	La_Vallee	NA	NA	NA	Cauna_@_Lila	294	147	211	21029	142	171	1.653358209	2.956022036	0.095647432	1.660194175	1.59131	0.94482	11.84109589	F	1	9.715068493	F	1	2.126027397	1	439	451	-12	0	0.074278927	0.304689237	0.19673296	1
GR_Cauna,Lila(F71Cauna,34m)11h42_19-06-2017_coded_R1.eaf	Cauna	GR	Exit	119.336	1	Lila	Chimpanzee	La_Vallee	1	mutual	3	Cauna_@_Lila	294	147	211	21029	142	171	1.653358209	2.956022036	0.095647432	1.660194175	1.59131	0.94482	9.715068493	F	1	11.84109589	F	1	-2.126027397	0	451	439	12	1	0.124176476	0.304689237	-0.080136066	1
GR_Cauna,Panya(F169Panya,7m31)11h28_9-08-17_coded_R1.eaf	Cauna	GR	Entry	2.408	1	Panya	Chimpanzee	La_Vallee	NA	NA	NA	Cauna_@_Panya	294	147	143	7877	0	116	1.120522388	1.107260715	0	1.126213592	0.8385	0.00776	10.65076727	F	1	11.84109589	F	1	-1.190328617	0	733	439	294	1	0.710472681	-0.503029938	-0.019208815	1
GR_Cauna,Panya(F169Panya,7m31)11h28_9-08-17_coded_R1.eaf	Cauna	GR	Exit	14.861	1	Panya	Chimpanzee	La_Vallee	0	bilateral	2	Cauna_@_Panya	294	147	143	7877	0	116	1.120522388	1.107260715	0	1.126213592	0.8385	0.00776	10.65076727	F	1	11.84109589	F	1	-1.190328617	0	733	439	294	1	0.710472681	-0.503029938	-0.019208815	1
GR_Cauna,Roy(F134Wonder,5m31)14h08_4-08-17_coded_R1.eaf	Roy	GR	Entry	37.211	1	Cauna	Chimpanzee	La_Vallee	NA	NA	NA	Cauna_@_Roy	294	147	65	779	480	21	0.509328358	0.109503123	0.323315264	0.203883495	0.28651	-0.89415	11.84109589	F	1	21.44383562	M	0	-9.602739726	0	439	1666	-1227	0	-2.451784509	-1.095281512	-0.566975997	0
GR_Cauna,Roy(F134Wonder,5m31)14h08_4-08-17_coded_R1.eaf	Roy	GR	Exit	24.619	1	Cauna	Chimpanzee	La_Vallee	1	mutual	3	Cauna_@_Roy	294	147	65	779	480	21	0.509328358	0.109503123	0.323315264	0.203883495	0.28651	-0.89415	11.84109589	F	1	21.44383562	M	0	-9.602739726	0	439	1666	-1227	0	-2.451784509	-1.095281512	-0.566975997	0
GR_Cauna,Wonder(F196Conan,29m35)16h09_7-09-2017_coded_R1.eaf	Wonder	GR	Exit	11.569	1	Cauna	Chimpanzee	La_Vallee	1	mutual	3	Cauna_@_Wonder	294	147	69	1012	25	29	0.540671642	0.142255661	0.016839337	0.281553398	0.24533	-0.88089	11.84109589	F	1	21.96986301	M	0	-10.12876712	0	439	1405	-966	0	-1.90914866	-1.139465138	-0.601227835	0
GR_Cauna,Wonder(F196Conan,29m35)16h09_7-09-2017_coded_R1.eaf	Wonder	GR	Entry	38.676	1	Cauna	Chimpanzee	La_Vallee	NA	NA	NA	Cauna_@_Wonder	294	147	69	1012	25	29	0.540671642	0.142255661	0.016839337	0.281553398	0.24533	-0.88089	11.84109589	F	1	21.96986301	M	0	-10.12876712	0	439	1405	-966	0	-1.90914866	-1.139465138	-0.601227835	0
GR_Cauna,Wonder(Nourrissage,4m42)12h09_8-08-17_coded_R1.eaf	Wonder	GR	Entry	NA	0	Cauna	Chimpanzee	La_Vallee	NA	NA	NA	Cauna_@_Wonder	294	147	69	1012	25	29	0.540671642	0.142255661	0.016839337	0.281553398	0.24533	-0.88089	11.84109589	F	1	21.96986301	M	0	-10.12876712	0	439	1405	-966	0	-1.90914866	-1.139465138	-0.601227835	0
GR_Cauna,Wonder(Nourrissage,4m42)12h09_8-08-17_coded_R1.eaf	Wonder	GR	Exit	5.879	1	Cauna	Chimpanzee	La_Vallee	0	unilateral	1	Cauna_@_Wonder	294	147	69	1012	25	29	0.540671642	0.142255661	0.016839337	0.281553398	0.24533	-0.88089	11.84109589	F	1	21.96986301	M	0	-10.12876712	0	439	1405	-966	0	-1.90914866	-1.139465138	-0.601227835	0
GR_Co,J_(F89CO)_11h54_coded_R1.eaf	Jorg	GR	Entry	NA	0	Conan	Chimpanzee	La_Vallee	NA	NA	NA	Conan_@_Jorg	294	147	125	18708	190	199	0.979477612	2.629761769	0.127978959	1.932038835	1.41731	0.54359	22.96770716	M	0	24.18082192	M	0	-1.213114754	0	1241	1065	176	1	0.465143063	0.117997859	-0.020692515	1
GR_Co,J_(F89CO)_11h54_coded_R1.eaf	Conan	GR	Exit	18.603	1	Jorg	Chimpanzee	La_Vallee	0	bilateral	2	Conan_@_Jorg	294	147	125	18708	190	199	0.979477612	2.629761769	0.127978959	1.932038835	1.41731	0.54359	24.18082192	M	0	22.96770716	M	0	1.213114754	1	1065	1241	-176	0	-0.266687661	0.117997859	0.13728941	1
GR_Co,J_11h32_coded_R1.eaf	Jorg	GR	Entry	NA	0	Conan	Chimpanzee	La_Vallee	NA	NA	NA	Conan_@_Jorg	294	147	125	18708	190	199	0.979477612	2.629761769	0.127978959	1.932038835	1.41731	0.54359	22.96770716	M	0	24.18082192	M	0	-1.213114754	0	1241	1065	176	1	0.465143063	0.117997859	-0.020692515	1
GR_Co,J_11h32_coded_R1.eaf	Conan	GR	Exit	2.31	1	Jorg	Chimpanzee	La_Vallee	1	mutual	3	Conan_@_Jorg	294	147	125	18708	190	199	0.979477612	2.629761769	0.127978959	1.932038835	1.41731	0.54359	24.18082192	M	0	22.96770716	M	0	1.213114754	1	1065	1241	-176	0	-0.266687661	0.117997859	0.13728941	1
GR_Co,J(14m28)_16h09_7-09-17_coded_R1.eaf	Jorg	GR	Exit	6.395	1	Conan	Chimpanzee	La_Vallee	0	unilateral	1	Conan_@_Jorg	294	147	125	18708	190	199	0.979477612	2.629761769	0.127978959	1.932038835	1.41731	0.54359	22.96770716	M	0	24.18082192	M	0	-1.213114754	0	1241	1065	176	1	0.465143063	0.117997859	-0.020692515	1
GR_Co,J(14m28)_16h09_7-09-17_coded_R1.eaf	Jorg	GR	Entry	4.212	1	Conan	Chimpanzee	La_Vallee	NA	NA	NA	Conan_@_Jorg	294	147	125	18708	190	199	0.979477612	2.629761769	0.127978959	1.932038835	1.41731	0.54359	22.96770716	M	0	24.18082192	M	0	-1.213114754	0	1241	1065	176	1	0.465143063	0.117997859	-0.020692515	1
GR_Conan_Wonder_(F80Co,F73W_suite)_15h30_21-06-17_coded_R1.eaf	Wonder	GR	Entry	12.779	1	Conan	Chimpanzee	La_Vallee	NA	NA	NA	Conan_@_Wonder	294	147	155	32919	0	291	1.214552239	4.627385487	0	2.825242718	2.1668	1.41887	22.96770716	M	0	21.96986301	M	0	0.99784415	1	1241	1405	-164	0	-0.241738886	0.922154876	0.123272243	1
GR_Conan_Wonder_(F80Co,F73W_suite)_15h30_21-06-17_coded_R1.eaf	Conan	GR	Exit	22.153	1	Wonder	Chimpanzee	La_Vallee	1	mutual	3	Conan_@_Wonder	294	147	155	32919	0	291	1.214552239	4.627385487	0	2.825242718	2.1668	1.41887	21.96986301	M	0	22.96770716	M	0	-0.99784415	0	1405	1241	164	1	0.440194288	0.922154876	-0.006675348	1
GR_Conan_Wonder_12h27_14-06-17_coded_R1.eaf	Wonder	GR	Entry	NA	0	Conan	Chimpanzee	La_Vallee	NA	NA	NA	Conan_@_Wonder	294	147	155	32919	0	291	1.214552239	4.627385487	0	2.825242718	2.1668	1.41887	22.96770716	M	0	21.96986301	M	0	0.99784415	1	1241	1405	-164	0	-0.241738886	0.922154876	0.123272243	1
GR_Conan_Wonder_12h27_14-06-17_coded_R1.eaf	Wonder	GR	Exit	1.961	1	Conan	Chimpanzee	La_Vallee	0	bilateral	2	Conan_@_Wonder	294	147	155	32919	0	291	1.214552239	4.627385487	0	2.825242718	2.1668	1.41887	22.96770716	M	0	21.96986301	M	0	0.99784415	1	1241	1405	-164	0	-0.241738886	0.922154876	0.123272243	1
GR_Conan,Cauna_11h35_5-09-2017_coded_R1.eaf	Conan	GR	Exit	1.622	1	Cauna	Chimpanzee	La_Vallee	0	signalsonly,nogaze	4	Cauna_@_Conan	294	147	93	1418	52	48	0.728731343	0.199326608	0.03502582	0.466019417	0.35728	-0.67476	11.84109589	F	1	22.96770716	M	0	-11.12661127	0	439	1241	-802	0	-1.568182073	-1.019349622	-0.66620163	0
GR_Conan,Cauna_11h35_5-09-2017_coded_R1.eaf	Conan	GR	Entry	4.297	1	Cauna	Chimpanzee	La_Vallee	NA	NA	NA	Cauna_@_Conan	294	147	93	1418	52	48	0.728731343	0.199326608	0.03502582	0.466019417	0.35728	-0.67476	11.84109589	F	1	22.96770716	M	0	-11.12661127	0	439	1241	-802	0	-1.568182073	-1.019349622	-0.66620163	0
GR_Conan,Cauna(F172Wonder,23m05)12h43_6-09-2017_coded_R1.eaf	Conan	GR	Exit	5.838	1	Cauna	Chimpanzee	La_Vallee	0	unilateral	1	Cauna_@_Conan	294	147	93	1418	52	48	0.728731343	0.199326608	0.03502582	0.466019417	0.35728	-0.67476	11.84109589	F	1	22.96770716	M	0	-11.12661127	0	439	1241	-802	0	-1.568182073	-1.019349622	-0.66620163	0
GR_Conan,Cauna(F172Wonder,23m05)12h43_6-09-2017_coded_R1.eaf	Conan	GR	Entry	8.008	1	Cauna	Chimpanzee	La_Vallee	NA	NA	NA	Cauna_@_Conan	294	147	93	1418	52	48	0.728731343	0.199326608	0.03502582	0.466019417	0.35728	-0.67476	11.84109589	F	1	22.96770716	M	0	-11.12661127	0	439	1241	-802	0	-1.568182073	-1.019349622	-0.66620163	0
GR_Conan,Cauna(F184Panya,7m10)12h09_21-08-17_coded_R1.eaf	Conan	GR	Exit	9.15	1	Cauna	Chimpanzee	La_Vallee	0	unilateral	1	Cauna_@_Conan	294	147	93	1418	52	48	0.728731343	0.199326608	0.03502582	0.466019417	0.35728	-0.67476	11.84109589	F	1	22.96770716	M	0	-11.12661127	0	439	1241	-802	0	-1.568182073	-1.019349622	-0.66620163	0
GR_Conan,Cauna(F192Conan-part2,8m15)10h46_6-09-2017_coded_R1.eaf	Cauna	GR	Exit	11.39	1	Conan	Chimpanzee	La_Vallee	0	bilateral	2	Cauna_@_Conan	294	147	93	1418	52	48	0.728731343	0.199326608	0.03502582	0.466019417	0.35728	-0.67476	22.96770716	M	0	11.84109589	F	1	11.12661127	1	1241	439	802	1	1.766637475	-1.019349622	0.782798525	0
GR_Conan,Cauna(F192Conan-part2,8m15)10h46_6-09-2017_coded_R1.eaf	Conan	GR	Entry	15.821	1	Cauna	Chimpanzee	La_Vallee	NA	NA	NA	Cauna_@_Conan	294	147	93	1418	52	48	0.728731343	0.199326608	0.03502582	0.466019417	0.35728	-0.67476	11.84109589	F	1	22.96770716	M	0	-11.12661127	0	439	1241	-802	0	-1.568182073	-1.019349622	-0.66620163	0
GR_Conan,Jorg(F106Wonder,14m40)11h45_13-07-2017_coded_R1.eaf	Conan	GR	Entry	NA	0	Jorg	Chimpanzee	La_Vallee	NA	NA	NA	Conan_@_Jorg	294	147	125	18708	190	199	0.979477612	2.629761769	0.127978959	1.932038835	1.41731	0.54359	24.18082192	M	0	22.96770716	M	0	1.213114754	1	1065	1241	-176	0	-0.266687661	0.117997859	0.13728941	1
GR_Conan,Jorg(F106Wonder,14m40)11h45_13-07-2017_coded_R1.eaf	Jorg	GR	Exit	20.162	1	Conan	Chimpanzee	La_Vallee	1	mutual	3	Conan_@_Jorg	294	147	125	18708	190	199	0.979477612	2.629761769	0.127978959	1.932038835	1.41731	0.54359	22.96770716	M	0	24.18082192	M	0	-1.213114754	0	1241	1065	176	1	0.465143063	0.117997859	-0.020692515	1
GR_Conan,Jorg(F182Roy,17m42)17h15_7-09-2017_coded_R1.eaf	Jorg	GR	Entry	NA	0	Conan	Chimpanzee	La_Vallee	NA	NA	NA	Conan_@_Jorg	294	147	125	18708	190	199	0.979477612	2.629761769	0.127978959	1.932038835	1.41731	0.54359	22.96770716	M	0	24.18082192	M	0	-1.213114754	0	1241	1065	176	1	0.465143063	0.117997859	-0.020692515	1
GR_Conan,Jorg(F182Roy,17m42)17h15_7-09-2017_coded_R1.eaf	Jorg	GR	Exit	18.328	1	Conan	Chimpanzee	La_Vallee	0	bilateral	2	Conan_@_Jorg	294	147	125	18708	190	199	0.979477612	2.629761769	0.127978959	1.932038835	1.41731	0.54359	22.96770716	M	0	24.18082192	M	0	-1.213114754	0	1241	1065	176	1	0.465143063	0.117997859	-0.020692515	1
GR_Conan,Jorg(F183Wonder,22m03)13h58_11-09-2017_coded_R1.eaf	Conan	GR	Exit	5.054	1	Jorg	Chimpanzee	La_Vallee	1	mutual	3	Conan_@_Jorg	294	147	125	18708	190	199	0.979477612	2.629761769	0.127978959	1.932038835	1.41731	0.54359	24.18082192	M	0	22.96770716	M	0	1.213114754	1	1065	1241	-176	0	-0.266687661	0.117997859	0.13728941	1
GR_Conan,Jorg(F183Wonder,22m03)13h58_11-09-2017_coded_R1.eaf	Jorg	GR	Entry	4.272	1	Conan	Chimpanzee	La_Vallee	NA	NA	NA	Conan_@_Jorg	294	147	125	18708	190	199	0.979477612	2.629761769	0.127978959	1.932038835	1.41731	0.54359	22.96770716	M	0	24.18082192	M	0	-1.213114754	0	1241	1065	176	1	0.465143063	0.117997859	-0.020692515	1
GR_Conan,Jorg(F184Conan,15m10)17h45_1-09-2017_BAD_VISION_coded_R1.eaf	Conan	GR	Exit	24.941	1	Jorg	Chimpanzee	La_Vallee	0	bilateral	2	Conan_@_Jorg	294	147	125	18708	190	199	0.979477612	2.629761769	0.127978959	1.932038835	1.41731	0.54359	24.18082192	M	0	22.96770716	M	0	1.213114754	1	1065	1241	-176	0	-0.266687661	0.117997859	0.13728941	1
GR_Conan,Jorg(F184Conan,15m10)17h45_1-09-2017_BAD_VISION_coded_R1.eaf	Conan	GR	Entry	12.791	1	Jorg	Chimpanzee	La_Vallee	NA	NA	NA	Conan_@_Jorg	294	147	125	18708	190	199	0.979477612	2.629761769	0.127978959	1.932038835	1.41731	0.54359	24.18082192	M	0	22.96770716	M	0	1.213114754	1	1065	1241	-176	0	-0.266687661	0.117997859	0.13728941	1
GR_Conan,Jorg(F184Conan,15m10)17h55_1-09-2017_BAD_VISION_coded_R1.eaf	Jorg	GR	Entry	NA	0	Conan	Chimpanzee	La_Vallee	NA	NA	NA	Conan_@_Jorg	294	147	125	18708	190	199	0.979477612	2.629761769	0.127978959	1.932038835	1.41731	0.54359	22.96770716	M	0	24.18082192	M	0	-1.213114754	0	1241	1065	176	1	0.465143063	0.117997859	-0.020692515	1
GR_Conan,Jorg(F184Conan,15m10)17h55_1-09-2017_BAD_VISION_coded_R1.eaf	Jorg	GR	Exit	8.897	1	Conan	Chimpanzee	La_Vallee	0	bilateral	2	Conan_@_Jorg	294	147	125	18708	190	199	0.979477612	2.629761769	0.127978959	1.932038835	1.41731	0.54359	22.96770716	M	0	24.18082192	M	0	-1.213114754	0	1241	1065	176	1	0.465143063	0.117997859	-0.020692515	1
GR_Conan,Jorg(F51Wonder,5m14)12h25_9-06-2017_coded_R1.eaf	Conan	GR	Entry	3.881	1	Jorg	Chimpanzee	La_Vallee	NA	NA	NA	Conan_@_Jorg	294	147	125	18708	190	199	0.979477612	2.629761769	0.127978959	1.932038835	1.41731	0.54359	24.18082192	M	0	22.96770716	M	0	1.213114754	1	1065	1241	-176	0	-0.266687661	0.117997859	0.13728941	1
GR_Conan,Jorg(F51Wonder,5m14)12h25_9-06-2017_coded_R1.eaf	Jorg	GR	Exit	19.045	1	Conan	Chimpanzee	La_Vallee	NA	NA	NA	Conan_@_Jorg	294	147	125	18708	190	199	0.979477612	2.629761769	0.127978959	1.932038835	1.41731	0.54359	22.96770716	M	0	24.18082192	M	0	-1.213114754	0	1241	1065	176	1	0.465143063	0.117997859	-0.020692515	1
GR_Conan,Lila(F147Conan,12m52)15h49_4-08-17_coded_R1.eaf	Conan	GR	Entry	10.192	1	Lila	Chimpanzee	La_Vallee	NA	NA	NA	Conan_@_Lila	294	147	126	886	2327	46	0.987313433	0.124543988	1.567405459	0.446601942	0.78147	-0.31335	9.715068493	F	1	22.96770716	M	0	-13.25263867	0	451	1241	-790	0	-1.543233298	-0.564219646	-0.804636143	0
GR_Conan,Lila(F147Conan,12m52)15h49_4-08-17_coded_R1.eaf	Conan	GR	Exit	10.628	1	Lila	Chimpanzee	La_Vallee	1	mutual	3	Conan_@_Lila	294	147	126	886	2327	46	0.987313433	0.124543988	1.567405459	0.446601942	0.78147	-0.31335	9.715068493	F	1	22.96770716	M	0	-13.25263867	0	451	1241	-790	0	-1.543233298	-0.564219646	-0.804636143	0
GR_Conan,Lila(F172Wonder,12m50)12h32_6-09-2017_coded_R1.eaf	Conan	GR	Entry	16.863	1	Lila	Chimpanzee	La_Vallee	NA	NA	NA	Conan_@_Lila	294	147	126	886	2327	46	0.987313433	0.124543988	1.567405459	0.446601942	0.78147	-0.31335	9.715068493	F	1	22.96770716	M	0	-13.25263867	0	451	1241	-790	0	-1.543233298	-0.564219646	-0.804636143	0
GR_Conan,Lila(F172Wonder,12m50)12h32_6-09-2017_coded_R1.eaf	Lila	GR	Exit	10.682	1	Conan	Chimpanzee	La_Vallee	0	unilateral	1	Conan_@_Lila	294	147	126	886	2327	46	0.987313433	0.124543988	1.567405459	0.446601942	0.78147	-0.31335	22.96770716	M	0	9.715068493	F	1	13.25263867	1	1241	451	790	1	1.7416887	-0.564219646	0.921233038	0
GR_Conan,Lila(F172Wonder,23m31)12h43_6-09-2017_coded_R1.eaf	Lila	GR	Entry	14.487	1	Conan	Chimpanzee	La_Vallee	NA	NA	NA	Conan_@_Lila	294	147	126	886	2327	46	0.987313433	0.124543988	1.567405459	0.446601942	0.78147	-0.31335	22.96770716	M	0	9.715068493	F	1	13.25263867	1	1241	451	790	1	1.7416887	-0.564219646	0.921233038	0
GR_Conan,Lila(F172Wonder,23m31)12h43_6-09-2017_coded_R1.eaf	Lila	GR	Exit	7.099	1	Conan	Chimpanzee	La_Vallee	0	signalsonly,nogaze	4	Conan_@_Lila	294	147	126	886	2327	46	0.987313433	0.124543988	1.567405459	0.446601942	0.78147	-0.31335	22.96770716	M	0	9.715068493	F	1	13.25263867	1	1241	451	790	1	1.7416887	-0.564219646	0.921233038	0
GR_Conan,Lila(F182Roy,7m27)17h05_7-09-2017_coded_R1.eaf	Lila	GR	Exit	NA	0	Conan	Chimpanzee	La_Vallee	NA	NA	NA	Conan_@_Lila	294	147	126	886	2327	46	0.987313433	0.124543988	1.567405459	0.446601942	0.78147	-0.31335	22.96770716	M	0	9.715068493	F	1	13.25263867	1	1241	451	790	1	1.7416887	-0.564219646	0.921233038	0
GR_Conan,Lila(F182Roy,7m27)17h05_7-09-2017_coded_R1.eaf	Conan	GR	Entry	26.761	1	Lila	Chimpanzee	La_Vallee	NA	NA	NA	Conan_@_Lila	294	147	126	886	2327	46	0.987313433	0.124543988	1.567405459	0.446601942	0.78147	-0.31335	9.715068493	F	1	22.96770716	M	0	-13.25263867	0	451	1241	-790	0	-1.543233298	-0.564219646	-0.804636143	0
GR_Conan,Lila(F188Conan,6m55)12h13_4-09-2017_coded_R1.eaf	Conan	GR	Exit	3.422	1	Lila	Chimpanzee	La_Vallee	0	unilateral	1	Conan_@_Lila	294	147	126	886	2327	46	0.987313433	0.124543988	1.567405459	0.446601942	0.78147	-0.31335	9.715068493	F	1	22.96770716	M	0	-13.25263867	0	451	1241	-790	0	-1.543233298	-0.564219646	-0.804636143	0
GR_Conan,Lila(F188Conan,6m55)12h13_4-09-2017_coded_R1.eaf	Lila	GR	Entry	5.985	1	Conan	Chimpanzee	La_Vallee	NA	NA	NA	Conan_@_Lila	294	147	126	886	2327	46	0.987313433	0.124543988	1.567405459	0.446601942	0.78147	-0.31335	22.96770716	M	0	9.715068493	F	1	13.25263867	1	1241	451	790	1	1.7416887	-0.564219646	0.921233038	0
GR_Conan,Lila(F2Panya,19m20)17h40_8-05-2017_coded_R1.eaf	Conan	GR	Exit	6.441	1	Lila	Chimpanzee	La_Vallee	0	unilateral	1	Conan_@_Lila	294	147	126	886	2327	46	0.987313433	0.124543988	1.567405459	0.446601942	0.78147	-0.31335	9.715068493	F	1	22.96770716	M	0	-13.25263867	0	451	1241	-790	0	-1.543233298	-0.564219646	-0.804636143	0
GR_Conan,Lila(F2Panya,19m20)17h40_8-05-2017_coded_R1.eaf	Conan	GR	Entry	36.648	1	Lila	Chimpanzee	La_Vallee	NA	NA	NA	Conan_@_Lila	294	147	126	886	2327	46	0.987313433	0.124543988	1.567405459	0.446601942	0.78147	-0.31335	9.715068493	F	1	22.96770716	M	0	-13.25263867	0	451	1241	-790	0	-1.543233298	-0.564219646	-0.804636143	0
GR_Conan,Lila(F56Conan,3m25)14h05_8-06-2017_coded_R1.eaf	Wonder	GR	Entry	3.955	1	Lila	Chimpanzee	La_Vallee	NA	NA	NA	Lila_@_Wonder	294	147	166	2614	1731	50	1.300746269	0.367446935	1.165955672	0.485436893	0.8299	-0.1006	9.715068493	F	1	21.96986301	M	0	-12.25479452	0	451	1405	-954	0	-1.884199885	-0.512257213	-0.739662348	0
GR_Conan,Lila(F56Conan,3m25)14h05_8-06-2017_coded_R1.eaf	Lila	GR	Exit	11.625	1	Conan	Chimpanzee	La_Vallee	1	unilateral_tactile	3	Conan_@_Lila	294	147	126	886	2327	46	0.987313433	0.124543988	1.567405459	0.446601942	0.78147	-0.31335	22.96770716	M	0	9.715068493	F	1	13.25263867	1	1241	451	790	1	1.7416887	-0.564219646	0.921233038	0
GR_Conan,Lila(F56Roy,5m45-8m25)17h38_12-06-2017_coded_R1.eaf	Conan	GR	Entry	NA	0	Lila	Chimpanzee	La_Vallee	NA	NA	NA	Conan_@_Lila	294	147	126	886	2327	46	0.987313433	0.124543988	1.567405459	0.446601942	0.78147	-0.31335	9.715068493	F	1	22.96770716	M	0	-13.25263867	0	451	1241	-790	0	-1.543233298	-0.564219646	-0.804636143	0
GR_Conan,Lila(F56Roy,5m45-8m25)17h38_12-06-2017_coded_R1.eaf	Lila	GR	Exit	8.122	1	Conan	Chimpanzee	La_Vallee	1	mutual	3	Conan_@_Lila	294	147	126	886	2327	46	0.987313433	0.124543988	1.567405459	0.446601942	0.78147	-0.31335	22.96770716	M	0	9.715068493	F	1	13.25263867	1	1241	451	790	1	1.7416887	-0.564219646	0.921233038	0
GR_Conan,Roy(F106Wonder,9m40)11h54_13-07-2017_coded_R1.eaf	Roy	GR	Exit	NA	0	Conan	Chimpanzee	La_Vallee	NA	NA	NA	Conan_@_Roy	294	147	104	5512	53	104	0.814925373	0.77481542	0.035699394	1.009708738	0.65879	-0.29829	22.96770716	M	0	21.44383562	M	0	1.523871547	1	1241	1666	-425	0	-0.784374735	-0.695847798	0.157524081	1
GR_Conan,Roy(F106Wonder,9m40)11h54_13-07-2017_coded_R1.eaf	Roy	GR	Entry	14.187	1	Conan	Chimpanzee	La_Vallee	NA	NA	NA	Conan_@_Roy	294	147	104	5512	53	104	0.814925373	0.77481542	0.035699394	1.009708738	0.65879	-0.29829	22.96770716	M	0	21.44383562	M	0	1.523871547	1	1241	1666	-425	0	-0.784374735	-0.695847798	0.157524081	1
GR_Conan,Roy(F134Panya,19m30)11h44_21-07-17_coded_R1.eaf	Conan	GR	Exit	15.24	1	Roy	Chimpanzee	La_Vallee	0	unilateral	1	Conan_@_Roy	294	147	104	5512	53	104	0.814925373	0.77481542	0.035699394	1.009708738	0.65879	-0.29829	21.44383562	M	0	22.96770716	M	0	-1.523871547	0	1666	1241	425	1	0.982830138	-0.695847798	-0.040927186	1
GR_Conan,Roy(F134Panya,19m30)11h44_21-07-17_coded_R1.eaf	Roy	GR	Entry	4.025	1	Conan	Chimpanzee	La_Vallee	NA	NA	NA	Conan_@_Roy	294	147	104	5512	53	104	0.814925373	0.77481542	0.035699394	1.009708738	0.65879	-0.29829	22.96770716	M	0	21.44383562	M	0	1.523871547	1	1241	1666	-425	0	-0.784374735	-0.695847798	0.157524081	1
GR_Conan,Roy(F41Roy,8m05)11h07_6-06-2017_coded_R1.eaf	Roy	GR	Entry	NA	0	Conan	Chimpanzee	La_Vallee	NA	NA	NA	Conan_@_Roy	294	147	104	5512	53	104	0.814925373	0.77481542	0.035699394	1.009708738	0.65879	-0.29829	22.96770716	M	0	21.44383562	M	0	1.523871547	1	1241	1666	-425	0	-0.784374735	-0.695847798	0.157524081	1
GR_Conan,Roy(F41Roy,8m05)11h07_6-06-2017_coded_R1.eaf	Roy	GR	Exit	15.409	1	Conan	Chimpanzee	La_Vallee	0	bilateral	2	Conan_@_Roy	294	147	104	5512	53	104	0.814925373	0.77481542	0.035699394	1.009708738	0.65879	-0.29829	22.96770716	M	0	21.44383562	M	0	1.523871547	1	1241	1666	-425	0	-0.784374735	-0.695847798	0.157524081	1
GR_Conan,Wonder(F156Conan,33m)11h18_10-08-17_coded_R1.eaf	Wonder	GR	Exit	7.288	1	Conan	Chimpanzee	La_Vallee	1	mutual	3	Conan_@_Wonder	294	147	155	32919	0	291	1.214552239	4.627385487	0	2.825242718	2.1668	1.41887	22.96770716	M	0	21.96986301	M	0	0.99784415	1	1241	1405	-164	0	-0.241738886	0.922154876	0.123272243	1
GR_Conan,Wonder(F156Conan,33m)11h18_10-08-17_coded_R1.eaf	Wonder	GR	Entry	NA	0	Conan	Chimpanzee	La_Vallee	NA	NA	NA	Conan_@_Wonder	294	147	155	32919	0	291	1.214552239	4.627385487	0	2.825242718	2.1668	1.41887	22.96770716	M	0	21.96986301	M	0	0.99784415	1	1241	1405	-164	0	-0.241738886	0.922154876	0.123272243	1
GR_Conan,Wonder(F199Conan,13m20)10h34_11-09-2017.eaf	Conan	GR	Exit	NA	0	Wonder	Chimpanzee	La_Vallee	NA	NA	NA	Conan_@_Wonder	294	147	155	32919	0	291	1.214552239	4.627385487	0	2.825242718	2.1668	1.41887	21.96986301	M	0	22.96770716	M	0	-0.99784415	0	1405	1241	164	1	0.440194288	0.922154876	-0.006675348	1
GR_Conan,Wonder(F199Conan,13m20)10h34_11-09-2017.eaf	Conan	GR	Entry	21.317	1	Wonder	Chimpanzee	La_Vallee	NA	NA	NA	Conan_@_Wonder	294	147	155	32919	0	291	1.214552239	4.627385487	0	2.825242718	2.1668	1.41887	21.96986301	M	0	22.96770716	M	0	-0.99784415	0	1405	1241	164	1	0.440194288	0.922154876	-0.006675348	1
GR_Conan,Wonder(F199Conan,13m20)10h50_11-09-2017_coded_R1_2.eaf	Conan	GR	Entry	7.661	1	Wonder	Chimpanzee	La_Vallee	NA	NA	NA	Conan_@_Wonder	294	147	155	32919	0	291	1.214552239	4.627385487	0	2.825242718	2.1668	1.41887	21.96986301	M	0	22.96770716	M	0	-0.99784415	0	1405	1241	164	1	0.440194288	0.922154876	-0.006675348	1
GR_Conan,Wonder(F199Conan,13m20)10h50_11-09-2017_coded_R1_2.eaf	Conan	GR	Exit	19.662	1	Wonder	Chimpanzee	La_Vallee	NA	NA	NA	Conan_@_Wonder	294	147	155	32919	0	291	1.214552239	4.627385487	0	2.825242718	2.1668	1.41887	21.96986301	M	0	22.96770716	M	0	-0.99784415	0	1405	1241	164	1	0.440194288	0.922154876	-0.006675348	1
GR_Conan,Wonder(F199Conan,28m35)10h21_11-09-2017_coded_R1.eaf	Conan	GR	Entry	8.754	1	Wonder	Chimpanzee	La_Vallee	NA	NA	NA	Conan_@_Wonder	294	147	155	32919	0	291	1.214552239	4.627385487	0	2.825242718	2.1668	1.41887	21.96986301	M	0	22.96770716	M	0	-0.99784415	0	1405	1241	164	1	0.440194288	0.922154876	-0.006675348	1
GR_Conan,Wonder(F199Conan,28m35)10h21_11-09-2017_coded_R1.eaf	Conan	GR	Exit	6.102	1	Wonder	Chimpanzee	La_Vallee	0	unilateral	1	Conan_@_Wonder	294	147	155	32919	0	291	1.214552239	4.627385487	0	2.825242718	2.1668	1.41887	21.96986301	M	0	22.96770716	M	0	-0.99784415	0	1405	1241	164	1	0.440194288	0.922154876	-0.006675348	1
GR_Conan,Wonder(F200Conan,2m40)14h54_11-09-2017_coded_R1.eaf	Conan	GR	Entry	1.929	1	Wonder	Chimpanzee	La_Vallee	NA	NA	NA	Conan_@_Wonder	294	147	155	32919	0	291	1.214552239	4.627385487	0	2.825242718	2.1668	1.41887	21.96986301	M	0	22.96770716	M	0	-0.99784415	0	1405	1241	164	1	0.440194288	0.922154876	-0.006675348	1
GR_Conan,Wonder(F200Conan,2m40)14h54_11-09-2017_coded_R1.eaf	Conan	GR	Exit	15.283	1	Wonder	Chimpanzee	La_Vallee	1	mutual	3	Conan_@_Wonder	294	147	155	32919	0	291	1.214552239	4.627385487	0	2.825242718	2.1668	1.41887	21.96986301	M	0	22.96770716	M	0	-0.99784415	0	1405	1241	164	1	0.440194288	0.922154876	-0.006675348	1
GR_Conan,Wonder(F209Cauna18m40)11h17_8-09-2017_coded_R1.eaf	Conan	GR	Entry	NA	0	Wonder	Chimpanzee	La_Vallee	NA	NA	NA	Conan_@_Wonder	294	147	155	32919	0	291	1.214552239	4.627385487	0	2.825242718	2.1668	1.41887	21.96986301	M	0	22.96770716	M	0	-0.99784415	0	1405	1241	164	1	0.440194288	0.922154876	-0.006675348	1
GR_Conan,Wonder(F209Cauna18m40)11h17_8-09-2017_coded_R1.eaf	Conan	GR	Exit	2.779	1	Wonder	Chimpanzee	La_Vallee	0	unilateral	1	Conan_@_Wonder	294	147	155	32919	0	291	1.214552239	4.627385487	0	2.825242718	2.1668	1.41887	21.96986301	M	0	22.96770716	M	0	-0.99784415	0	1405	1241	164	1	0.440194288	0.922154876	-0.006675348	1
GR_Conan,Wonder(F38Roy,1m38)11h09_2-06-2017_coded_R1.eaf	Conan	GR	Entry	9.305	1	Wonder	Chimpanzee	La_Vallee	NA	NA	NA	Conan_@_Wonder	294	147	155	32919	0	291	1.214552239	4.627385487	0	2.825242718	2.1668	1.41887	21.96986301	M	0	22.96770716	M	0	-0.99784415	0	1405	1241	164	1	0.440194288	0.922154876	-0.006675348	1
GR_Conan,Wonder(F38Roy,1m38)11h09_2-06-2017_coded_R1.eaf	Wonder	GR	Exit	4.236	1	Conan	Chimpanzee	La_Vallee	0	bilateral	2	Conan_@_Wonder	294	147	155	32919	0	291	1.214552239	4.627385487	0	2.825242718	2.1668	1.41887	22.96770716	M	0	21.96986301	M	0	0.99784415	1	1241	1405	-164	0	-0.241738886	0.922154876	0.123272243	1
GR_Conan,Wonder(F38Wonder,6m40)10h13_2-06-2017_coded_R1.eaf	Conan	GR	Exit	NA	0	Wonder	Chimpanzee	La_Vallee	NA	NA	NA	Conan_@_Lila	294	147	126	886	2327	46	0.987313433	0.124543988	1.567405459	0.446601942	0.78147	-0.31335	9.715068493	F	1	22.96770716	M	0	-13.25263867	0	451	1241	-790	0	-1.543233298	-0.564219646	-0.804636143	0
GR_Conan,Wonder(F38Wonder,6m40)10h13_2-06-2017_coded_R1.eaf	Conan	GR	Entry	7.955	1	Wonder	Chimpanzee	La_Vallee	NA	NA	NA	Conan_@_Wonder	294	147	155	32919	0	291	1.214552239	4.627385487	0	2.825242718	2.1668	1.41887	21.96986301	M	0	22.96770716	M	0	-0.99784415	0	1405	1241	164	1	0.440194288	0.922154876	-0.006675348	1
GR_Conan,Wonder(F39Conan,4m30)14h28_29-05-2017_coded_R1.eaf	Wonder	GR	Entry	NA	0	Conan	Chimpanzee	La_Vallee	NA	NA	NA	Conan_@_Wonder	294	147	155	32919	0	291	1.214552239	4.627385487	0	2.825242718	2.1668	1.41887	22.96770716	M	0	21.96986301	M	0	0.99784415	1	1241	1405	-164	0	-0.241738886	0.922154876	0.123272243	1
GR_Conan,Wonder(F39Conan,4m30)14h28_29-05-2017_coded_R1.eaf	Wonder	GR	Exit	0.911	1	Conan	Chimpanzee	La_Vallee	0	unilateral	1	Conan_@_Wonder	294	147	155	32919	0	291	1.214552239	4.627385487	0	2.825242718	2.1668	1.41887	22.96770716	M	0	21.96986301	M	0	0.99784415	1	1241	1405	-164	0	-0.241738886	0.922154876	0.123272243	1
GR_Conan,Wonder(F41Roy,18m56)11h17_6-06-2017_coded_R1.eaf	Wonder	GR	Entry	NA	0	Conan	Chimpanzee	La_Vallee	NA	NA	NA	Conan_@_Wonder	294	147	155	32919	0	291	1.214552239	4.627385487	0	2.825242718	2.1668	1.41887	22.96770716	M	0	21.96986301	M	0	0.99784415	1	1241	1405	-164	0	-0.241738886	0.922154876	0.123272243	1
GR_Conan,Wonder(F41Roy,18m56)11h17_6-06-2017_coded_R1.eaf	Wonder	GR	Exit	17.734	1	Conan	Chimpanzee	La_Vallee	1	mutual	3	Conan_@_Wonder	294	147	155	32919	0	291	1.214552239	4.627385487	0	2.825242718	2.1668	1.41887	22.96770716	M	0	21.96986301	M	0	0.99784415	1	1241	1405	-164	0	-0.241738886	0.922154876	0.123272243	1
GR_Conan,Wonder(F57Lila)13h27_12-06-2017_coded_R1.eaf	Conan	GR	Entry	11.832	1	Wonder	Chimpanzee	La_Vallee	NA	NA	NA	Conan_@_Wonder	294	147	155	32919	0	291	1.214552239	4.627385487	0	2.825242718	2.1668	1.41887	21.96986301	M	0	22.96770716	M	0	-0.99784415	0	1405	1241	164	1	0.440194288	0.922154876	-0.006675348	1
GR_Conan,Wonder(F57Lila)13h27_12-06-2017_coded_R1.eaf	Conan	GR	Exit	5.344	1	Wonder	Chimpanzee	La_Vallee	1	mutual	3	Conan_@_Wonder	294	147	155	32919	0	291	1.214552239	4.627385487	0	2.825242718	2.1668	1.41887	21.96986301	M	0	22.96770716	M	0	-0.99784415	0	1405	1241	164	1	0.440194288	0.922154876	-0.006675348	1
GR_Conan,Wonder(F57Wonder,18m08)9h56_13-06-2017_coded_R1.eaf	Conan	GR	Entry	4.477	1	Wonder	Chimpanzee	La_Vallee	NA	NA	NA	Conan_@_Wonder	294	147	155	32919	0	291	1.214552239	4.627385487	0	2.825242718	2.1668	1.41887	21.96986301	M	0	22.96770716	M	0	-0.99784415	0	1405	1241	164	1	0.440194288	0.922154876	-0.006675348	1
GR_Conan,Wonder(F57Wonder,18m08)9h56_13-06-2017_coded_R1.eaf	Conan	GR	Exit	9.818	1	Wonder	Chimpanzee	La_Vallee	0	bilateral	2	Conan_@_Wonder	294	147	155	32919	0	291	1.214552239	4.627385487	0	2.825242718	2.1668	1.41887	21.96986301	M	0	22.96770716	M	0	-0.99784415	0	1405	1241	164	1	0.440194288	0.922154876	-0.006675348	1
GR_Conan,Wonder(F57Wonder,28m55)10h06_13-06-2017_coded_R1.eaf	Conan	GR	Entry	12.15	1	Wonder	Chimpanzee	La_Vallee	NA	NA	NA	Conan_@_Wonder	294	147	155	32919	0	291	1.214552239	4.627385487	0	2.825242718	2.1668	1.41887	21.96986301	M	0	22.96770716	M	0	-0.99784415	0	1405	1241	164	1	0.440194288	0.922154876	-0.006675348	1
GR_Conan,Wonder(F57Wonder,28m55)10h06_13-06-2017_coded_R1.eaf	Conan	GR	Exit	13.156	1	Wonder	Chimpanzee	La_Vallee	1	mutual	3	Conan_@_Wonder	294	147	155	32919	0	291	1.214552239	4.627385487	0	2.825242718	2.1668	1.41887	21.96986301	M	0	22.96770716	M	0	-0.99784415	0	1405	1241	164	1	0.440194288	0.922154876	-0.006675348	1
GR_Goldie_Pablo_(F70Macourie,41min)_12h24_21-06-18_coded_R1.eaf	Pablo	GR	Exit	10.099	1	Goldie	Chimpanzee	Sigean	0	unilateral	1	Goldie_@_Pablo	1556	778	27	578	0	22	0.676409186	0.190551196	0	0.283566058	0.28763	-0.53599	29.52328767	F	1	19.31780822	M	0	10.20547945	1	1142	1305	-163	0	-0.239659821	-1.09407982	0.722819789	0
GR_Goldie_Pablo_(F70Macourie,41min)_12h24_21-06-18_coded_R1.eaf	Pablo	GR	Entry	0.609	1	Goldie	Chimpanzee	Sigean	NA	NA	NA	Goldie_@_Pablo	1556	778	27	578	0	22	0.676409186	0.190551196	0	0.283566058	0.28763	-0.53599	29.52328767	F	1	19.31780822	M	0	10.20547945	1	1142	1305	-163	0	-0.239659821	-1.09407982	0.722819789	0
GR_Goldie,Ann_(F277Madingo,23min)12h13_27-07-18_coded_R1.eaf	Ann	GR	Entry	0.949	1	Goldie	Chimpanzee	Sigean	NA	NA	NA	Ann_@_Goldie	1556	778	16	163	0	41	0.400835073	0.053736756	0	0.528464017	0.24576	-0.57899	29.52328767	F	1	16.63013699	F	1	12.89315068	1	1142	1071	71	1	0.246841285	-1.139003774	0.897825275	1
GR_Goldie,Ann_(F277Madingo,23min)12h13_27-07-18_coded_R1.eaf	Goldie	GR	Exit	11.949	1	Ann	Chimpanzee	Sigean	0	bilateral	2	Ann_@_Goldie	1556	778	16	163	0	41	0.400835073	0.053736756	0	0.528464017	0.24576	-0.57899	16.63013699	F	1	29.52328767	F	1	-12.89315068	0	1071	1142	-71	0	-0.048385882	-1.139003774	-0.781228381	1
GR_Goldie,Jessica_(F215Macourie,12min)11h29_13-09-18_coded_R1.eaf	Goldie	GR	Entry	NA	0	Jessica	Chimpanzee	Sigean	NA	NA	NA	Goldie_@_Jessica	1556	778	17	55	0	23	0.425887265	0.018132034	0	0.296455424	0.18512	-0.65041	46.18082192	F	1	29.52328767	F	1	16.65753425	1	1135	1142	-7	0	0.084674249	-1.204066792	1.142939993	1
GR_Goldie,Jessica_(F215Macourie,12min)11h29_13-09-18_coded_R1.eaf	Jessica	GR	Exit	3.324	1	Goldie	Chimpanzee	Sigean	0	unilateral	1	Goldie_@_Jessica	1556	778	17	55	0	23	0.425887265	0.018132034	0	0.296455424	0.18512	-0.65041	29.52328767	F	1	46.18082192	F	1	-16.65753425	0	1142	1135	7	1	0.113781153	-1.204066792	-1.026343099	1
GR_Goldie,Pablo_(F19Macourie,15min)_16h30_06-06-18_coded_R1.eaf	Pablo	GR	Exit	11.547	1	Goldie	Chimpanzee	Sigean	0	bilateral	2	Goldie_@_Pablo	1556	778	27	578	0	22	0.676409186	0.190551196	0	0.283566058	0.28763	-0.53599	29.52328767	F	1	19.31780822	M	0	10.20547945	1	1142	1305	-163	0	-0.239659821	-1.09407982	0.722819789	0
GR_Goldie,Pablo_(F19Macourie,15min)_16h30_06-06-18_coded_R1.eaf	Pablo	GR	Entry	6.444	1	Goldie	Chimpanzee	Sigean	NA	NA	NA	Goldie_@_Pablo	1556	778	27	578	0	22	0.676409186	0.190551196	0	0.283566058	0.28763	-0.53599	29.52328767	F	1	19.31780822	M	0	10.20547945	1	1142	1305	-163	0	-0.239659821	-1.09407982	0.722819789	0
GR_Goldie,Pablo_(F50Pablo,2min)17h12_15-06-18_coded_R1.eaf	Goldie	GR	Entry	2.823	1	Pablo	Chimpanzee	Sigean	NA	NA	NA	Goldie_@_Pablo	1556	778	27	578	0	22	0.676409186	0.190551196	0	0.283566058	0.28763	-0.53599	19.31780822	M	0	29.52328767	F	1	-10.20547945	0	1305	1142	163	1	0.438115224	-1.09407982	-0.606222895	0
GR_Goldie,Pablo_(F50Pablo,2min)17h12_15-06-18_coded_R1.eaf	Pablo	GR	Exit	7.511	1	Goldie	Chimpanzee	Sigean	0	unilateral	1	Goldie_@_Pablo	1556	778	27	578	0	22	0.676409186	0.190551196	0	0.283566058	0.28763	-0.53599	29.52328767	F	1	19.31780822	M	0	10.20547945	1	1142	1305	-163	0	-0.239659821	-1.09407982	0.722819789	0
GR_Goldie,Pablo(F231Goldie,35min)_17h05_20-07-18_coded_R1.eaf	Goldie	GR	Entry	15.099	1	Pablo	Chimpanzee	Sigean	NA	NA	NA	Goldie_@_Pablo	1556	778	27	578	0	22	0.676409186	0.190551196	0	0.283566058	0.28763	-0.53599	19.31780822	M	0	29.52328767	F	1	-10.20547945	0	1305	1142	163	1	0.438115224	-1.09407982	-0.606222895	0
GR_Goldie,Pablo(F231Goldie,35min)_17h05_20-07-18_coded_R1.eaf	Pablo	GR	Exit	29.855	1	Goldie	Chimpanzee	Sigean	1	mutual	3	Goldie_@_Pablo	1556	778	27	578	0	22	0.676409186	0.190551196	0	0.283566058	0.28763	-0.53599	29.52328767	F	1	19.31780822	M	0	10.20547945	1	1142	1305	-163	0	-0.239659821	-1.09407982	0.722819789	0
GR_Goldie,Pablo(F237Goldie2,12min)_14h54_23-07-18_coded_R1.eaf	Pablo	GR	Entry	NA	0	Goldie	Chimpanzee	Sigean	NA	NA	NA	Goldie_@_Pablo	1556	778	27	578	0	22	0.676409186	0.190551196	0	0.283566058	0.28763	-0.53599	29.52328767	F	1	19.31780822	M	0	10.20547945	1	1142	1305	-163	0	-0.239659821	-1.09407982	0.722819789	0
GR_Goldie,Pablo(F247Madingo,10min)10h33_24-07-18_coded_R1.eaf	Goldie	GR	Entry	17.183	1	Pablo	Chimpanzee	Sigean	NA	NA	NA	Goldie_@_Pablo	1556	778	27	578	0	22	0.676409186	0.190551196	0	0.283566058	0.28763	-0.53599	19.31780822	M	0	29.52328767	F	1	-10.20547945	0	1305	1142	163	1	0.438115224	-1.09407982	-0.606222895	0
GR_Goldie,Pablo(F247Madingo,10min)10h33_24-07-18_coded_R1.eaf	Pablo	GR	Exit	3.781	1	Goldie	Chimpanzee	Sigean	1	mutual	3	Goldie_@_Pablo	1556	778	27	578	0	22	0.676409186	0.190551196	0	0.283566058	0.28763	-0.53599	29.52328767	F	1	19.31780822	M	0	10.20547945	1	1142	1305	-163	0	-0.239659821	-1.09407982	0.722819789	0
GR_Inongo,Macourie_(F63Ann,10min)_14h28_20-06-18_coded_R1.eaf	Inongo	GR	Exit	6.922	1	Macourie	Chimpanzee	Sigean	0	signalsonly,nogaze	4	Inongo_@_Macourie	1556	778	28	767	0	49	0.701461378	0.252859458	0	0.631578947	0.39647	-0.403	19.23561644	F	1	9.717808219	M	0	9.517808219	1	1029	641	388	1	0.905904749	-0.977301144	0.678042646	0
GR_Inongo,Macourie_(F63Ann,10min)_14h28_20-06-18_coded_R1.eaf	Macourie	GR	Entry	NA	0	Inongo	Chimpanzee	Sigean	NA	NA	NA	Inongo_@_Macourie	1556	778	28	767	0	49	0.701461378	0.252859458	0	0.631578947	0.39647	-0.403	9.717808219	M	0	19.23561644	F	1	-9.517808219	0	641	1029	-388	0	-0.707449346	-0.977301144	-0.561445752	0
GR_Inongo,Macourie_(F72Pablo,51min)_15h31_21-06-18_coded_R1.eaf	Macourie	GR	Exit	NA	0	Inongo	Chimpanzee	Sigean	NA	NA	NA	Inongo_@_Macourie	1556	778	28	767	0	49	0.701461378	0.252859458	0	0.631578947	0.39647	-0.403	9.717808219	M	0	19.23561644	F	1	-9.517808219	0	641	1029	-388	0	-0.707449346	-0.977301144	-0.561445752	0
GR_Inongo,Macourie_(F72Pablo,51min)_15h31_21-06-18_coded_R1.eaf	Macourie	GR	Entry	NA	0	Inongo	Chimpanzee	Sigean	NA	NA	NA	Inongo_@_Macourie	1556	778	28	767	0	49	0.701461378	0.252859458	0	0.631578947	0.39647	-0.403	9.717808219	M	0	19.23561644	F	1	-9.517808219	0	641	1029	-388	0	-0.707449346	-0.977301144	-0.561445752	0
GR_J,W_(F89CO)11h47_coded_R1.eaf	Wonder	GR	Entry	NA	0	Jorg	Chimpanzee	La_Vallee	NA	NA	NA	Jorg_@_Wonder	294	147	57	9060	0	93	0.446641791	1.273553647	0	0.902912621	0.65578	-0.48293	24.18082192	M	0	21.96986301	M	0	2.210958904	1	1065	1405	-340	0	-0.607654248	-0.699077344	0.202263205	1
GR_J,W_(F89CO)11h47_coded_R1.eaf	Wonder	GR	Exit	17.369	1	Jorg	Chimpanzee	La_Vallee	0	unilateral	1	Jorg_@_Wonder	294	147	57	9060	0	93	0.446641791	1.273553647	0	0.902912621	0.65578	-0.48293	24.18082192	M	0	21.96986301	M	0	2.210958904	1	1065	1405	-340	0	-0.607654248	-0.699077344	0.202263205	1
GR_Jessica,_Ann_(F323Jessica,18min)12h10_08-08-18_coded_R1.eaf	Ann	GR	Exit	10.229	1	Jessica	Chimpanzee	Sigean	0	unilateral	1	Ann_@_Jessica	1556	778	41	10490	0	89	1.027139875	3.458273427	0	1.147153598	1.40814	0.25572	46.18082192	F	1	16.63013699	F	1	29.55068493	1	1135	1071	64	1	0.232287833	0.108159009	1.982466821	1
GR_Jessica,_Ann_(F323Jessica,18min)12h10_08-08-18_coded_R1.eaf	Ann	GR	Entry	NA	0	Jessica	Chimpanzee	Sigean	NA	NA	NA	Ann_@_Jessica	1556	778	41	10490	0	89	1.027139875	3.458273427	0	1.147153598	1.40814	0.25572	46.18082192	F	1	16.63013699	F	1	29.55068493	1	1135	1071	64	1	0.232287833	0.108159009	1.982466821	1
GR_Jessica,_Macourie_(F64Penny,11min)_15h01_20-06-18_coded_R1.eaf	Macourie	GR	Exit	12.621	1	Jessica	Chimpanzee	Sigean	0	unilateral	1	Jessica_@_Macourie	1556	778	42	12212	0	74	1.052192067	4.025970934	0	0.953813104	1.50799	0.26447	46.18082192	F	1	19.23561644	F	1	26.94520548	1	1135	1029	106	1	0.319608544	0.215291963	1.812813185	1
GR_Jessica,_Macourie_(F64Penny,11min)_15h01_20-06-18_coded_R1.eaf	Macourie	GR	Entry	4.189	1	Jessica	Chimpanzee	Sigean	NA	NA	NA	Jessica_@_Macourie	1556	778	42	12212	0	74	1.052192067	4.025970934	0	0.953813104	1.50799	0.26447	46.18082192	F	1	19.23561644	F	1	26.94520548	1	1135	1029	106	1	0.319608544	0.215291963	1.812813185	1
GR_Jessica,Ann_(F12Poppy,7min)14h25_05-06-18__coded_R1.eaf	Ann	GR	Exit	3.363	1	Jessica	Chimpanzee	Sigean	0	unilateral	1	Ann_@_Jessica	1556	778	41	10490	0	89	1.027139875	3.458273427	0	1.147153598	1.40814	0.25572	46.18082192	F	1	16.63013699	F	1	29.55068493	1	1135	1071	64	1	0.232287833	0.108159009	1.982466821	1
GR_Jessica,Ann_(F12Poppy,7min)14h25_05-06-18__coded_R1.eaf	Ann	GR	Entry	NA	0	Jessica	Chimpanzee	Sigean	NA	NA	NA	Ann_@_Jessica	1556	778	41	10490	0	89	1.027139875	3.458273427	0	1.147153598	1.40814	0.25572	46.18082192	F	1	16.63013699	F	1	29.55068493	1	1135	1071	64	1	0.232287833	0.108159009	1.982466821	1
GR_Jessica,Ann_(F177Jessica2,10min)15h57_12-07-18_coded_R1.eaf	Ann	GR	Entry	4.38	1	Jessica	Chimpanzee	Sigean	NA	NA	NA	Ann_@_Jessica	1556	778	41	10490	0	89	1.027139875	3.458273427	0	1.147153598	1.40814	0.25572	46.18082192	F	1	16.63013699	F	1	29.55068493	1	1135	1071	64	1	0.232287833	0.108159009	1.982466821	1
GR_Jessica,Ann_(F177Jessica2,10min)15h57_12-07-18_coded_R1.eaf	Jessica	GR	Exit	22.8	1	Ann	Chimpanzee	Sigean	0	unilateral	1	Ann_@_Jessica	1556	778	41	10490	0	89	1.027139875	3.458273427	0	1.147153598	1.40814	0.25572	16.63013699	F	1	46.18082192	F	1	-29.55068493	0	1071	1135	-64	0	-0.03383243	0.108159009	-1.865869927	1
GR_Jessica,Ann_(F230Pablo2,15min)16h33_20-07-18_coded_R1.eaf	Jessica	GR	Entry	NA	0	Ann	Chimpanzee	Sigean	NA	NA	NA	Ann_@_Jessica	1556	778	41	10490	0	89	1.027139875	3.458273427	0	1.147153598	1.40814	0.25572	16.63013699	F	1	46.18082192	F	1	-29.55068493	0	1071	1135	-64	0	-0.03383243	0.108159009	-1.865869927	1
GR_Jessica,Ann_(F230Pablo2,15min)16h33_20-07-18_coded_R1.eaf	Ann	GR	Exit	56.73	1	Jessica	Chimpanzee	Sigean	0	bilateral	2	Ann_@_Jessica	1556	778	41	10490	0	89	1.027139875	3.458273427	0	1.147153598	1.40814	0.25572	46.18082192	F	1	16.63013699	F	1	29.55068493	1	1135	1071	64	1	0.232287833	0.108159009	1.982466821	1
GR_Jessica,Ann_(F26Jessica,1min)_14h35_07-06-18_coded_R1.eaf	Jessica	GR	Entry	13.258	1	Ann	Chimpanzee	Sigean	NA	NA	NA	Ann_@_Jessica	1556	778	41	10490	0	89	1.027139875	3.458273427	0	1.147153598	1.40814	0.25572	16.63013699	F	1	46.18082192	F	1	-29.55068493	0	1071	1135	-64	0	-0.03383243	0.108159009	-1.865869927	1
GR_Jessica,Ann_(F26Jessica,1min)_14h35_07-06-18_coded_R1.eaf	Jessica	GR	Exit	12.895	1	Ann	Chimpanzee	Sigean	0	bilateral	2	Ann_@_Jessica	1556	778	41	10490	0	89	1.027139875	3.458273427	0	1.147153598	1.40814	0.25572	16.63013699	F	1	46.18082192	F	1	-29.55068493	0	1071	1135	-64	0	-0.03383243	0.108159009	-1.865869927	1
GR_Jessica,Ann(F20Pablo,17min)16h52_06-06-18_coded_R1.eaf	Ann	GR	Exit	6.09	1	Jessica	Chimpanzee	Sigean	0	unilateral	1	Ann_@_Jessica	1556	778	41	10490	0	89	1.027139875	3.458273427	0	1.147153598	1.40814	0.25572	46.18082192	F	1	16.63013699	F	1	29.55068493	1	1135	1071	64	1	0.232287833	0.108159009	1.982466821	1
GR_Jessica,Ann(F20Pablo,17min)16h52_06-06-18_coded_R1.eaf	Ann	GR	Entry	2.605	1	Jessica	Chimpanzee	Sigean	NA	NA	NA	Ann_@_Jessica	1556	778	41	10490	0	89	1.027139875	3.458273427	0	1.147153598	1.40814	0.25572	46.18082192	F	1	16.63013699	F	1	29.55068493	1	1135	1071	64	1	0.232287833	0.108159009	1.982466821	1
GR_Jessica,Godlie_(F191Pablo,13min)10h16_17-07-18_coded_R1.eaf	Goldie	GR	Entry	NA	0	Jessica	Chimpanzee	Sigean	NA	NA	NA	Goldie_@_Jessica	1556	778	17	55	0	23	0.425887265	0.018132034	0	0.296455424	0.18512	-0.65041	46.18082192	F	1	29.52328767	F	1	16.65753425	1	1135	1142	-7	0	0.084674249	-1.204066792	1.142939993	1
GR_Jessica,Godlie_(F191Pablo,13min)10h16_17-07-18_coded_R1.eaf	Goldie	GR	Exit	8.614	1	Jessica	Chimpanzee	Sigean	0	unilateral	1	Goldie_@_Jessica	1556	778	17	55	0	23	0.425887265	0.018132034	0	0.296455424	0.18512	-0.65041	46.18082192	F	1	29.52328767	F	1	16.65753425	1	1135	1142	-7	0	0.084674249	-1.204066792	1.142939993	1
GR_Jessica,Goldie_(F225Pablo,16min)11h30_20-07-18__coded_R1.eaf	Goldie	GR	Entry	3.919	1	Jessica	Chimpanzee	Sigean	NA	NA	NA	Goldie_@_Jessica	1556	778	17	55	0	23	0.425887265	0.018132034	0	0.296455424	0.18512	-0.65041	46.18082192	F	1	29.52328767	F	1	16.65753425	1	1135	1142	-7	0	0.084674249	-1.204066792	1.142939993	1
GR_Jessica,Goldie_(F225Pablo,16min)11h30_20-07-18__coded_R1.eaf	Jessica	GR	Exit	10.408	1	Goldie	Chimpanzee	Sigean	0	bilateral	2	Goldie_@_Jessica	1556	778	17	55	0	23	0.425887265	0.018132034	0	0.296455424	0.18512	-0.65041	29.52328767	F	1	46.18082192	F	1	-16.65753425	0	1142	1135	7	1	0.113781153	-1.204066792	-1.026343099	1
GR_Jessica,Goldie_(F237Goldie2,12min)_14h54_23-07-18_coded_R1.eaf	Goldie	GR	Exit	4.193	1	Jessica	Chimpanzee	Sigean	0	unilateral	1	Goldie_@_Jessica	1556	778	17	55	0	23	0.425887265	0.018132034	0	0.296455424	0.18512	-0.65041	46.18082192	F	1	29.52328767	F	1	16.65753425	1	1135	1142	-7	0	0.084674249	-1.204066792	1.142939993	1
GR_Jessica,Goldie_(F237Goldie2,12min)_14h54_23-07-18_coded_R1.eaf	Goldie	GR	Entry	NA	0	Jessica	Chimpanzee	Sigean	NA	NA	NA	Goldie_@_Jessica	1556	778	17	55	0	23	0.425887265	0.018132034	0	0.296455424	0.18512	-0.65041	46.18082192	F	1	29.52328767	F	1	16.65753425	1	1135	1142	-7	0	0.084674249	-1.204066792	1.142939993	1
GR_Jessica,Goldie_(F354Poppy,23min)_07-09-18_11h23_coded_R1.eaf	Goldie	GR	Exit	20.252	1	Mutual	Chimpanzee	Sigean	1	mutual	3	Goldie_@_Jessica	1556	778	17	55	0	23	0.425887265	0.018132034	0	0.296455424	0.18512	-0.65041	46.18082192	F	1	29.52328767	F	1	16.65753425	1	1135	1142	-7	0	0.084674249	-1.204066792	1.142939993	1
GR_Jessica,Goldie_(F354Poppy,23min)_07-09-18_11h23_coded_R1.eaf	Goldie	GR	Entry	4.253	1	Jessica	Chimpanzee	Sigean	NA	NA	NA	Goldie_@_Jessica	1556	778	17	55	0	23	0.425887265	0.018132034	0	0.296455424	0.18512	-0.65041	46.18082192	F	1	29.52328767	F	1	16.65753425	1	1135	1142	-7	0	0.084674249	-1.204066792	1.142939993	1
GR_Jessica,Goldie_(F37Ann37min)11h21_12-06-18_coded_R1.eaf	Goldie	GR	Entry	10.393	1	Jessica	Chimpanzee	Sigean	NA	NA	NA	Goldie_@_Jessica	1556	778	17	55	0	23	0.425887265	0.018132034	0	0.296455424	0.18512	-0.65041	46.18082192	F	1	29.52328767	F	1	16.65753425	1	1135	1142	-7	0	0.084674249	-1.204066792	1.142939993	1
GR_Jessica,Goldie_(F37Ann37min)11h21_12-06-18_coded_R1.eaf	Jessica	GR	Exit	15.617	1	Goldie	Chimpanzee	Sigean	0	bilateral	2	Goldie_@_Jessica	1556	778	17	55	0	23	0.425887265	0.018132034	0	0.296455424	0.18512	-0.65041	29.52328767	F	1	46.18082192	F	1	-16.65753425	0	1142	1135	7	1	0.113781153	-1.204066792	-1.026343099	1
GR_Jessica,Goldie_(F70Macourie,53min)_12h24_21-06-18_coded_R1.eaf	Goldie	GR	Exit	4.318	1	Jessica	Chimpanzee	Sigean	0	unilateral	1	Goldie_@_Jessica	1556	778	17	55	0	23	0.425887265	0.018132034	0	0.296455424	0.18512	-0.65041	46.18082192	F	1	29.52328767	F	1	16.65753425	1	1135	1142	-7	0	0.084674249	-1.204066792	1.142939993	1
GR_Jessica,Goldie_(F70Macourie,53min)_12h24_21-06-18_coded_R1.eaf	Goldie	GR	Entry	NA	0	Jessica	Chimpanzee	Sigean	NA	NA	NA	Goldie_@_Jessica	1556	778	17	55	0	23	0.425887265	0.018132034	0	0.296455424	0.18512	-0.65041	46.18082192	F	1	29.52328767	F	1	16.65753425	1	1135	1142	-7	0	0.084674249	-1.204066792	1.142939993	1
GR_Jessica,Goldie_(F70Macourie,57min)_12h46_21-06-18_coded_R1.eaf	Goldie	GR	Entry	NA	0	Jessica	Chimpanzee	Sigean	NA	NA	NA	Goldie_@_Jessica	1556	778	17	55	0	23	0.425887265	0.018132034	0	0.296455424	0.18512	-0.65041	46.18082192	F	1	29.52328767	F	1	16.65753425	1	1135	1142	-7	0	0.084674249	-1.204066792	1.142939993	1
GR_Jessica,Goldie_(F70Macourie,57min)_12h46_21-06-18_coded_R1.eaf	Goldie	GR	Exit	NA	0	Jessica	Chimpanzee	Sigean	NA	NA	NA	Goldie_@_Jessica	1556	778	17	55	0	23	0.425887265	0.018132034	0	0.296455424	0.18512	-0.65041	46.18082192	F	1	29.52328767	F	1	16.65753425	1	1135	1142	-7	0	0.084674249	-1.204066792	1.142939993	1
GR_Jessica,Macourie_(F162Jessica,15min)_10h37_11-07-18_coded_R1.eaf	Macourie	GR	Entry	5.561	1	Jessica	Chimpanzee	Sigean	NA	NA	NA	Jessica_@_Macourie	1556	778	42	12212	0	74	1.052192067	4.025970934	0	0.953813104	1.50799	0.26447	46.18082192	F	1	19.23561644	F	1	26.94520548	1	1135	1029	106	1	0.319608544	0.215291963	1.812813185	1
GR_Jessica,Macourie_(F162Jessica,15min)_10h37_11-07-18_coded_R1.eaf	Macourie	GR	Exit	16.046	1	Jessica	Chimpanzee	Sigean	0	bilateral	2	Jessica_@_Macourie	1556	778	42	12212	0	74	1.052192067	4.025970934	0	0.953813104	1.50799	0.26447	46.18082192	F	1	19.23561644	F	1	26.94520548	1	1135	1029	106	1	0.319608544	0.215291963	1.812813185	1
GR_Jessica,Macourie_(F177Jessica2,10min)15h57_12-07-18_coded_R1.eaf	Jessica	GR	Entry	2.342	1	Macourie	Chimpanzee	Sigean	NA	NA	NA	Jessica_@_Macourie	1556	778	42	12212	0	74	1.052192067	4.025970934	0	0.953813104	1.50799	0.26447	19.23561644	F	1	46.18082192	F	1	-26.94520548	0	1029	1135	-106	0	-0.121153142	0.215291963	-1.69621629	1
GR_Jessica,Macourie_(F177Jessica2,10min)15h57_12-07-18_coded_R1.eaf	Jessica	GR	Exit	12.377	1	Macourie	Chimpanzee	Sigean	0	bilateral	2	Jessica_@_Macourie	1556	778	42	12212	0	74	1.052192067	4.025970934	0	0.953813104	1.50799	0.26447	19.23561644	F	1	46.18082192	F	1	-26.94520548	0	1029	1135	-106	0	-0.121153142	0.215291963	-1.69621629	1
GR_Jessica,Macourie_(F230Pablo2,13min)16h33_20-07-18_coded_R1.eaf	Jessica	GR	Exit	17.943	1	Macourie	Chimpanzee	Sigean	0	unilateral	1	Jessica_@_Macourie	1556	778	42	12212	0	74	1.052192067	4.025970934	0	0.953813104	1.50799	0.26447	19.23561644	F	1	46.18082192	F	1	-26.94520548	0	1029	1135	-106	0	-0.121153142	0.215291963	-1.69621629	1
GR_Jessica,Macourie_(F230Pablo2,13min)16h33_20-07-18_coded_R1.eaf	Macourie	GR	Entry	5.023	1	Jessica	Chimpanzee	Sigean	NA	NA	NA	Jessica_@_Macourie	1556	778	42	12212	0	74	1.052192067	4.025970934	0	0.953813104	1.50799	0.26447	46.18082192	F	1	19.23561644	F	1	26.94520548	1	1135	1029	106	1	0.319608544	0.215291963	1.812813185	1
GR_Jessica,Macourie_(F277Madingo,16min)12h03_27-07-18_coded_R1.eaf	Jessica	GR	Exit	22.76	1	Macourie	Chimpanzee	Sigean	0	bilateral	2	Jessica_@_Macourie	1556	778	42	12212	0	74	1.052192067	4.025970934	0	0.953813104	1.50799	0.26447	19.23561644	F	1	46.18082192	F	1	-26.94520548	0	1029	1135	-106	0	-0.121153142	0.215291963	-1.69621629	1
GR_Jessica,Macourie_(F277Madingo,16min)12h03_27-07-18_coded_R1.eaf	Macourie	GR	Entry	4.202	1	Jessica	Chimpanzee	Sigean	NA	NA	NA	Jessica_@_Macourie	1556	778	42	12212	0	74	1.052192067	4.025970934	0	0.953813104	1.50799	0.26447	46.18082192	F	1	19.23561644	F	1	26.94520548	1	1135	1029	106	1	0.319608544	0.215291963	1.812813185	1
GR_Jessica,Macourie(F21Penny,11min)17h28_06-06-18_coded_R1.eaf	Macourie	GR	Entry	6.233	1	Jessica	Chimpanzee	Sigean	NA	NA	NA	Jessica_@_Macourie	1556	778	42	12212	0	74	1.052192067	4.025970934	0	0.953813104	1.50799	0.26447	46.18082192	F	1	19.23561644	F	1	26.94520548	1	1135	1029	106	1	0.319608544	0.215291963	1.812813185	1
GR_Jessica,Macourie(F21Penny,11min)17h28_06-06-18_coded_R1.eaf	Macourie	GR	Exit	9.631	1	Jessica	Chimpanzee	Sigean	0	unilateral	1	Jessica_@_Macourie	1556	778	42	12212	0	74	1.052192067	4.025970934	0	0.953813104	1.50799	0.26447	46.18082192	F	1	19.23561644	F	1	26.94520548	1	1135	1029	106	1	0.319608544	0.215291963	1.812813185	1
GR_Jessica,Macourie(F251Jessica,18min)15h16_24-07-18_coded_R1.eaf	Jessica	GR	Exit	4.574	1	Macourie	Chimpanzee	Sigean	0	bilateral	2	Jessica_@_Macourie	1556	778	42	12212	0	74	1.052192067	4.025970934	0	0.953813104	1.50799	0.26447	19.23561644	F	1	46.18082192	F	1	-26.94520548	0	1029	1135	-106	0	-0.121153142	0.215291963	-1.69621629	1
GR_Jessica,Macourie(F251Jessica,18min)15h16_24-07-18_coded_R1.eaf	Macourie	GR	Entry	NA	0	Jessica	Chimpanzee	Sigean	NA	NA	NA	Jessica_@_Macourie	1556	778	42	12212	0	74	1.052192067	4.025970934	0	0.953813104	1.50799	0.26447	46.18082192	F	1	19.23561644	F	1	26.94520548	1	1135	1029	106	1	0.319608544	0.215291963	1.812813185	1
GR_Jessica,Pablo_(F109Jessica,30min)_11h23_14-08-18_coded_R1.eaf	Pablo	GR	Entry	17.651	1	Jessica	Chimpanzee	Sigean	NA	NA	NA	Jessica_@_Pablo	1556	778	34	6866	0	92	0.85177453	2.263537212	0	1.185821697	1.07528	0.06577	46.18082192	F	1	19.31780822	M	0	26.8630137	1	1135	1305	-170	0	-0.254213273	-0.248979452	1.807461335	0
GR_Jessica,Pablo_(F109Jessica,30min)_11h23_14-08-18_coded_R1.eaf	Pablo	GR	Exit	28.368	1	Jessica	Chimpanzee	Sigean	0	bilateral	2	Jessica_@_Pablo	1556	778	34	6866	0	92	0.85177453	2.263537212	0	1.185821697	1.07528	0.06577	46.18082192	F	1	19.31780822	M	0	26.8630137	1	1135	1305	-170	0	-0.254213273	-0.248979452	1.807461335	0
GR_Jessica,Pablo_(F12Poppy,8min)14h26_05-06-18_coded_R1.eaf	Pablo	GR	Entry	8.024	1	Jessica	Chimpanzee	Sigean	NA	NA	NA	Jessica_@_Pablo	1556	778	34	6866	0	92	0.85177453	2.263537212	0	1.185821697	1.07528	0.06577	46.18082192	F	1	19.31780822	M	0	26.8630137	1	1135	1305	-170	0	-0.254213273	-0.248979452	1.807461335	0
GR_Jessica,Pablo_(F12Poppy,8min)14h26_05-06-18_coded_R1.eaf	Pablo	GR	Exit	21.014	1	Jessica	Chimpanzee	Sigean	1	mutual	3	Jessica_@_Pablo	1556	778	34	6866	0	92	0.85177453	2.263537212	0	1.185821697	1.07528	0.06577	46.18082192	F	1	19.31780822	M	0	26.8630137	1	1135	1305	-170	0	-0.254213273	-0.248979452	1.807461335	0
GR_Jessica,Pablo_(F136Penny,24min)14h38_06-07-18_coded_R1.eaf	Pablo	GR	Entry	NA	0	Jessica	Chimpanzee	Sigean	NA	NA	NA	Jessica_@_Pablo	1556	778	34	6866	0	92	0.85177453	2.263537212	0	1.185821697	1.07528	0.06577	46.18082192	F	1	19.31780822	M	0	26.8630137	1	1135	1305	-170	0	-0.254213273	-0.248979452	1.807461335	0
GR_Jessica,Pablo_(F136Penny,24min)14h38_06-07-18_coded_R1.eaf	Pablo	GR	Exit	4.346	1	Jessica	Chimpanzee	Sigean	0	bilateral	2	Jessica_@_Pablo	1556	778	34	6866	0	92	0.85177453	2.263537212	0	1.185821697	1.07528	0.06577	46.18082192	F	1	19.31780822	M	0	26.8630137	1	1135	1305	-170	0	-0.254213273	-0.248979452	1.807461335	0
GR_Jessica,Pablo_(F148Ann,42min)_15h20_09-07-18_coded_R1.eaf	Pablo	GR	Exit	13.258	1	Jessica	Chimpanzee	Sigean	0	unilateral	1	Jessica_@_Pablo	1556	778	34	6866	0	92	0.85177453	2.263537212	0	1.185821697	1.07528	0.06577	46.18082192	F	1	19.31780822	M	0	26.8630137	1	1135	1305	-170	0	-0.254213273	-0.248979452	1.807461335	0
GR_Jessica,Pablo_(F148Ann,42min)_15h20_09-07-18_coded_R1.eaf	Pablo	GR	Entry	3.04	1	Jessica	Chimpanzee	Sigean	NA	NA	NA	Jessica_@_Pablo	1556	778	34	6866	0	92	0.85177453	2.263537212	0	1.185821697	1.07528	0.06577	46.18082192	F	1	19.31780822	M	0	26.8630137	1	1135	1305	-170	0	-0.254213273	-0.248979452	1.807461335	0
GR_Jessica,Pablo_(F20Pablo,23min)17h08_06-06-18_coded_R1.eaf	Jessica	GR	Entry	NA	0	Pablo	Chimpanzee	Sigean	NA	NA	NA	Jessica_@_Pablo	1556	778	34	6866	0	92	0.85177453	2.263537212	0	1.185821697	1.07528	0.06577	19.31780822	M	0	46.18082192	F	1	-26.8630137	0	1305	1135	170	1	0.452668676	-0.248979452	-1.690864441	0
GR_Jessica,Pablo_(F20Pablo,23min)17h08_06-06-18_coded_R1.eaf	Jessica	GR	Exit	13.94	1	Pablo	Chimpanzee	Sigean	0	bilateral	2	Jessica_@_Pablo	1556	778	34	6866	0	92	0.85177453	2.263537212	0	1.185821697	1.07528	0.06577	19.31780822	M	0	46.18082192	F	1	-26.8630137	0	1305	1135	170	1	0.452668676	-0.248979452	-1.690864441	0
GR_Jessica,Pablo_(F225Pablo,17min)_11h32_20-07-18_coded_R1.eaf	Pablo	GR	Entry	8.081	1	Jessica	Chimpanzee	Sigean	NA	NA	NA	Jessica_@_Pablo	1556	778	34	6866	0	92	0.85177453	2.263537212	0	1.185821697	1.07528	0.06577	46.18082192	F	1	19.31780822	M	0	26.8630137	1	1135	1305	-170	0	-0.254213273	-0.248979452	1.807461335	0
GR_Jessica,Pablo_(F225Pablo,17min)_11h32_20-07-18_coded_R1.eaf	Pablo	GR	Exit	37.293	1	Jessica	Chimpanzee	Sigean	0	bilateral	2	Jessica_@_Pablo	1556	778	34	6866	0	92	0.85177453	2.263537212	0	1.185821697	1.07528	0.06577	46.18082192	F	1	19.31780822	M	0	26.8630137	1	1135	1305	-170	0	-0.254213273	-0.248979452	1.807461335	0
GR_Jessica,Pablo_(F234Poppy,5min)_10h51_06-09-18_coded_R1.eaf	Pablo	GR	Exit	25.789	1	Jessica	Chimpanzee	Sigean	0	unilateral	1	Jessica_@_Pablo	1556	778	34	6866	0	92	0.85177453	2.263537212	0	1.185821697	1.07528	0.06577	46.18082192	F	1	19.31780822	M	0	26.8630137	1	1135	1305	-170	0	-0.254213273	-0.248979452	1.807461335	0
GR_Jessica,Pablo_(F37Ann,43min)_11h27_12-06-18_coded_R1.eaf	Pablo	GR	Entry	NA	0	Jessica	Chimpanzee	Sigean	NA	NA	NA	Jessica_@_Pablo	1556	778	34	6866	0	92	0.85177453	2.263537212	0	1.185821697	1.07528	0.06577	46.18082192	F	1	19.31780822	M	0	26.8630137	1	1135	1305	-170	0	-0.254213273	-0.248979452	1.807461335	0
GR_Jessica,Pablo_(F37Ann,43min)_11h27_12-06-18_coded_R1.eaf	Pablo	GR	Exit	5.318	1	Jessica	Chimpanzee	Sigean	0	unilateral	1	Jessica_@_Pablo	1556	778	34	6866	0	92	0.85177453	2.263537212	0	1.185821697	1.07528	0.06577	46.18082192	F	1	19.31780822	M	0	26.8630137	1	1135	1305	-170	0	-0.254213273	-0.248979452	1.807461335	0
GR_Jessica,Penny_(F172Jessica,31min)_11h30_12-07-18_coded_R1.eaf	Jessica	GR	Exit	5.821	1	Penny	Chimpanzee	Sigean	0	unilateral	1	Jessica_@_Penny	1556	778	47	4885	0	69	1.177453027	1.610454308	0	0.889366273	0.91932	0.0234	30.18082192	F	1	46.18082192	F	1	-16	0	1142	1135	7	1	0.113781153	-0.416315012	-0.983528301	1
GR_Jessica,Penny_(F172Jessica,31min)_11h30_12-07-18_coded_R1.eaf	Penny	GR	Entry	NA	0	Jessica	Chimpanzee	Sigean	NA	NA	NA	Jessica_@_Penny	1556	778	47	4885	0	69	1.177453027	1.610454308	0	0.889366273	0.91932	0.0234	46.18082192	F	1	30.18082192	F	1	16	1	1135	1142	-7	0	0.084674249	-0.416315012	1.100125195	1
GR_Jessica,Penny_(F220Penny)_16h30_19-07-18_coded_R1.eaf	Penny	GR	Entry	NA	0	Jessica	Chimpanzee	Sigean	NA	NA	NA	Jessica_@_Penny	1556	778	47	4885	0	69	1.177453027	1.610454308	0	0.889366273	0.91932	0.0234	46.18082192	F	1	30.18082192	F	1	16	1	1135	1142	-7	0	0.084674249	-0.416315012	1.100125195	1
GR_Jessica,Penny_(F220Penny)_16h30_19-07-18_coded_R1.eaf	Penny	GR	Exit	4.182	1	Jessica	Chimpanzee	Sigean	0	unilateral	1	Jessica_@_Penny	1556	778	47	4885	0	69	1.177453027	1.610454308	0	0.889366273	0.91932	0.0234	46.18082192	F	1	30.18082192	F	1	16	1	1135	1142	-7	0	0.084674249	-0.416315012	1.100125195	1
GR_Jessica,Penny_(F243Poppy,34min)_17h17_23-07-18_coded_R1.eaf	Jessica	GR	Exit	17.906	1	Penny	Chimpanzee	Sigean	0	bilateral	2	Jessica_@_Penny	1556	778	47	4885	0	69	1.177453027	1.610454308	0	0.889366273	0.91932	0.0234	30.18082192	F	1	46.18082192	F	1	-16	0	1142	1135	7	1	0.113781153	-0.416315012	-0.983528301	1
GR_Jessica,Penny_(F243Poppy,34min)_17h17_23-07-18_coded_R1.eaf	Penny	GR	Entry	19.281	1	Jessica	Chimpanzee	Sigean	NA	NA	NA	Jessica_@_Penny	1556	778	47	4885	0	69	1.177453027	1.610454308	0	0.889366273	0.91932	0.0234	46.18082192	F	1	30.18082192	F	1	16	1	1135	1142	-7	0	0.084674249	-0.416315012	1.100125195	1
GR_Jessica,Penny_(F252Penny,18min)16h20_24-07-18_coded_R1.eaf	Penny	GR	Entry	NA	0	Jessica	Chimpanzee	Sigean	NA	NA	NA	Jessica_@_Penny	1556	778	47	4885	0	69	1.177453027	1.610454308	0	0.889366273	0.91932	0.0234	46.18082192	F	1	30.18082192	F	1	16	1	1135	1142	-7	0	0.084674249	-0.416315012	1.100125195	1
GR_Jessica,Penny_(F252Penny,18min)16h20_24-07-18_coded_R1.eaf	Penny	GR	Exit	NA	0	Jessica	Chimpanzee	Sigean	NA	NA	NA	Jessica_@_Penny	1556	778	47	4885	0	69	1.177453027	1.610454308	0	0.889366273	0.91932	0.0234	46.18082192	F	1	30.18082192	F	1	16	1	1135	1142	-7	0	0.084674249	-0.416315012	1.100125195	1
GR_Jessica,Penny_(F83Penny,6min)17h11_27-06-18_coded_R1.eaf	Jessica	GR	Entry	11.389	1	Penny	Chimpanzee	Sigean	NA	NA	NA	Jessica_@_Penny	1556	778	47	4885	0	69	1.177453027	1.610454308	0	0.889366273	0.91932	0.0234	30.18082192	F	1	46.18082192	F	1	-16	0	1142	1135	7	1	0.113781153	-0.416315012	-0.983528301	1
GR_Jessica,Penny_(F83Penny,6min)17h11_27-06-18_coded_R1.eaf	Penny	GR	Exit	4.522	1	Jessica	Chimpanzee	Sigean	0	unilateral	1	Jessica_@_Penny	1556	778	47	4885	0	69	1.177453027	1.610454308	0	0.889366273	0.91932	0.0234	46.18082192	F	1	30.18082192	F	1	16	1	1135	1142	-7	0	0.084674249	-0.416315012	1.100125195	1
GR_Jessica,Penny(F269Penny,1min)_14h50_26-07-18_coded_R1.eaf	Penny	GR	Entry	NA	0	Jessica	Chimpanzee	Sigean	NA	NA	NA	Jessica_@_Penny	1556	778	47	4885	0	69	1.177453027	1.610454308	0	0.889366273	0.91932	0.0234	46.18082192	F	1	30.18082192	F	1	16	1	1135	1142	-7	0	0.084674249	-0.416315012	1.100125195	1
GR_Jessica,Penny(F269Penny,1min)_14h50_26-07-18_coded_R1.eaf	Penny	GR	Exit	6.672	1	Jessica	Chimpanzee	Sigean	0	bilateral	2	Jessica_@_Penny	1556	778	47	4885	0	69	1.177453027	1.610454308	0	0.889366273	0.91932	0.0234	46.18082192	F	1	30.18082192	F	1	16	1	1135	1142	-7	0	0.084674249	-0.416315012	1.100125195	1
GR_Jorg_Wonder_(F60Wonder13h52)_14-06-17_coded_R1.eaf	Wonder	GR	Entry	NA	0	Jorg	Chimpanzee	La_Vallee	NA	NA	NA	Jorg_@_Wonder	294	147	57	9060	0	93	0.446641791	1.273553647	0	0.902912621	0.65578	-0.48293	24.18082192	M	0	21.96986301	M	0	2.210958904	1	1065	1405	-340	0	-0.607654248	-0.699077344	0.202263205	1
GR_Jorg_Wonder_(F60Wonder13h52)_14-06-17_coded_R1.eaf	Jorg	GR	Exit	11.879	1	Wonder	Chimpanzee	La_Vallee	0	unilateral	1	Jorg_@_Wonder	294	147	57	9060	0	93	0.446641791	1.273553647	0	0.902912621	0.65578	-0.48293	21.96986301	M	0	24.18082192	M	0	-2.210958904	0	1405	1065	340	1	0.80610965	-0.699077344	-0.085666311	1
GR_Jorg,Cauna(F106Cauna,4m26)16h18_5-07-2017_coded_R1.eaf	Cauna	GR	Exit	6.273	1	Jorg	Chimpanzee	La_Vallee	1	unilateral_tactile	3	Cauna_@_Jorg	294	147	212	5397	172	189	1.66119403	0.758650004	0.115854636	1.834951456	1.09266	0.57178	24.18082192	M	0	11.84109589	F	1	12.33972603	1	1065	439	626	1	1.400722113	-0.230331773	0.861789487	0
GR_Jorg,Cauna(F106Cauna,4m26)16h18_5-07-2017_coded_R1.eaf	Jorg	GR	Entry	4.292	1	Cauna	Chimpanzee	La_Vallee	NA	NA	NA	Cauna_@_Jorg	294	147	212	5397	172	189	1.66119403	0.758650004	0.115854636	1.834951456	1.09266	0.57178	11.84109589	F	1	24.18082192	M	0	-12.33972603	0	439	1065	-626	0	-1.202266711	-0.230331773	-0.745192593	0
GR_Jorg,Cauna(F191Cauna,21m42)12h51_23-08-17_coded_R1.eaf	Jorg	GR	Exit	18.03	1	Cauna	Chimpanzee	La_Vallee	1	mutual	3	Cauna_@_Jorg	294	147	212	5397	172	189	1.66119403	0.758650004	0.115854636	1.834951456	1.09266	0.57178	11.84109589	F	1	24.18082192	M	0	-12.33972603	0	439	1065	-626	0	-1.202266711	-0.230331773	-0.745192593	0
GR_Jorg,Cauna(F191Cauna,21m42)12h51_23-08-17_coded_R1.eaf	Cauna	GR	Entry	5.979	1	Jorg	Chimpanzee	La_Vallee	NA	NA	NA	Cauna_@_Jorg	294	147	212	5397	172	189	1.66119403	0.758650004	0.115854636	1.834951456	1.09266	0.57178	24.18082192	M	0	11.84109589	F	1	12.33972603	1	1065	439	626	1	1.400722113	-0.230331773	0.861789487	0
GR_Jorg,Cauna(F198Panya,1m59)17h25_6-09-2017_coded_R1.eaf	Jorg	GR	Entry	8.837	1	Cauna	Chimpanzee	La_Vallee	NA	NA	NA	Cauna_@_Jorg	294	147	212	5397	172	189	1.66119403	0.758650004	0.115854636	1.834951456	1.09266	0.57178	11.84109589	F	1	24.18082192	M	0	-12.33972603	0	439	1065	-626	0	-1.202266711	-0.230331773	-0.745192593	0
GR_Jorg,Cauna(F198Panya,1m59)17h25_6-09-2017_coded_R1.eaf	Jorg	GR	Exit	15.251	1	Cauna	Chimpanzee	La_Vallee	0	bilateral	2	Cauna_@_Jorg	294	147	212	5397	172	189	1.66119403	0.758650004	0.115854636	1.834951456	1.09266	0.57178	11.84109589	F	1	24.18082192	M	0	-12.33972603	0	439	1065	-626	0	-1.202266711	-0.230331773	-0.745192593	0
GR_Jorg,Cauna(F42Cauna,1m05)14h06_2-06-2017_coded_R1.eaf	Jorg	GR	Exit	8.568	1	Cauna	Chimpanzee	La_Vallee	0	bilateral	2	Cauna_@_Jorg	294	147	212	5397	172	189	1.66119403	0.758650004	0.115854636	1.834951456	1.09266	0.57178	11.84109589	F	1	24.18082192	M	0	-12.33972603	0	439	1065	-626	0	-1.202266711	-0.230331773	-0.745192593	0
GR_Jorg,Cauna(F42Cauna,1m05)14h06_2-06-2017_coded_R1.eaf	Jorg	GR	Entry	11.725	1	Cauna	Chimpanzee	La_Vallee	NA	NA	NA	Cauna_@_Jorg	294	147	212	5397	172	189	1.66119403	0.758650004	0.115854636	1.834951456	1.09266	0.57178	11.84109589	F	1	24.18082192	M	0	-12.33972603	0	439	1065	-626	0	-1.202266711	-0.230331773	-0.745192593	0
GR_Jorg,Cauna(F67Jorg,2m10)9h46_15-06-2017_coded_R1.eaf	Cauna	GR	Exit	13.762	1	Jorg	Chimpanzee	La_Vallee	1	mutual	3	Cauna_@_Jorg	294	147	212	5397	172	189	1.66119403	0.758650004	0.115854636	1.834951456	1.09266	0.57178	24.18082192	M	0	11.84109589	F	1	12.33972603	1	1065	439	626	1	1.400722113	-0.230331773	0.861789487	0
GR_Jorg,Cauna(F67Jorg,2m10)9h46_15-06-2017_coded_R1.eaf	Jorg	GR	Entry	2.536	1	Cauna	Chimpanzee	La_Vallee	NA	NA	NA	Cauna_@_Jorg	294	147	212	5397	172	189	1.66119403	0.758650004	0.115854636	1.834951456	1.09266	0.57178	11.84109589	F	1	24.18082192	M	0	-12.33972603	0	439	1065	-626	0	-1.202266711	-0.230331773	-0.745192593	0
GR_Jorg,Cauna(F98Cauna,3m05)14h06_3-07-2017_coded_R1.eaf	Jorg	GR	Exit	23.203	1	Cauna	Chimpanzee	La_Vallee	1	mutual	3	Cauna_@_Jorg	294	147	212	5397	172	189	1.66119403	0.758650004	0.115854636	1.834951456	1.09266	0.57178	11.84109589	F	1	24.18082192	M	0	-12.33972603	0	439	1065	-626	0	-1.202266711	-0.230331773	-0.745192593	0
GR_Jorg,Cauna(F98Cauna,3m05)14h06_3-07-2017_coded_R1.eaf	Jorg	GR	Entry	10.764	1	Cauna	Chimpanzee	La_Vallee	NA	NA	NA	Cauna_@_Jorg	294	147	212	5397	172	189	1.66119403	0.758650004	0.115854636	1.834951456	1.09266	0.57178	11.84109589	F	1	24.18082192	M	0	-12.33972603	0	439	1065	-626	0	-1.202266711	-0.230331773	-0.745192593	0
GR_Jorg,Conan_11h46_12-09-2017_coded_R1.eaf	Conan	GR	Entry	NA	0	Jorg	Chimpanzee	La_Vallee	NA	NA	NA	Conan_@_Jorg	294	147	125	18708	190	199	0.979477612	2.629761769	0.127978959	1.932038835	1.41731	0.54359	24.18082192	M	0	22.96770716	M	0	1.213114754	1	1065	1241	-176	0	-0.266687661	0.117997859	0.13728941	1
GR_Jorg,Conan_11h46_12-09-2017_coded_R1.eaf	Conan	GR	Exit	5.852	1	Jorg	Chimpanzee	La_Vallee	0	unilateral	1	Conan_@_Jorg	294	147	125	18708	190	199	0.979477612	2.629761769	0.127978959	1.932038835	1.41731	0.54359	24.18082192	M	0	22.96770716	M	0	1.213114754	1	1065	1241	-176	0	-0.266687661	0.117997859	0.13728941	1
GR_Jorg,Conan(F150Conan,9m22)16h31_7-08-17_coded_R1.eaf	Conan	GR	Entry	NA	0	Jorg	Chimpanzee	La_Vallee	NA	NA	NA	Conan_@_Jorg	294	147	125	18708	190	199	0.979477612	2.629761769	0.127978959	1.932038835	1.41731	0.54359	24.18082192	M	0	22.96770716	M	0	1.213114754	1	1065	1241	-176	0	-0.266687661	0.117997859	0.13728941	1
GR_Jorg,Conan(F150Conan,9m22)16h31_7-08-17_coded_R1.eaf	Conan	GR	Exit	27.686	1	Jorg	Chimpanzee	La_Vallee	0	unilateral	1	Conan_@_Jorg	294	147	125	18708	190	199	0.979477612	2.629761769	0.127978959	1.932038835	1.41731	0.54359	24.18082192	M	0	22.96770716	M	0	1.213114754	1	1065	1241	-176	0	-0.266687661	0.117997859	0.13728941	1
GR_Jorg,Conan(F201Jorg,12m54)15h_11-09-2017_(PART1)_coded_R1.eaf	Conan	GR	Entry	NA	0	Jorg	Chimpanzee	La_Vallee	NA	NA	NA	Conan_@_Jorg	294	147	125	18708	190	199	0.979477612	2.629761769	0.127978959	1.932038835	1.41731	0.54359	24.18082192	M	0	22.96770716	M	0	1.213114754	1	1065	1241	-176	0	-0.266687661	0.117997859	0.13728941	1
GR_Jorg,Conan(F201Jorg,12m54)15h_11-09-2017_(PART1)_coded_R1.eaf	Jorg	GR	Exit	1.961	1	Conan	Chimpanzee	La_Vallee	0	unilateral	1	Conan_@_Jorg	294	147	125	18708	190	199	0.979477612	2.629761769	0.127978959	1.932038835	1.41731	0.54359	22.96770716	M	0	24.18082192	M	0	-1.213114754	0	1241	1065	176	1	0.465143063	0.117997859	-0.020692515	1
GR_Jorg,Lila(F134Jorg5m05)15h11_24-07-2017_coded_R1.eaf	Jorg	GR	Exit	7.634	1	Lila	Chimpanzee	La_Vallee	0	unilateral	1	Jorg_@_Lila	294	147	102	425	1691	84	0.799253731	0.059741755	1.139012734	0.815533981	0.70339	-0.37178	9.715068493	F	1	24.18082192	M	0	-14.46575342	0	451	1065	-614	0	-1.177317936	-0.64799472	-0.883627106	0
GR_Jorg,Lila(F134Jorg5m05)15h11_24-07-2017_coded_R1.eaf	Jorg	GR	Entry	20.963	1	Lila	Chimpanzee	La_Vallee	NA	NA	NA	Jorg_@_Lila	294	147	102	425	1691	84	0.799253731	0.059741755	1.139012734	0.815533981	0.70339	-0.37178	9.715068493	F	1	24.18082192	M	0	-14.46575342	0	451	1065	-614	0	-1.177317936	-0.64799472	-0.883627106	0
GR_Jorg,Lila(F16Roy,15m15)10h45_16-05-2017_coded_R1.eaf	Jorg	GR	Exit	31.7	1	Lila	Chimpanzee	La_Vallee	1	unilateral_tactile	3	Jorg_@_Lila	294	147	102	425	1691	84	0.799253731	0.059741755	1.139012734	0.815533981	0.70339	-0.37178	9.715068493	F	1	24.18082192	M	0	-14.46575342	0	451	1065	-614	0	-1.177317936	-0.64799472	-0.883627106	0
GR_Jorg,Lila(F16Roy,15m15)10h45_16-05-2017_coded_R1.eaf	Lila	GR	Entry	6.751	1	Jorg	Chimpanzee	La_Vallee	NA	NA	NA	Jorg_@_Lila	294	147	102	425	1691	84	0.799253731	0.059741755	1.139012734	0.815533981	0.70339	-0.37178	24.18082192	M	0	9.715068493	F	1	14.46575342	1	1065	451	614	1	1.375773339	-0.64799472	1.000224	0
GR_Jorg,Lila(F172Wonder,42m55)13h02_6-09-2017_coded_R1.eaf	Jorg	GR	Exit	9.175	1	Lila	Chimpanzee	La_Vallee	0	bilateral	2	Jorg_@_Lila	294	147	102	425	1691	84	0.799253731	0.059741755	1.139012734	0.815533981	0.70339	-0.37178	9.715068493	F	1	24.18082192	M	0	-14.46575342	0	451	1065	-614	0	-1.177317936	-0.64799472	-0.883627106	0
GR_Jorg,Lila(F172Wonder,42m55)13h02_6-09-2017_coded_R1.eaf	Jorg	GR	Entry	11.913	1	Lila	Chimpanzee	La_Vallee	NA	NA	NA	Jorg_@_Lila	294	147	102	425	1691	84	0.799253731	0.059741755	1.139012734	0.815533981	0.70339	-0.37178	9.715068493	F	1	24.18082192	M	0	-14.46575342	0	451	1065	-614	0	-1.177317936	-0.64799472	-0.883627106	0
GR_Jorg,Lila(F177Conan,11m13)15h48_28-08-17_coded_R1.eaf	Lila	GR	Exit	NA	0	Jorg	Chimpanzee	La_Vallee	NA	NA	NA	Jorg_@_Lila	294	147	102	425	1691	84	0.799253731	0.059741755	1.139012734	0.815533981	0.70339	-0.37178	24.18082192	M	0	9.715068493	F	1	14.46575342	1	1065	451	614	1	1.375773339	-0.64799472	1.000224	0
GR_Jorg,Lila(F177Conan,11m13)15h48_28-08-17_coded_R1.eaf	Lila	GR	Entry	4.559	1	Jorg	Chimpanzee	La_Vallee	NA	NA	NA	Jorg_@_Lila	294	147	102	425	1691	84	0.799253731	0.059741755	1.139012734	0.815533981	0.70339	-0.37178	24.18082192	M	0	9.715068493	F	1	14.46575342	1	1065	451	614	1	1.375773339	-0.64799472	1.000224	0
GR_Jorg,Panya_(F45Lila)12h24_6-06-2017_coded_R1.eaf	Jorg	GR	Entry	19.54	1	Panya	Chimpanzee	La_Vallee	NA	NA	NA	Jorg_@_Panya	294	147	170	2128	1301	118	1.332089552	0.299130481	0.876319081	1.145631068	0.91329	0.11208	10.65076727	F	1	24.18082192	M	0	-13.53005464	0	733	1065	-332	0	-0.591021731	-0.422784833	-0.822699855	0
GR_Jorg,Panya_(F45Lila)12h24_6-06-2017_coded_R1.eaf	Jorg	GR	Exit	88.079	1	Panya	Chimpanzee	La_Vallee	1	mutual	3	Jorg_@_Panya	294	147	170	2128	1301	118	1.332089552	0.299130481	0.876319081	1.145631068	0.91329	0.11208	10.65076727	F	1	24.18082192	M	0	-13.53005464	0	733	1065	-332	0	-0.591021731	-0.422784833	-0.822699855	0
GR_Jorg,Panya(F156Jorg,10m56)16h23_8-08-17_coded_R1.eaf	Panya	GR	Exit	49.724	1	Jorg	Chimpanzee	La_Vallee	1	mutual	3	Jorg_@_Panya	294	147	170	2128	1301	118	1.332089552	0.299130481	0.876319081	1.145631068	0.91329	0.11208	24.18082192	M	0	10.65076727	F	1	13.53005464	1	1065	733	332	1	0.789477134	-0.422784833	0.939296749	0
GR_Jorg,Panya(F156Jorg,10m56)16h23_8-08-17_coded_R1.eaf	Jorg	GR	Entry	69.251	1	Panya	Chimpanzee	La_Vallee	NA	NA	NA	Jorg_@_Panya	294	147	170	2128	1301	118	1.332089552	0.299130481	0.876319081	1.145631068	0.91329	0.11208	10.65076727	F	1	24.18082192	M	0	-13.53005464	0	733	1065	-332	0	-0.591021731	-0.422784833	-0.822699855	0
GR_Jorg,Panya(F191Jorg,17m25)11h41_6-09-2017_coded_R1.eaf	Jorg	GR	Exit	NA	0	Panya	Chimpanzee	La_Vallee	NA	NA	NA	Jorg_@_Panya	294	147	170	2128	1301	118	1.332089552	0.299130481	0.876319081	1.145631068	0.91329	0.11208	10.65076727	F	1	24.18082192	M	0	-13.53005464	0	733	1065	-332	0	-0.591021731	-0.422784833	-0.822699855	0
GR_Jorg,Panya(F191Jorg,17m25)11h41_6-09-2017_coded_R1.eaf	Jorg	GR	Entry	NA	0	Panya	Chimpanzee	La_Vallee	NA	NA	NA	Jorg_@_Panya	294	147	170	2128	1301	118	1.332089552	0.299130481	0.876319081	1.145631068	0.91329	0.11208	10.65076727	F	1	24.18082192	M	0	-13.53005464	0	733	1065	-332	0	-0.591021731	-0.422784833	-0.822699855	0
GR_Jorg,Panya(F191Jorg,36m20)12h00_6-09-2017_coded_R1.eaf	Jorg	GR	Entry	14.999	1	Panya	Chimpanzee	La_Vallee	NA	NA	NA	Jorg_@_Panya	294	147	170	2128	1301	118	1.332089552	0.299130481	0.876319081	1.145631068	0.91329	0.11208	10.65076727	F	1	24.18082192	M	0	-13.53005464	0	733	1065	-332	0	-0.591021731	-0.422784833	-0.822699855	0
GR_Jorg,Panya(F191Jorg,36m20)12h00_6-09-2017_coded_R1.eaf	Panya	GR	Exit	11.698	1	Jorg	Chimpanzee	La_Vallee	0	unilateral	1	Jorg_@_Panya	294	147	170	2128	1301	118	1.332089552	0.299130481	0.876319081	1.145631068	0.91329	0.11208	24.18082192	M	0	10.65076727	F	1	13.53005464	1	1065	733	332	1	0.789477134	-0.422784833	0.939296749	0
GR_Jorg,Roy(F124Wonder,7m17)10h16_31-07-17_coded_R1.eaf	Roy	GR	Entry	1.299	1	Jorg	Chimpanzee	La_Vallee	NA	NA	NA	Jorg_@_Roy	294	147	64	9964	26	82	0.501492537	1.400627874	0.01751291	0.796116505	0.67894	-0.45866	24.18082192	M	0	21.44383562	M	0	2.736986301	1	1065	1666	-601	0	-1.150290097	-0.674228078	0.236515043	1
GR_Jorg,Roy(F124Wonder,7m17)10h16_31-07-17_coded_R1.eaf	Roy	GR	Exit	15.229	1	Jorg	Chimpanzee	La_Vallee	0	unilateral	1	Jorg_@_Roy	294	147	64	9964	26	82	0.501492537	1.400627874	0.01751291	0.796116505	0.67894	-0.45866	24.18082192	M	0	21.44383562	M	0	2.736986301	1	1065	1666	-601	0	-1.150290097	-0.674228078	0.236515043	1
GR_Jorg,Roy(F172Jorg,26m50)13h21_17-08-17_coded_R1.eaf	Roy	GR	Entry	NA	0	Jorg	Chimpanzee	La_Vallee	NA	NA	NA	Jorg_@_Roy	294	147	64	9964	26	82	0.501492537	1.400627874	0.01751291	0.796116505	0.67894	-0.45866	24.18082192	M	0	21.44383562	M	0	2.736986301	1	1065	1666	-601	0	-1.150290097	-0.674228078	0.236515043	1
GR_Jorg,Roy(F172Jorg,26m50)13h21_17-08-17_coded_R1.eaf	Roy	GR	Exit	9.772	1	Jorg	Chimpanzee	La_Vallee	0	bilateral	2	Jorg_@_Roy	294	147	64	9964	26	82	0.501492537	1.400627874	0.01751291	0.796116505	0.67894	-0.45866	24.18082192	M	0	21.44383562	M	0	2.736986301	1	1065	1666	-601	0	-1.150290097	-0.674228078	0.236515043	1
GR_Jorg,Roy(F201Lila,28m25)12h28_7-09-2017_coded_R1.eaf	Roy	GR	Entry	15.896	1	Jorg	Chimpanzee	La_Vallee	NA	NA	NA	Jorg_@_Roy	294	147	64	9964	26	82	0.501492537	1.400627874	0.01751291	0.796116505	0.67894	-0.45866	24.18082192	M	0	21.44383562	M	0	2.736986301	1	1065	1666	-601	0	-1.150290097	-0.674228078	0.236515043	1
GR_Jorg,Roy(F201Lila,28m25)12h28_7-09-2017_coded_R1.eaf	Roy	GR	Exit	NA	0	Jorg	Chimpanzee	La_Vallee	NA	NA	NA	Jorg_@_Roy	294	147	64	9964	26	82	0.501492537	1.400627874	0.01751291	0.796116505	0.67894	-0.45866	24.18082192	M	0	21.44383562	M	0	2.736986301	1	1065	1666	-601	0	-1.150290097	-0.674228078	0.236515043	1
GR_Jorg,Roy(F53Roy)10h48_12-06-2017_coded_R1.eaf	Roy	GR	Exit	8.297	1	Jorg	Chimpanzee	La_Vallee	0	bilateral	2	Jorg_@_Roy	294	147	64	9964	26	82	0.501492537	1.400627874	0.01751291	0.796116505	0.67894	-0.45866	24.18082192	M	0	21.44383562	M	0	2.736986301	1	1065	1666	-601	0	-1.150290097	-0.674228078	0.236515043	1
GR_Jorg,Roy(F53Roy)10h48_12-06-2017_coded_R1.eaf	Roy	GR	Entry	8.345	1	Jorg	Chimpanzee	La_Vallee	NA	NA	NA	Jorg_@_Roy	294	147	64	9964	26	82	0.501492537	1.400627874	0.01751291	0.796116505	0.67894	-0.45866	24.18082192	M	0	21.44383562	M	0	2.736986301	1	1065	1666	-601	0	-1.150290097	-0.674228078	0.236515043	1
GR_Jorg,Roy(F67Panya,4m20)10h46_15-06-2017_coded_R1.eaf	Roy	GR	Entry	12.372	1	Jorg	Chimpanzee	La_Vallee	NA	NA	NA	Jorg_@_Roy	294	147	64	9964	26	82	0.501492537	1.400627874	0.01751291	0.796116505	0.67894	-0.45866	24.18082192	M	0	21.44383562	M	0	2.736986301	1	1065	1666	-601	0	-1.150290097	-0.674228078	0.236515043	1
GR_Jorg,Roy(F67Panya,4m20)10h46_15-06-2017_coded_R1.eaf	Roy	GR	Exit	2.519	1	Jorg	Chimpanzee	La_Vallee	0	unilateral	1	Jorg_@_Roy	294	147	64	9964	26	82	0.501492537	1.400627874	0.01751291	0.796116505	0.67894	-0.45866	24.18082192	M	0	21.44383562	M	0	2.736986301	1	1065	1666	-601	0	-1.150290097	-0.674228078	0.236515043	1
GR_Jorg,Wonder_(F51Wonder,5m14)12h25_9-06-2017_coded_R1.eaf	Jorg	GR	Entry	NA	0	Wonder	Chimpanzee	La_Vallee	NA	NA	NA	Jorg_@_Wonder	294	147	57	9060	0	93	0.446641791	1.273553647	0	0.902912621	0.65578	-0.48293	21.96986301	M	0	24.18082192	M	0	-2.210958904	0	1405	1065	340	1	0.80610965	-0.699077344	-0.085666311	1
GR_Jorg,Wonder_(F51Wonder,5m14)12h25_9-06-2017_coded_R1.eaf	Wonder	GR	Exit	9.315	1	Jorg	Chimpanzee	La_Vallee	0	unilateral	1	Jorg_@_Wonder	294	147	57	9060	0	93	0.446641791	1.273553647	0	0.902912621	0.65578	-0.48293	24.18082192	M	0	21.96986301	M	0	2.210958904	1	1065	1405	-340	0	-0.607654248	-0.699077344	0.202263205	1
GR_Jorg,Wonder(F126Lila,10m22)15h21_13-07-2017_coded_R1.eaf	Wonder	GR	Exit	15.44	1	Jorg	Chimpanzee	La_Vallee	0	unilateral	1	Jorg_@_Wonder	294	147	57	9060	0	93	0.446641791	1.273553647	0	0.902912621	0.65578	-0.48293	24.18082192	M	0	21.96986301	M	0	2.210958904	1	1065	1405	-340	0	-0.607654248	-0.699077344	0.202263205	1
GR_Jorg,Wonder(F126Lila,10m22)15h21_13-07-2017_coded_R1.eaf	Wonder	GR	Entry	3.843	1	Jorg	Chimpanzee	La_Vallee	NA	NA	NA	Jorg_@_Wonder	294	147	57	9060	0	93	0.446641791	1.273553647	0	0.902912621	0.65578	-0.48293	24.18082192	M	0	21.96986301	M	0	2.210958904	1	1065	1405	-340	0	-0.607654248	-0.699077344	0.202263205	1
GR_Jorg,Wonder(F127Wonder,16m46)10h59_1-08-17_coded_R1.eaf	Wonder	GR	Entry	NA	0	Jorg	Chimpanzee	La_Vallee	NA	NA	NA	Jorg_@_Wonder	294	147	57	9060	0	93	0.446641791	1.273553647	0	0.902912621	0.65578	-0.48293	24.18082192	M	0	21.96986301	M	0	2.210958904	1	1065	1405	-340	0	-0.607654248	-0.699077344	0.202263205	1
GR_Jorg,Wonder(F127Wonder,16m46)10h59_1-08-17_coded_R1.eaf	Wonder	GR	Exit	17.865	1	Jorg	Chimpanzee	La_Vallee	0	bilateral	2	Jorg_@_Wonder	294	147	57	9060	0	93	0.446641791	1.273553647	0	0.902912621	0.65578	-0.48293	24.18082192	M	0	21.96986301	M	0	2.210958904	1	1065	1405	-340	0	-0.607654248	-0.699077344	0.202263205	1
GR_Jorg,Wonder(F160W_part2,2m30)16h29_22-08-17_coded_R1.eaf	Wonder	GR	Exit	7.307	1	Jorg	Chimpanzee	La_Vallee	0	bilateral	2	Jorg_@_Wonder	294	147	57	9060	0	93	0.446641791	1.273553647	0	0.902912621	0.65578	-0.48293	24.18082192	M	0	21.96986301	M	0	2.210958904	1	1065	1405	-340	0	-0.607654248	-0.699077344	0.202263205	1
GR_Jorg,Wonder(F160W_part2,2m30)16h29_22-08-17_coded_R1.eaf	Wonder	GR	Entry	NA	0	Jorg	Chimpanzee	La_Vallee	NA	NA	NA	Jorg_@_Wonder	294	147	57	9060	0	93	0.446641791	1.273553647	0	0.902912621	0.65578	-0.48293	24.18082192	M	0	21.96986301	M	0	2.210958904	1	1065	1405	-340	0	-0.607654248	-0.699077344	0.202263205	1
GR_Jorg,Wonder(F196Conan,41m42)16h09_7-09-2017_coded_R1.eaf	Wonder	GR	Entry	NA	0	Jorg	Chimpanzee	La_Vallee	NA	NA	NA	Jorg_@_Wonder	294	147	57	9060	0	93	0.446641791	1.273553647	0	0.902912621	0.65578	-0.48293	24.18082192	M	0	21.96986301	M	0	2.210958904	1	1065	1405	-340	0	-0.607654248	-0.699077344	0.202263205	1
GR_Jorg,Wonder(F196Conan,41m42)16h09_7-09-2017_coded_R1.eaf	Jorg	GR	Exit	12.224	1	Wonder	Chimpanzee	La_Vallee	0	unilateral	1	Jorg_@_Wonder	294	147	57	9060	0	93	0.446641791	1.273553647	0	0.902912621	0.65578	-0.48293	21.96986301	M	0	24.18082192	M	0	-2.210958904	0	1405	1065	340	1	0.80610965	-0.699077344	-0.085666311	1
GR_Jorg,Wonder(F60Lila,7m22)13h54_13-06-2017_coded_R1.eaf	Jorg	GR	Exit	NA	0	Wonder	Chimpanzee	La_Vallee	NA	NA	NA	Jorg_@_Wonder	294	147	57	9060	0	93	0.446641791	1.273553647	0	0.902912621	0.65578	-0.48293	21.96986301	M	0	24.18082192	M	0	-2.210958904	0	1405	1065	340	1	0.80610965	-0.699077344	-0.085666311	1
GR_Jorg,Wonder(F60Lila,7m22)13h54_13-06-2017_coded_R1.eaf	Wonder	GR	Entry	NA	0	Jorg	Chimpanzee	La_Vallee	NA	NA	NA	Jorg_@_Wonder	294	147	57	9060	0	93	0.446641791	1.273553647	0	0.902912621	0.65578	-0.48293	24.18082192	M	0	21.96986301	M	0	2.210958904	1	1065	1405	-340	0	-0.607654248	-0.699077344	0.202263205	1
GR_Lila_Wonder(F89Roy,9m33)14h04_4-07-17_coded_R1.eaf	Lila	GR	Entry	14.055	1	Wonder	Chimpanzee	La_Vallee	NA	NA	NA	Lila_@_Wonder	294	147	166	2614	1731	50	1.300746269	0.367446935	1.165955672	0.485436893	0.8299	-0.1006	21.96986301	M	0	9.715068493	F	1	12.25479452	1	1405	451	954	1	2.082655288	-0.512257213	0.856259242	0
GR_Lila_Wonder(F89Roy,9m33)14h04_4-07-17_coded_R1.eaf	Wonder	GR	Exit	14.709	1	Lila	Chimpanzee	La_Vallee	1	mutual	3	Lila_@_Wonder	294	147	166	2614	1731	50	1.300746269	0.367446935	1.165955672	0.485436893	0.8299	-0.1006	9.715068493	F	1	21.96986301	M	0	-12.25479452	0	451	1405	-954	0	-1.884199885	-0.512257213	-0.739662348	0
GR_Lila,Cauna(F70Cauna,2m50)16h06_16-06-2017_coded_R1.eaf	Cauna	GR	Exit	25.49	1	Lila	Chimpanzee	La_Vallee	0	bilateral	2	Cauna_@_Lila	294	147	211	21029	142	171	1.653358209	2.956022036	0.095647432	1.660194175	1.59131	0.94482	9.715068493	F	1	11.84109589	F	1	-2.126027397	0	451	439	12	1	0.124176476	0.304689237	-0.080136066	1
GR_Lila,Cauna(F70Cauna,2m50)16h06_16-06-2017_coded_R1.eaf	Cauna	GR	Entry	13.768	1	Lila	Chimpanzee	La_Vallee	NA	NA	NA	Cauna_@_Lila	294	147	211	21029	142	171	1.653358209	2.956022036	0.095647432	1.660194175	1.59131	0.94482	9.715068493	F	1	11.84109589	F	1	-2.126027397	0	451	439	12	1	0.124176476	0.304689237	-0.080136066	1
GR_Lila,Conan(F122Lila,10m26)17h06_12-07-2017_coded_R1.eaf	Conan	GR	Entry	16.263	1	Lila	Chimpanzee	La_Vallee	NA	NA	NA	Conan_@_Lila	294	147	126	886	2327	46	0.987313433	0.124543988	1.567405459	0.446601942	0.78147	-0.31335	9.715068493	F	1	22.96770716	M	0	-13.25263867	0	451	1241	-790	0	-1.543233298	-0.564219646	-0.804636143	0
GR_Lila,Conan(F122Lila,10m26)17h06_12-07-2017_coded_R1.eaf	Lila	GR	Exit	21.64	1	Conan	Chimpanzee	La_Vallee	0	bilateral	2	Conan_@_Lila	294	147	126	886	2327	46	0.987313433	0.124543988	1.567405459	0.446601942	0.78147	-0.31335	22.96770716	M	0	9.715068493	F	1	13.25263867	1	1241	451	790	1	1.7416887	-0.564219646	0.921233038	0
GR_Lila,Conan(F182Roy,23m37)17h21_7-09-2017_coded_R1.eaf	Conan	GR	Exit	NA	0	Lila	Chimpanzee	La_Vallee	NA	NA	NA	Conan_@_Lila	294	147	126	886	2327	46	0.987313433	0.124543988	1.567405459	0.446601942	0.78147	-0.31335	9.715068493	F	1	22.96770716	M	0	-13.25263867	0	451	1241	-790	0	-1.543233298	-0.564219646	-0.804636143	0
GR_Lila,Conan(F182Roy,23m37)17h21_7-09-2017_coded_R1.eaf	Conan	GR	Entry	7.511	1	Lila	Chimpanzee	La_Vallee	NA	NA	NA	Conan_@_Lila	294	147	126	886	2327	46	0.987313433	0.124543988	1.567405459	0.446601942	0.78147	-0.31335	9.715068493	F	1	22.96770716	M	0	-13.25263867	0	451	1241	-790	0	-1.543233298	-0.564219646	-0.804636143	0
GR_Lila,Conan(F60Lila,7m44)13h54_13-06-2017_coded_R1.eaf	Conan	GR	Exit	13.402	1	Lila	Chimpanzee	La_Vallee	1	mutual	3	Conan_@_Lila	294	147	126	886	2327	46	0.987313433	0.124543988	1.567405459	0.446601942	0.78147	-0.31335	9.715068493	F	1	22.96770716	M	0	-13.25263867	0	451	1241	-790	0	-1.543233298	-0.564219646	-0.804636143	0
GR_Lila,Conan(F60Lila,7m44)13h54_13-06-2017_coded_R1.eaf	Conan	GR	Entry	4.764	1	Lila	Chimpanzee	La_Vallee	NA	NA	NA	Conan_@_Lila	294	147	126	886	2327	46	0.987313433	0.124543988	1.567405459	0.446601942	0.78147	-0.31335	9.715068493	F	1	22.96770716	M	0	-13.25263867	0	451	1241	-790	0	-1.543233298	-0.564219646	-0.804636143	0
GR_Lila,Conan(F74Lila,2m37)17h09_19-06-2017_coded_R1.eaf	Conan	GR	Entry	3.985	1	Lila	Chimpanzee	La_Vallee	NA	NA	NA	Conan_@_Lila	294	147	126	886	2327	46	0.987313433	0.124543988	1.567405459	0.446601942	0.78147	-0.31335	9.715068493	F	1	22.96770716	M	0	-13.25263867	0	451	1241	-790	0	-1.543233298	-0.564219646	-0.804636143	0
GR_Lila,Conan(F74Lila,2m37)17h09_19-06-2017_coded_R1.eaf	Conan	GR	Exit	NA	0	Lila	Chimpanzee	La_Vallee	NA	NA	NA	Conan_@_Lila	294	147	126	886	2327	46	0.987313433	0.124543988	1.567405459	0.446601942	0.78147	-0.31335	9.715068493	F	1	22.96770716	M	0	-13.25263867	0	451	1241	-790	0	-1.543233298	-0.564219646	-0.804636143	0
GR_Lila,Jorg(F182Roy,20m30)17h28_7-09-2017_coded_R1.eaf	Jorg	GR	Entry	9.007	1	Lila	Chimpanzee	La_Vallee	NA	NA	NA	Jorg_@_Lila	294	147	102	425	1691	84	0.799253731	0.059741755	1.139012734	0.815533981	0.70339	-0.37178	9.715068493	F	1	24.18082192	M	0	-14.46575342	0	451	1065	-614	0	-1.177317936	-0.64799472	-0.883627106	0
GR_Lila,Jorg(F182Roy,20m30)17h28_7-09-2017_coded_R1.eaf	Jorg	GR	Exit	18.149	1	Lila	Chimpanzee	La_Vallee	1	mutual	3	Jorg_@_Lila	294	147	102	425	1691	84	0.799253731	0.059741755	1.139012734	0.815533981	0.70339	-0.37178	9.715068493	F	1	24.18082192	M	0	-14.46575342	0	451	1065	-614	0	-1.177317936	-0.64799472	-0.883627106	0
GR_Lila,Panya(F47Panya,11m40)14h15_7-06-2017_coded_R1.eaf	Lila	GR	Entry	1.995	1	Panya	Chimpanzee	La_Vallee	NA	NA	NA	Lila_@_Panya	294	147	165	11584	164	113	1.292910448	1.628349387	0.110466049	1.097087379	1.0322	0.231	10.65076727	F	1	9.715068493	F	1	0.93569878	1	733	451	282	1	0.685523906	-0.295201662	0.119225698	1
GR_Lila,Panya(F47Panya,11m40)14h15_7-06-2017_coded_R1.eaf	Panya	GR	Exit	1.877	1	Lila	Chimpanzee	La_Vallee	0	unilateral	1	Lila_@_Panya	294	147	165	11584	164	113	1.292910448	1.628349387	0.110466049	1.097087379	1.0322	0.231	9.715068493	F	1	10.65076727	F	1	-0.93569878	0	451	733	-282	0	-0.487068504	-0.295201662	-0.002628804	1
GR_Lila,Roy(F142Conan,9m52)15h45_1-08-17_coded_R1.eaf	Roy	GR	Exit	10.127	1	Lila	Chimpanzee	La_Vallee	0	unilateral	1	Lila_@_Roy	294	147	193	326	4606	70	1.512313433	0.04582544	3.102479392	0.67961165	1.33506	0.3163	9.715068493	F	1	21.44383562	M	0	-11.72876712	0	451	1666	-1215	0	-2.426835734	0.02974863	-0.70541051	0
GR_Lila,Wonder(F113Lila,9m30)15h46_7-07-17_coded_R1.eaf	Lila	GR	Exit	NA	0	Wonder	Chimpanzee	La_Vallee	NA	NA	NA	Lila_@_Wonder	294	147	166	2614	1731	50	1.300746269	0.367446935	1.165955672	0.485436893	0.8299	-0.1006	21.96986301	M	0	9.715068493	F	1	12.25479452	1	1405	451	954	1	2.082655288	-0.512257213	0.856259242	0
GR_Lila,Wonder(F118Panya,1m50)15h37_12-07-2017_coded_R1.eaf	Lila	GR	Entry	22.978	1	Wonder	Chimpanzee	La_Vallee	NA	NA	NA	Lila_@_Wonder	294	147	166	2614	1731	50	1.300746269	0.367446935	1.165955672	0.485436893	0.8299	-0.1006	21.96986301	M	0	9.715068493	F	1	12.25479452	1	1405	451	954	1	2.082655288	-0.512257213	0.856259242	0
GR_Lila,Wonder(F118Panya,1m50)15h37_12-07-2017_coded_R1.eaf	Lila	GR	Exit	22.843	1	Wonder	Chimpanzee	La_Vallee	1	mutual	3	Lila_@_Wonder	294	147	166	2614	1731	50	1.300746269	0.367446935	1.165955672	0.485436893	0.8299	-0.1006	21.96986301	M	0	9.715068493	F	1	12.25479452	1	1405	451	954	1	2.082655288	-0.512257213	0.856259242	0
GR_Lila,Wonder(F174Lila,4m08)17h07_14-08-17_coded_R1.eaf	Wonder	GR	Entry	9.996	1	Lila	Chimpanzee	La_Vallee	NA	NA	NA	Lila_@_Wonder	294	147	166	2614	1731	50	1.300746269	0.367446935	1.165955672	0.485436893	0.8299	-0.1006	9.715068493	F	1	21.96986301	M	0	-12.25479452	0	451	1405	-954	0	-1.884199885	-0.512257213	-0.739662348	0
GR_Lila,Wonder(F199Conan,37m13)10h58_11-09-2017_coded_R1.eaf	Wonder	GR	Exit	14.332	1	Lila	Chimpanzee	La_Vallee	1	mutual	3	Lila_@_Wonder	294	147	166	2614	1731	50	1.300746269	0.367446935	1.165955672	0.485436893	0.8299	-0.1006	9.715068493	F	1	21.96986301	M	0	-12.25479452	0	451	1405	-954	0	-1.884199885	-0.512257213	-0.739662348	0
GR_Lila,Wonder(F48Wonder,9m50)12h06_8-06-201_coded_R1.eaf	Lila	GR	Exit	6.045	1	Wonder	Chimpanzee	La_Vallee	0	unilateral	1	Lila_@_Wonder	294	147	166	2614	1731	50	1.300746269	0.367446935	1.165955672	0.485436893	0.8299	-0.1006	21.96986301	M	0	9.715068493	F	1	12.25479452	1	1405	451	954	1	2.082655288	-0.512257213	0.856259242	0
GR_Lila,Wonder(F92Wonder,10m45)15h33_5-07-2017_coded_R1.eaf	Lila	GR	Entry	13.023	1	Wonder	Chimpanzee	La_Vallee	NA	NA	NA	Lila_@_Wonder	294	147	166	2614	1731	50	1.300746269	0.367446935	1.165955672	0.485436893	0.8299	-0.1006	21.96986301	M	0	9.715068493	F	1	12.25479452	1	1405	451	954	1	2.082655288	-0.512257213	0.856259242	0
GR_Lila,Wonder(F92Wonder,10m45)15h33_5-07-2017_coded_R1.eaf	Lila	GR	Exit	10.9	1	Wonder	Chimpanzee	La_Vallee	1	mutual	3	Lila_@_Wonder	294	147	166	2614	1731	50	1.300746269	0.367446935	1.165955672	0.485436893	0.8299	-0.1006	21.96986301	M	0	9.715068493	F	1	12.25479452	1	1405	451	954	1	2.082655288	-0.512257213	0.856259242	0
GR_Lila,Wonder(Nourrissage,0m32)15h19_8-08-17_coded_R1.eaf	Wonder	GR	Entry	NA	0	Lila	Chimpanzee	La_Vallee	NA	NA	NA	Lila_@_Wonder	294	147	166	2614	1731	50	1.300746269	0.367446935	1.165955672	0.485436893	0.8299	-0.1006	9.715068493	F	1	21.96986301	M	0	-12.25479452	0	451	1405	-954	0	-1.884199885	-0.512257213	-0.739662348	0
GR_P,J(F86J,32m49)12h01+PL_P,J(33m59)12h02_28-06-17_coded_R1.eaf	Jorg	MX	Exit	7.73	1	Panya	Chimpanzee	La_Vallee	0	unilateral	1	Jorg_@_Panya	294	147	170	2128	1301	118	1.332089552	0.299130481	0.876319081	1.145631068	0.91329	0.11208	10.65076727	F	1	24.18082192	M	0	-13.53005464	0	733	1065	-332	0	-0.591021731	-0.422784833	-0.822699855	0
GR_P2,_Mali-Kallie_F13Loretta_31.1.17(PART_2)_R1.eaf	Kallie	GR	Exit	13.909	1	Mali	Bonobo	San_Diego	0	unilateral	1	Kallie_@_Mali	131400	23	45	5158	0	78	0.565174072	0.931889974	0	0.730450208	0.55688	-0.44799	11.50684932	F	1	13.98082192	F	1	-2.473972603	0	932	1100	-168	0	-0.250055144	-0.805191006	-0.10279223	1
GR_P1,_Ulindi-David_F42P2Khalessi(aud,12min)_13.7.17(PART_1)_R1.eaf	David	GR	Entry	3.389	1	Ulindi	Bonobo	La_Vallee	NA	NA	NA	David_@_Ulindi	262	131	32	1191	0	64	0.714285714	0.747329286	0	1.115630447	0.64431	-0.19384	25.40821918	F	1	17.61369863	M	0	7.794520548	1	1255	1428	-173	0	-0.260450467	-0.711383954	0.565832197	0
GR_rejection,_Erin-Loretta_into_GR,_Loretta-Mali_into_GR_P1,_Makasi-Mali_and_GR_P1,_Loretta-Erin_F33Loretta_8.3.17(mali_loretta)_R1.eaf	Mali	GR	Exit	37.118	1	Loretta	Bonobo	San_Diego	0	unilateral	1	Loretta_@_Mali	154800	29	84	5940	0	158	0.895516127	0.910949193	0	1.255964922	0.76561	-0.00318	45.12328767	F	1	11.50684932	F	1	33.61643836	1	1258	932	326	1	0.777002746	-0.581236458	2.247204988	1
GR_rejection,_Erin-Loretta_into_GR,_Loretta-Mali_into_GR_P1,_Makasi-Mali_and_GR_P1,_Loretta-Erin_F33Loretta_8.3.17(mali_loretta)_R1.eaf	Mali	GR	Entry	3.921	1	Loretta	Bonobo	San_Diego	NA	NA	NA	Loretta_@_Mali	154800	29	84	5940	0	158	0.895516127	0.910949193	0	1.255964922	0.76561	-0.00318	45.12328767	F	1	11.50684932	F	1	33.61643836	1	1258	932	326	1	0.777002746	-0.581236458	2.247204988	1
GR(entry_maybe_bad_vis),_Makasi-Erin_into_GR_P1,_Erin-Kallie_F17Kallie_6.2.17(Makasi_Erin_Part_2)_R1.eaf	Erin	GR	Exit	26.585	1	Makasi	Bonobo	San_Diego	0	unilateral	1	Erin_@_Makasi	219600	24	101	1177	281	120	0.759021573	0.127239746	0.115177228	0.672419485	0.41846	-0.54635	14.87754323	M	0	27.20547945	M	0	-12.32793622	0	904	1072	-168	0	-0.250055144	-0.953707217	-0.744424909	1
GR(entry_maybe_bad_vis),_Makasi-Erin_into_GR_P1,_Erin-Kallie_F17Kallie_6.2.17(Makasi_Erin)_R1.eaf	Erin	GR	Entry	8	1	Makasi	Bonobo	San_Diego	NA	NA	NA	Erin_@_Makasi	219600	24	101	1177	281	120	0.759021573	0.127239746	0.115177228	0.672419485	0.41846	-0.54635	14.87754323	M	0	27.20547945	M	0	-12.32793622	0	904	1072	-168	0	-0.250055144	-0.953707217	-0.744424909	1
GR(start_and_end_missing),_Loretta-Erin_and_GR,_Mali-Kallie_and_GR(end_missing),_Mali-Makasi_F13Makasi_2.2.17(Mali_Kallie)_R1.eaf	Kallie	GR	Exit	NA	0	Mali	Bonobo	San_Diego	NA	NA	NA	Kallie_@_Mali	131400	23	45	5158	0	78	0.565174072	0.931889974	0	0.730450208	0.55688	-0.44799	11.50684932	F	1	13.98082192	F	1	-2.473972603	0	932	1100	-168	0	-0.250055144	-0.805191006	-0.10279223	1
GR,_Belle-Kallie_into_PL,_Belle-Maddie_and_GR_P1,_Vic-Lisa_F15Maddie_3.2.17(Belle_Kallie)_R1.eaf	Belle	GR	Exit	7.711	1	Mutual	Bonobo	San_Diego	0	unilateral	1	Belle_@_Kallie	81000	13	159	2428	3385	124	3.239494054	0.711610472	3.761545254	1.883770736	2.39911	1.62923	13.98082192	F	1	5.210958904	F	1	8.769863014	1	1100	761	339	1	0.804030586	1.171409325	0.629340814	1
GR_P2,_Ulindi-David_and_GR,_Ukela-Diwani_F42P2Khalessi(18min)_13.7.17(Ulindi_david_PART_2)_R1.eaf	David	GR	Exit	13.236	1	Ulindi	Bonobo	La_Vallee	1	mutual	3	David_@_Ulindi	262	131	32	1191	0	64	0.714285714	0.747329286	0	1.115630447	0.64431	-0.19384	25.40821918	F	1	17.61369863	M	0	7.794520548	1	1255	1428	-173	0	-0.260450467	-0.711383954	0.565832197	0
GR_Panya,Cauna_15h01_15-08-17_(ACTIVITY_RESUMED)_coded_R1.eaf	Cauna	GR	Exit	39.283	1	Panya	Chimpanzee	La_Vallee	1	mutual	3	Cauna_@_Panya	294	147	143	7877	0	116	1.120522388	1.107260715	0	1.126213592	0.8385	0.00776	10.65076727	F	1	11.84109589	F	1	-1.190328617	0	733	439	294	1	0.710472681	-0.503029938	-0.019208815	1
GR_Panya,Cauna(F142Cauna,30m20)11h45_24-07-2017_coded_R1.eaf	Panya	GR	Entry	4.344	1	Cauna	Chimpanzee	La_Vallee	NA	NA	NA	Cauna_@_Panya	294	147	143	7877	0	116	1.120522388	1.107260715	0	1.126213592	0.8385	0.00776	11.84109589	F	1	10.65076727	F	1	1.190328617	1	439	733	-294	0	-0.512017278	-0.503029938	0.135805709	1
GR_Panya,Cauna(F142Cauna,30m20)11h45_24-07-2017_coded_R1.eaf	Panya	GR	Exit	4.055	1	Cauna	Chimpanzee	La_Vallee	0	unilateral	1	Cauna_@_Panya	294	147	143	7877	0	116	1.120522388	1.107260715	0	1.126213592	0.8385	0.00776	11.84109589	F	1	10.65076727	F	1	1.190328617	1	439	733	-294	0	-0.512017278	-0.503029938	0.135805709	1
GR_Panya,Cauna(F142Cauna,5m59)11h20_24-07-2017_coded_R1.eaf	Cauna	GR	Exit	47.988	1	Panya	Chimpanzee	La_Vallee	1	mutual	3	Cauna_@_Panya	294	147	143	7877	0	116	1.120522388	1.107260715	0	1.126213592	0.8385	0.00776	10.65076727	F	1	11.84109589	F	1	-1.190328617	0	733	439	294	1	0.710472681	-0.503029938	-0.019208815	1
GR_Panya,Cauna(F163Jorg,14m09)11h33_11-08-17_coded_R1.eaf	Cauna	GR	Exit	9.48	1	Panya	Chimpanzee	La_Vallee	0	unilateral	1	Cauna_@_Panya	294	147	143	7877	0	116	1.120522388	1.107260715	0	1.126213592	0.8385	0.00776	10.65076727	F	1	11.84109589	F	1	-1.190328617	0	733	439	294	1	0.710472681	-0.503029938	-0.019208815	1
GR_Panya,Cauna(F163Jorg,14m09)11h33_11-08-17_coded_R1.eaf	Cauna	GR	Entry	2.538	1	Panya	Chimpanzee	La_Vallee	NA	NA	NA	Cauna_@_Panya	294	147	143	7877	0	116	1.120522388	1.107260715	0	1.126213592	0.8385	0.00776	10.65076727	F	1	11.84109589	F	1	-1.190328617	0	733	439	294	1	0.710472681	-0.503029938	-0.019208815	1
GR_Panya,Cauna(F176J+F190Ca)16h47_22-08-17_coded_R1.eaf	Panya	GR	Exit	14.752	1	Cauna	Chimpanzee	La_Vallee	1	mutual	3	Cauna_@_Panya	294	147	143	7877	0	116	1.120522388	1.107260715	0	1.126213592	0.8385	0.00776	11.84109589	F	1	10.65076727	F	1	1.190328617	1	439	733	-294	0	-0.512017278	-0.503029938	0.135805709	1
GR_Panya,Cauna(F209Cauna,11m39)11h11_8-09-2017_coded_R1.eaf	Panya	GR	Entry	25.77	1	Cauna	Chimpanzee	La_Vallee	NA	NA	NA	Cauna_@_Panya	294	147	143	7877	0	116	1.120522388	1.107260715	0	1.126213592	0.8385	0.00776	11.84109589	F	1	10.65076727	F	1	1.190328617	1	439	733	-294	0	-0.512017278	-0.503029938	0.135805709	1
GR_Panya,Cauna(F209Cauna,11m39)11h11_8-09-2017_coded_R1.eaf	Panya	GR	Exit	13.723	1	Cauna	Chimpanzee	La_Vallee	0	unilateral	1	Cauna_@_Panya	294	147	143	7877	0	116	1.120522388	1.107260715	0	1.126213592	0.8385	0.00776	11.84109589	F	1	10.65076727	F	1	1.190328617	1	439	733	-294	0	-0.512017278	-0.503029938	0.135805709	1
GR_Panya,Cauna(F78Panya,12m58)16h10_20-06-2017_coded_R1.eaf	Cauna	GR	Exit	14.432	1	Panya	Chimpanzee	La_Vallee	0	bilateral	2	Cauna_@_Panya	294	147	143	7877	0	116	1.120522388	1.107260715	0	1.126213592	0.8385	0.00776	10.65076727	F	1	11.84109589	F	1	-1.190328617	0	733	439	294	1	0.710472681	-0.503029938	-0.019208815	1
GR_Panya,Conan(F209Cauna,3m10)11h02_8-09-2017_coded_R1.eaf	Conan	GR	Entry	8.402	1	Panya	Chimpanzee	La_Vallee	NA	NA	NA	Conan_@_Panya	294	147	86	251	10559	40	0.673880597	0.035282778	7.112262245	0.388349515	2.05244	0.21821	10.65076727	F	1	22.96770716	M	0	-12.31693989	0	733	1241	-508	0	-0.956937093	0.799453578	-0.743708892	0
GR_Panya,Conan(F209Cauna,3m10)11h02_8-09-2017_coded_R1.eaf	Conan	GR	Exit	7.194	1	Panya	Chimpanzee	La_Vallee	1	mutual	3	Conan_@_Panya	294	147	86	251	10559	40	0.673880597	0.035282778	7.112262245	0.388349515	2.05244	0.21821	10.65076727	F	1	22.96770716	M	0	-12.31693989	0	733	1241	-508	0	-0.956937093	0.799453578	-0.743708892	0
GR_Panya,Jorg(F176J+F190Ca)16h43_22-08-17_coded_R1.eaf	Jorg	GR	Entry	5.123	1	Panya	Chimpanzee	La_Vallee	NA	NA	NA	Jorg_@_Panya	294	147	170	2128	1301	118	1.332089552	0.299130481	0.876319081	1.145631068	0.91329	0.11208	10.65076727	F	1	24.18082192	M	0	-13.53005464	0	733	1065	-332	0	-0.591021731	-0.422784833	-0.822699855	0
GR_Panya,Lila(F166Wonder,7m02)17h16_1-09-17_coded_R1.eaf	Panya	GR	Entry	2.889	1	Lila	Chimpanzee	La_Vallee	NA	NA	NA	Lila_@_Panya	294	147	165	11584	164	113	1.292910448	1.628349387	0.110466049	1.097087379	1.0322	0.231	9.715068493	F	1	10.65076727	F	1	-0.93569878	0	451	733	-282	0	-0.487068504	-0.295201662	-0.002628804	1
GR_Panya,Lila(F191Cauna,23m49)12h53_23-08-17_coded_R1.eaf	Lila	GR	Entry	7.986	1	Panya	Chimpanzee	La_Vallee	NA	NA	NA	Lila_@_Panya	294	147	165	11584	164	113	1.292910448	1.628349387	0.110466049	1.097087379	1.0322	0.231	10.65076727	F	1	9.715068493	F	1	0.93569878	1	733	451	282	1	0.685523906	-0.295201662	0.119225698	1
GR_Panya,Lila(F191Cauna,23m49)12h53_23-08-17_coded_R1.eaf	Panya	GR	Exit	2.01	1	Lila	Chimpanzee	La_Vallee	0	unilateral	1	Lila_@_Panya	294	147	165	11584	164	113	1.292910448	1.628349387	0.110466049	1.097087379	1.0322	0.231	9.715068493	F	1	10.65076727	F	1	-0.93569878	0	451	733	-282	0	-0.487068504	-0.295201662	-0.002628804	1
GR_Panya,Lila(F191Cauna,8m36)12h38_23-08-17_coded_R1.eaf	Panya	GR	Exit	0.514	1	Lila	Chimpanzee	La_Vallee	0	unilateral	1	Lila_@_Panya	294	147	165	11584	164	113	1.292910448	1.628349387	0.110466049	1.097087379	1.0322	0.231	9.715068493	F	1	10.65076727	F	1	-0.93569878	0	451	733	-282	0	-0.487068504	-0.295201662	-0.002628804	1
GR_Panya,Lila(F191Cauna,8m36)12h38_23-08-17_coded_R1.eaf	Panya	GR	Entry	8.746	1	Lila	Chimpanzee	La_Vallee	NA	NA	NA	Lila_@_Panya	294	147	165	11584	164	113	1.292910448	1.628349387	0.110466049	1.097087379	1.0322	0.231	9.715068493	F	1	10.65076727	F	1	-0.93569878	0	451	733	-282	0	-0.487068504	-0.295201662	-0.002628804	1
GR_Panya,Lila(F192Panya,20m10)11h24_2-09-17_coded_R1.eaf	Panya	GR	Exit	6.547	1	Lila	Chimpanzee	La_Vallee	0	bilateral	2	Lila_@_Panya	294	147	165	11584	164	113	1.292910448	1.628349387	0.110466049	1.097087379	1.0322	0.231	9.715068493	F	1	10.65076727	F	1	-0.93569878	0	451	733	-282	0	-0.487068504	-0.295201662	-0.002628804	1
GR_Panya,Lila(F202Lila,12m08)14h23_7-09-2017_coded_R1.eaf	Lila	GR	Exit	4.587	1	Panya	Chimpanzee	La_Vallee	0	unilateral	1	Lila_@_Panya	294	147	165	11584	164	113	1.292910448	1.628349387	0.110466049	1.097087379	1.0322	0.231	10.65076727	F	1	9.715068493	F	1	0.93569878	1	733	451	282	1	0.685523906	-0.295201662	0.119225698	1
GR_Panya,Lila(F202Lila,1m01)14h11_7-09-2017_coded_R1.eaf	Lila	GR	Entry	3.81	1	Panya	Chimpanzee	La_Vallee	NA	NA	NA	Lila_@_Panya	294	147	165	11584	164	113	1.292910448	1.628349387	0.110466049	1.097087379	1.0322	0.231	10.65076727	F	1	9.715068493	F	1	0.93569878	1	733	451	282	1	0.685523906	-0.295201662	0.119225698	1
GR_Panya,Lila(Nourrissage,2m48)15h34_31-08-2017_coded_R1.eaf	Lila	GR	Exit	3.591	1	Panya	Chimpanzee	La_Vallee	0	unilateral	1	Lila_@_Panya	294	147	165	11584	164	113	1.292910448	1.628349387	0.110466049	1.097087379	1.0322	0.231	10.65076727	F	1	9.715068493	F	1	0.93569878	1	733	451	282	1	0.685523906	-0.295201662	0.119225698	1
GR_Panya,Lila(Nourrissage,2m48)15h34_31-08-2017_coded_R1.eaf	Panya	GR	Entry	3.08	1	Lila	Chimpanzee	La_Vallee	NA	NA	NA	Lila_@_Panya	294	147	165	11584	164	113	1.292910448	1.628349387	0.110466049	1.097087379	1.0322	0.231	9.715068493	F	1	10.65076727	F	1	-0.93569878	0	451	733	-282	0	-0.487068504	-0.295201662	-0.002628804	1
GR_Panya,Roy(F115Roy,15m30)17h15_14-07-17_coded_R1.eaf	Panya	GR	Entry	22.847	1	Roy	Chimpanzee	La_Vallee	NA	NA	NA	Panya_@_Roy	294	147	166	439	914	85	1.300746269	0.061709719	0.615646149	0.825242718	0.70084	-0.11284	21.44383562	M	0	10.65076727	F	1	10.79306834	1	1666	733	933	1	2.038994932	-0.650730714	0.761080153	0
GR_Panya,Roy(F115Roy,15m30)17h15_14-07-17_coded_R1.eaf	Panya	GR	Exit	2.453	1	Roy	Chimpanzee	La_Vallee	0	unilateral	1	Panya_@_Roy	294	147	166	439	914	85	1.300746269	0.061709719	0.615646149	0.825242718	0.70084	-0.11284	21.44383562	M	0	10.65076727	F	1	10.79306834	1	1666	733	933	1	2.038994932	-0.650730714	0.761080153	0
GR_Panya,Roy(F119Roy,5m10)13h40_17-07-2017_coded_R1.eaf	Roy	GR	Exit	13.985	1	Panya	Chimpanzee	La_Vallee	0	unilateral	1	Panya_@_Roy	294	147	166	439	914	85	1.300746269	0.061709719	0.615646149	0.825242718	0.70084	-0.11284	10.65076727	F	1	21.44383562	M	0	-10.79306834	0	733	1666	-933	0	-1.840539529	-0.650730714	-0.644483259	0
GR_Panya,Roy(F8Roy,4m10)11h13_11-05-2017_coded_R1.eaf	Roy	GR	Exit	NA	0	Panya	Chimpanzee	La_Vallee	NA	NA	NA	Panya_@_Roy	294	147	166	439	914	85	1.300746269	0.061709719	0.615646149	0.825242718	0.70084	-0.11284	10.65076727	F	1	21.44383562	M	0	-10.79306834	0	733	1666	-933	0	-1.840539529	-0.650730714	-0.644483259	0
GR_PL_Li,R(7m30)14h13(Nourrissage14H04)_14-07-17_coded_R1.eaf	Roy	MX	Entry	8.462	1	Lila	Chimpanzee	La_Vallee	NA	NA	NA	Lila_@_Roy	294	147	193	326	4606	70	1.512313433	0.04582544	3.102479392	0.67961165	1.33506	0.3163	9.715068493	F	1	21.44383562	M	0	-11.72876712	0	451	1666	-1215	0	-2.426835734	0.02974863	-0.70541051	0
GR_PL_Roy,Cauna(F114Cauna,12m08)14h01_7-07-17_coded_R1.eaf	Roy	GR	Entry	2.019	1	Cauna	Chimpanzee	La_Vallee	NA	NA	NA	Cauna_@_Roy	294	147	65	779	480	21	0.509328358	0.109503123	0.323315264	0.203883495	0.28651	-0.89415	11.84109589	F	1	21.44383562	M	0	-9.602739726	0	439	1666	-1227	0	-2.451784509	-1.095281512	-0.566975997	0
GR_PL_Roy,Cauna(F114Cauna,12m08)14h01_7-07-17_coded_R1.eaf	Roy	GR	Exit	3.87	1	Cauna	Chimpanzee	La_Vallee	1	mutual	3	Cauna_@_Roy	294	147	65	779	480	21	0.509328358	0.109503123	0.323315264	0.203883495	0.28651	-0.89415	11.84109589	F	1	21.44383562	M	0	-9.602739726	0	439	1666	-1227	0	-2.451784509	-1.095281512	-0.566975997	0
GR_PL_Roy,Cauna(F124Conan,6m56)12h15_19-07-2017_BAD_VISION_coded_R1.eaf	Roy	MX	Entry	9.314	1	Cauna	Chimpanzee	La_Vallee	NA	NA	NA	Cauna_@_Roy	294	147	65	779	480	21	0.509328358	0.109503123	0.323315264	0.203883495	0.28651	-0.89415	11.84109589	F	1	21.44383562	M	0	-9.602739726	0	439	1666	-1227	0	-2.451784509	-1.095281512	-0.566975997	0
GR_PL_Roy,Cauna(F124Conan,6m56)12h15_19-07-2017_BAD_VISION_coded_R1.eaf	Roy	MX	Exit	4.766	1	Cauna	Chimpanzee	La_Vallee	0	unilateral	1	Cauna_@_Roy	294	147	65	779	480	21	0.509328358	0.109503123	0.323315264	0.203883495	0.28651	-0.89415	11.84109589	F	1	21.44383562	M	0	-9.602739726	0	439	1666	-1227	0	-2.451784509	-1.095281512	-0.566975997	0
GR_PL_Roy,Lila(F72Conan,5m15)14h11_16-06-2017_coded_R1.eaf	Lila	GR	Entry	6.175	1	Roy	Chimpanzee	La_Vallee	NA	NA	NA	Lila_@_Roy	294	147	193	326	4606	70	1.512313433	0.04582544	3.102479392	0.67961165	1.33506	0.3163	21.44383562	M	0	9.715068493	F	1	11.72876712	1	1666	451	1215	1	2.625291137	0.02974863	0.822007404	0
GR_PL_Roy,Lila(F72Conan,5m15)14h11_16-06-2017_coded_R1.eaf	Roy	GR	Exit	1.7	1	Lila	Chimpanzee	La_Vallee	0	unilateral	1	Lila_@_Roy	294	147	193	326	4606	70	1.512313433	0.04582544	3.102479392	0.67961165	1.33506	0.3163	9.715068493	F	1	21.44383562	M	0	-11.72876712	0	451	1666	-1215	0	-2.426835734	0.02974863	-0.70541051	0
GR_PL_Wonder,Lila(F111Roy,7m48)15h36_13-07-2017_coded_R1.eaf	Lila	MX	Entry	6.622	1	Wonder	Chimpanzee	La_Vallee	NA	NA	NA	Lila_@_Wonder	294	147	166	2614	1731	50	1.300746269	0.367446935	1.165955672	0.485436893	0.8299	-0.1006	21.96986301	M	0	9.715068493	F	1	12.25479452	1	1405	451	954	1	2.082655288	-0.512257213	0.856259242	0
GR_PL_Wonder,Lila(F43Panya,5m)14h11_6-06-2017_coded_R1.eaf	Wonder	MX	Entry	NA	0	Lila	Chimpanzee	La_Vallee	NA	NA	NA	Lila_@_Wonder	294	147	166	2614	1731	50	1.300746269	0.367446935	1.165955672	0.485436893	0.8299	-0.1006	9.715068493	F	1	21.96986301	M	0	-12.25479452	0	451	1405	-954	0	-1.884199885	-0.512257213	-0.739662348	0
GR_R,Ca(32m)12h01_28-06-17_coded_R1.eaf	Cauna	GR	Entry	4.208	1	Roy	Chimpanzee	La_Vallee	NA	NA	NA	Cauna_@_Roy	294	147	65	779	480	21	0.509328358	0.109503123	0.323315264	0.203883495	0.28651	-0.89415	21.44383562	M	0	11.84109589	F	1	9.602739726	1	1666	439	1227	1	2.650239911	-1.095281512	0.683572891	0
GR_R,Ca(32m)12h01_28-06-17_coded_R1.eaf	Cauna	GR	Exit	7.165	1	Roy	Chimpanzee	La_Vallee	1	mutual	3	Cauna_@_Roy	294	147	65	779	480	21	0.509328358	0.109503123	0.323315264	0.203883495	0.28651	-0.89415	21.44383562	M	0	11.84109589	F	1	9.602739726	1	1666	439	1227	1	2.650239911	-1.095281512	0.683572891	0
GR,_Belle-Kallie_into_PL,_Belle-Maddie_and_GR_P1,_Vic-Lisa_F15Maddie_3.2.17(Belle_Kallie)_R1.eaf	Belle	GR	Entry	14.804	1	Kallie	Bonobo	San_Diego	NA	NA	NA	Belle_@_Kallie	81000	13	159	2428	3385	124	3.239494054	0.711610472	3.761545254	1.883770736	2.39911	1.62923	13.98082192	F	1	5.210958904	F	1	8.769863014	1	1100	761	339	1	0.804030586	1.171409325	0.629340814	1
GR,_Belle-Kallie_into_PL,_Belle-Maddie_F15Belle_3.2.17(Belle_Kallie)_R1.eaf	Belle	GR	Entry	NA	0	Kallie	Bonobo	San_Diego	NA	NA	NA	Belle_@_Kallie	81000	13	159	2428	3385	124	3.239494054	0.711610472	3.761545254	1.883770736	2.39911	1.62923	13.98082192	F	1	5.210958904	F	1	8.769863014	1	1100	761	339	1	0.804030586	1.171409325	0.629340814	1
GR_Roy_Conan_(F69Conan11h47)_14-06-17_coded_R1.eaf	Conan	GR	Exit	26.319	1	Roy	Chimpanzee	La_Vallee	1	mutual	3	Conan_@_Roy	294	147	104	5512	53	104	0.814925373	0.77481542	0.035699394	1.009708738	0.65879	-0.29829	21.44383562	M	0	22.96770716	M	0	-1.523871547	0	1666	1241	425	1	0.982830138	-0.695847798	-0.040927186	1
GR_Roy,Cauna_17h33_12-06-2017_coded_R1.eaf	Roy	GR	Entry	8.373	1	Cauna	Chimpanzee	La_Vallee	NA	NA	NA	Cauna_@_Roy	294	147	65	779	480	21	0.509328358	0.109503123	0.323315264	0.203883495	0.28651	-0.89415	11.84109589	F	1	21.44383562	M	0	-9.602739726	0	439	1666	-1227	0	-2.451784509	-1.095281512	-0.566975997	0
GR_Roy,Cauna_17h33_12-06-2017_coded_R1.eaf	Roy	GR	Exit	48.836	1	Cauna	Chimpanzee	La_Vallee	1	mutual	3	Cauna_@_Roy	294	147	65	779	480	21	0.509328358	0.109503123	0.323315264	0.203883495	0.28651	-0.89415	11.84109589	F	1	21.44383562	M	0	-9.602739726	0	439	1666	-1227	0	-2.451784509	-1.095281512	-0.566975997	0
GR_Roy,Cauna(F207Lila,1m04)16h19_11-09-2017_coded_R1.eaf	Roy	GR	Entry	8.519	1	Cauna	Chimpanzee	La_Vallee	NA	NA	NA	Cauna_@_Roy	294	147	65	779	480	21	0.509328358	0.109503123	0.323315264	0.203883495	0.28651	-0.89415	11.84109589	F	1	21.44383562	M	0	-9.602739726	0	439	1666	-1227	0	-2.451784509	-1.095281512	-0.566975997	0
GR_Roy,Cauna(F207Lila,1m04)16h19_11-09-2017_coded_R1.eaf	Roy	GR	Exit	11.588	1	Cauna	Chimpanzee	La_Vallee	0	unilateral	1	Cauna_@_Roy	294	147	65	779	480	21	0.509328358	0.109503123	0.323315264	0.203883495	0.28651	-0.89415	11.84109589	F	1	21.44383562	M	0	-9.602739726	0	439	1666	-1227	0	-2.451784509	-1.095281512	-0.566975997	0
GR_Roy,Cauna(F88Cauna,0m40)14h06_27-06-2017_coded_R1.eaf	Roy	GR	Exit	1.988	1	Cauna	Chimpanzee	La_Vallee	0	unilateral	1	Cauna_@_Roy	294	147	65	779	480	21	0.509328358	0.109503123	0.323315264	0.203883495	0.28651	-0.89415	11.84109589	F	1	21.44383562	M	0	-9.602739726	0	439	1666	-1227	0	-2.451784509	-1.095281512	-0.566975997	0
GR_Roy,Cauna(F88Cauna,0m40)14h06_27-06-2017_coded_R1.eaf	Roy	GR	Entry	18.862	1	Cauna	Chimpanzee	La_Vallee	NA	NA	NA	Cauna_@_Roy	294	147	65	779	480	21	0.509328358	0.109503123	0.323315264	0.203883495	0.28651	-0.89415	11.84109589	F	1	21.44383562	M	0	-9.602739726	0	439	1666	-1227	0	-2.451784509	-1.095281512	-0.566975997	0
GR_Roy,Conan(F115Conan,3m22)16h55_13-07-2017_coded_R1.eaf	Conan	GR	Exit	4.545	1	Roy	Chimpanzee	La_Vallee	0	unilateral	1	Conan_@_Roy	294	147	104	5512	53	104	0.814925373	0.77481542	0.035699394	1.009708738	0.65879	-0.29829	21.44383562	M	0	22.96770716	M	0	-1.523871547	0	1666	1241	425	1	0.982830138	-0.695847798	-0.040927186	1
GR_Roy,Conan(F115Conan,3m22)16h55_13-07-2017_coded_R1.eaf	Conan	GR	Entry	3.591	1	Roy	Chimpanzee	La_Vallee	NA	NA	NA	Conan_@_Roy	294	147	104	5512	53	104	0.814925373	0.77481542	0.035699394	1.009708738	0.65879	-0.29829	21.44383562	M	0	22.96770716	M	0	-1.523871547	0	1666	1241	425	1	0.982830138	-0.695847798	-0.040927186	1
GR_Roy,Conan(F152Conan,0m42)15h19_8-08-17_coded_R1.eaf	Conan	GR	Entry	53.946	1	Roy	Chimpanzee	La_Vallee	NA	NA	NA	Conan_@_Roy	294	147	104	5512	53	104	0.814925373	0.77481542	0.035699394	1.009708738	0.65879	-0.29829	21.44383562	M	0	22.96770716	M	0	-1.523871547	0	1666	1241	425	1	0.982830138	-0.695847798	-0.040927186	1
GR_Roy,Conan(F152Conan,0m42)15h19_8-08-17_coded_R1.eaf	Roy	GR	Exit	25.15	1	Conan	Chimpanzee	La_Vallee	1	mutual	3	Conan_@_Roy	294	147	104	5512	53	104	0.814925373	0.77481542	0.035699394	1.009708738	0.65879	-0.29829	22.96770716	M	0	21.44383562	M	0	1.523871547	1	1241	1666	-425	0	-0.784374735	-0.695847798	0.157524081	1
GR_Roy,Conan(F85Conan)11h52_26-06-2017_coded_R1.eaf	Conan	GR	Entry	5.489	1	Roy	Chimpanzee	La_Vallee	NA	NA	NA	Conan_@_Roy	294	147	104	5512	53	104	0.814925373	0.77481542	0.035699394	1.009708738	0.65879	-0.29829	21.44383562	M	0	22.96770716	M	0	-1.523871547	0	1666	1241	425	1	0.982830138	-0.695847798	-0.040927186	1
GR_Roy,Jorg(F184Wonder,1m54)17h21_11-09-2017_BAD_VISION_coded_R1.eaf	Jorg	GR	Exit	20.007	1	Roy	Chimpanzee	La_Vallee	0	bilateral	2	Jorg_@_Roy	294	147	64	9964	26	82	0.501492537	1.400627874	0.01751291	0.796116505	0.67894	-0.45866	21.44383562	M	0	24.18082192	M	0	-2.736986301	0	1666	1065	601	1	1.348745499	-0.674228078	-0.119918149	1
GR_Roy,Jorg(F184Wonder,1m54)17h21_11-09-2017_BAD_VISION_coded_R1.eaf	Roy	GR	Entry	10.383	1	Jorg	Chimpanzee	La_Vallee	NA	NA	NA	Jorg_@_Roy	294	147	64	9964	26	82	0.501492537	1.400627874	0.01751291	0.796116505	0.67894	-0.45866	24.18082192	M	0	21.44383562	M	0	2.736986301	1	1065	1666	-601	0	-1.150290097	-0.674228078	0.236515043	1
GR_Roy,Jorg(Nourrissage,3m52)14h07_8-08-17_coded_R1.eaf	Roy	GR	Exit	21.695	1	Jorg	Chimpanzee	La_Vallee	0	bilateral	2	Jorg_@_Roy	294	147	64	9964	26	82	0.501492537	1.400627874	0.01751291	0.796116505	0.67894	-0.45866	24.18082192	M	0	21.44383562	M	0	2.736986301	1	1065	1666	-601	0	-1.150290097	-0.674228078	0.236515043	1
GR_Roy,Jorg(Nourrissage,3m52)14h07_8-08-17_coded_R1.eaf	Roy	GR	Entry	4.854	1	Jorg	Chimpanzee	La_Vallee	NA	NA	NA	Jorg_@_Roy	294	147	64	9964	26	82	0.501492537	1.400627874	0.01751291	0.796116505	0.67894	-0.45866	24.18082192	M	0	21.44383562	M	0	2.736986301	1	1065	1666	-601	0	-1.150290097	-0.674228078	0.236515043	1
GR_Roy,Lila(F205Cauna,22m)14h_6-09-2017_coded_R1.eaf	Lila	GR	Exit	8.324	1	Roy	Chimpanzee	La_Vallee	0	unilateral	1	Lila_@_Roy	294	147	193	326	4606	70	1.512313433	0.04582544	3.102479392	0.67961165	1.33506	0.3163	21.44383562	M	0	9.715068493	F	1	11.72876712	1	1666	451	1215	1	2.625291137	0.02974863	0.822007404	0
GR_Roy,Lila(F205Cauna,22m)14h_6-09-2017_coded_R1.eaf	Lila	GR	Entry	6.97	1	Roy	Chimpanzee	La_Vallee	NA	NA	NA	Lila_@_Roy	294	147	193	326	4606	70	1.512313433	0.04582544	3.102479392	0.67961165	1.33506	0.3163	21.44383562	M	0	9.715068493	F	1	11.72876712	1	1666	451	1215	1	2.625291137	0.02974863	0.822007404	0
GR_Roy,Lila(F85Conan,17m46)12h08_26-06-2017_coded_R1.eaf	Lila	GR	Entry	9.519	1	Roy	Chimpanzee	La_Vallee	NA	NA	NA	Lila_@_Roy	294	147	193	326	4606	70	1.512313433	0.04582544	3.102479392	0.67961165	1.33506	0.3163	21.44383562	M	0	9.715068493	F	1	11.72876712	1	1666	451	1215	1	2.625291137	0.02974863	0.822007404	0
GR_Roy,Lila(F85Conan,17m46)12h08_26-06-2017_coded_R1.eaf	Roy	GR	Exit	5.741	1	Lila	Chimpanzee	La_Vallee	0	unilateral	1	Lila_@_Roy	294	147	193	326	4606	70	1.512313433	0.04582544	3.102479392	0.67961165	1.33506	0.3163	9.715068493	F	1	21.44383562	M	0	-11.72876712	0	451	1666	-1215	0	-2.426835734	0.02974863	-0.70541051	0
GR_Roy,Panya(F166Panya,15m50)14h20_8-08-17_coded_R1.eaf	Roy	GR	Entry	17.614	1	Panya	Chimpanzee	La_Vallee	NA	NA	NA	Panya_@_Roy	294	147	166	439	914	85	1.300746269	0.061709719	0.615646149	0.825242718	0.70084	-0.11284	10.65076727	F	1	21.44383562	M	0	-10.79306834	0	733	1666	-933	0	-1.840539529	-0.650730714	-0.644483259	0
GR_Roy,Panya(F166Panya,15m50)14h20_8-08-17_coded_R1.eaf	Roy	GR	Exit	7.837	1	Panya	Chimpanzee	La_Vallee	0	bilateral	2	Panya_@_Roy	294	147	166	439	914	85	1.300746269	0.061709719	0.615646149	0.825242718	0.70084	-0.11284	10.65076727	F	1	21.44383562	M	0	-10.79306834	0	733	1666	-933	0	-1.840539529	-0.650730714	-0.644483259	0
GR_Roy,Panya(F166Wonder,5m35)17h014_1-09-17_coded_R1.eaf	Roy	GR	Exit	15.169	1	Panya	Chimpanzee	La_Vallee	1	mutual	3	Panya_@_Roy	294	147	166	439	914	85	1.300746269	0.061709719	0.615646149	0.825242718	0.70084	-0.11284	10.65076727	F	1	21.44383562	M	0	-10.79306834	0	733	1666	-933	0	-1.840539529	-0.650730714	-0.644483259	0
GR_Roy,Panya(F166Wonder,5m35)17h014_1-09-17_coded_R1.eaf	Roy	GR	Entry	3.731	1	Panya	Chimpanzee	La_Vallee	NA	NA	NA	Panya_@_Roy	294	147	166	439	914	85	1.300746269	0.061709719	0.615646149	0.825242718	0.70084	-0.11284	10.65076727	F	1	21.44383562	M	0	-10.79306834	0	733	1666	-933	0	-1.840539529	-0.650730714	-0.644483259	0
GR_Roy,Panya(F184Wonder,2m55)17h22_11-09-2017_coded_R1.eaf	Panya	GR	Entry	6.44	1	Roy	Chimpanzee	La_Vallee	NA	NA	NA	Panya_@_Roy	294	147	166	439	914	85	1.300746269	0.061709719	0.615646149	0.825242718	0.70084	-0.11284	21.44383562	M	0	10.65076727	F	1	10.79306834	1	1666	733	933	1	2.038994932	-0.650730714	0.761080153	0
GR_Roy,Panya(F184Wonder,2m55)17h22_11-09-2017_coded_R1.eaf	Roy	GR	Exit	16.157	1	Panya	Chimpanzee	La_Vallee	0	unilateral	1	Panya_@_Roy	294	147	166	439	914	85	1.300746269	0.061709719	0.615646149	0.825242718	0.70084	-0.11284	10.65076727	F	1	21.44383562	M	0	-10.79306834	0	733	1666	-933	0	-1.840539529	-0.650730714	-0.644483259	0
GR_Roy,Wonder(Extra,6m48)18h26_30-08-2017_coded_R1.eaf	Wonder	GR	Exit	10.889	1	Roy	Chimpanzee	La_Vallee	0	unilateral	1	Roy_@_Wonder	294	147	118	16328	6300	179	0.924626866	2.295207941	4.243512846	1.737864078	2.3003	0.94361	21.44383562	M	0	21.96986301	M	0	-0.526027397	0	1666	1405	261	1	0.64186355	1.065392227	0.024046609	1
GR_Roy,Wonder(F132Roy,32m50)11h37_25-07-2017_coded_R1.eaf	Roy	GR	Entry	6.098	1	Wonder	Chimpanzee	La_Vallee	NA	NA	NA	Roy_@_Wonder	294	147	118	16328	6300	179	0.924626866	2.295207941	4.243512846	1.737864078	2.3003	0.94361	21.96986301	M	0	21.44383562	M	0	0.526027397	1	1405	1666	-261	0	-0.443408148	1.065392227	0.092550286	1
GR_Roy,Wonder(F132Roy,32m50)11h37_25-07-2017_coded_R1.eaf	Roy	GR	Exit	27.508	1	Wonder	Chimpanzee	La_Vallee	0	bilateral	2	Roy_@_Wonder	294	147	118	16328	6300	179	0.924626866	2.295207941	4.243512846	1.737864078	2.3003	0.94361	21.96986301	M	0	21.44383562	M	0	0.526027397	1	1405	1666	-261	0	-0.443408148	1.065392227	0.092550286	1
GR_Roy,Wonder(F25Wonder,1m)16h37_23-05-2017_coded_R1.eaf	Roy	GR	Exit	18.231	1	Wonder	Chimpanzee	La_Vallee	0	bilateral	2	Roy_@_Wonder	294	147	118	16328	6300	179	0.924626866	2.295207941	4.243512846	1.737864078	2.3003	0.94361	21.96986301	M	0	21.44383562	M	0	0.526027397	1	1405	1666	-261	0	-0.443408148	1.065392227	0.092550286	1
GR_Sex_Wonder,Conan(F51Wonder,29m25-PART1)12h49_9-06-2017_coded_R1.eaf	Conan	MX	Exit	3.501	1	Wonder	Chimpanzee	La_Vallee	1	mutual	3	Conan_@_Wonder	294	147	155	32919	0	291	1.214552239	4.627385487	0	2.825242718	2.1668	1.41887	21.96986301	M	0	22.96770716	M	0	-0.99784415	0	1405	1241	164	1	0.440194288	0.922154876	-0.006675348	1
GR_Sex_Wonder,Conan(F51Wonder,29m25-PART1)12h49_9-06-2017_coded_R1.eaf	Conan	MX	Entry	12.69	1	Wonder	Chimpanzee	La_Vallee	NA	NA	NA	Conan_@_Wonder	294	147	155	32919	0	291	1.214552239	4.627385487	0	2.825242718	2.1668	1.41887	21.96986301	M	0	22.96770716	M	0	-0.99784415	0	1405	1241	164	1	0.440194288	0.922154876	-0.006675348	1
GR_Uli-Diwani,_GR_(start_uncertain)_David-Uke,_GR_Ukela-Moko,_GR(bad_vision)_David-Daniela,_PL_Moko-Lokoro,_Sex(start_uncertain)_David-Khaya_F77Lokoro(8)_11.9.17(ulindi_diwani)_R1.eaf	Ulindi	GR	Exit	0.472	1	Mutual	Bonobo	La_Vallee	0	unilateral	1	Diwani_@_Ulindi	262	131	21	1951	0	41	0.46875	1.224214473	0	0.714700755	0.60192	-0.32532	22.57426454	M	0	25.40821918	F	1	-2.833954637	0	953	1255	-302	0	-0.528649795	-0.756865836	-0.126232162	0
GR_Uli-Diwani,_GR_(start_uncertain)_David-Uke,_GR_Ukela-Moko,_GR(bad_vision)_David-Daniela,_PL_Moko-Lokoro,_Sex(start_uncertain)_David-Khaya_F77Lokoro(8)_11.9.17(ulindi_diwani)_R1.eaf	Ulindi	GR	Entry	16.412	1	Diwani	Bonobo	La_Vallee	NA	NA	NA	Diwani_@_Ulindi	262	131	21	1951	0	41	0.46875	1.224214473	0	0.714700755	0.60192	-0.32532	22.57426454	M	0	25.40821918	F	1	-2.833954637	0	953	1255	-302	0	-0.528649795	-0.756865836	-0.126232162	0
GR_W,Co_(F84W,34m20)10h37_3-07-17_coded_R1.eaf	Conan	MX	Exit	93.136	1	Wonder	Chimpanzee	La_Vallee	0	bilateral	2	Conan_@_Wonder	294	147	155	32919	0	291	1.214552239	4.627385487	0	2.825242718	2.1668	1.41887	21.96986301	M	0	22.96770716	M	0	-0.99784415	0	1405	1241	164	1	0.440194288	0.922154876	-0.006675348	1
GR_Wonder,Cauna(F184Wonder,0m11)17h20_11-09-2017_INCOMPLETE_coded_R1.eaf	Cauna	GR	Exit	4.287	1	Wonder	Chimpanzee	La_Vallee	0	unilateral	1	Cauna_@_Wonder	294	147	69	1012	25	29	0.540671642	0.142255661	0.016839337	0.281553398	0.24533	-0.88089	21.96986301	M	0	11.84109589	F	1	10.12876712	1	1405	439	966	1	2.107604062	-1.139465138	0.717824729	0
GR_Wonder,Cauna(F184Wonder,0m11)17h20_11-09-2017_INCOMPLETE_coded_R1.eaf	Cauna	GR	Entry	6.911	1	Wonder	Chimpanzee	La_Vallee	NA	NA	NA	Cauna_@_Wonder	294	147	69	1012	25	29	0.540671642	0.142255661	0.016839337	0.281553398	0.24533	-0.88089	21.96986301	M	0	11.84109589	F	1	10.12876712	1	1405	439	966	1	2.107604062	-1.139465138	0.717824729	0
GR_Wonder,Cauna(F192Conan-part2,8m40)10h46_6-09-2017_coded_R1.eaf	Cauna	GR	Entry	6.189	1	Wonder	Chimpanzee	La_Vallee	NA	NA	NA	Cauna_@_Wonder	294	147	69	1012	25	29	0.540671642	0.142255661	0.016839337	0.281553398	0.24533	-0.88089	21.96986301	M	0	11.84109589	F	1	10.12876712	1	1405	439	966	1	2.107604062	-1.139465138	0.717824729	0
GR_Wonder,Cauna(F192Conan-part2,8m40)10h46_6-09-2017_coded_R1.eaf	Wonder	GR	Exit	7.455	1	Cauna	Chimpanzee	La_Vallee	0	unilateral	1	Cauna_@_Wonder	294	147	69	1012	25	29	0.540671642	0.142255661	0.016839337	0.281553398	0.24533	-0.88089	11.84109589	F	1	21.96986301	M	0	-10.12876712	0	439	1405	-966	0	-1.90914866	-1.139465138	-0.601227835	0
GR_Wonder,Conan(F147Wonder,3m16)10h33_10-08-17_coded_R1.eaf	Conan	GR	Entry	4.995	1	Wonder	Chimpanzee	La_Vallee	NA	NA	NA	Conan_@_Wonder	294	147	155	32919	0	291	1.214552239	4.627385487	0	2.825242718	2.1668	1.41887	21.96986301	M	0	22.96770716	M	0	-0.99784415	0	1405	1241	164	1	0.440194288	0.922154876	-0.006675348	1
GR_Wonder,Conan(F147Wonder,3m16)10h33_10-08-17_coded_R1.eaf	Conan	GR	Exit	11.853	1	Wonder	Chimpanzee	La_Vallee	0	unilateral	1	Conan_@_Wonder	294	147	155	32919	0	291	1.214552239	4.627385487	0	2.825242718	2.1668	1.41887	21.96986301	M	0	22.96770716	M	0	-0.99784415	0	1405	1241	164	1	0.440194288	0.922154876	-0.006675348	1
GR_Wonder,Conan(F196Co)16h09_7-09-17_coded_R1.eaf	Wonder	GR	Exit	6.13	1	Conan	Chimpanzee	La_Vallee	0	unilateral	1	Conan_@_Wonder	294	147	155	32919	0	291	1.214552239	4.627385487	0	2.825242718	2.1668	1.41887	22.96770716	M	0	21.96986301	M	0	0.99784415	1	1241	1405	-164	0	-0.241738886	0.922154876	0.123272243	1
GR_Wonder,Conan(F42Roy,8m30)14h45_6-06-2017_coded_R1.eaf	Conan	GR	Exit	9.135	1	Wonder	Chimpanzee	La_Vallee	1	mutual	3	Conan_@_Wonder	294	147	155	32919	0	291	1.214552239	4.627385487	0	2.825242718	2.1668	1.41887	21.96986301	M	0	22.96770716	M	0	-0.99784415	0	1405	1241	164	1	0.440194288	0.922154876	-0.006675348	1
GR_Wonder,Conan(F51Wonder,29m25-PART1)12h49_9-06-2017_coded_R1.eaf	Conan	GR	Exit	14.854	1	Wonder	Chimpanzee	La_Vallee	0	bilateral	2	Conan_@_Wonder	294	147	155	32919	0	291	1.214552239	4.627385487	0	2.825242718	2.1668	1.41887	21.96986301	M	0	22.96770716	M	0	-0.99784415	0	1405	1241	164	1	0.440194288	0.922154876	-0.006675348	1
GR_Wonder,Conan(F62Conan,14m)10h14_12-06-2017_coded_R1.eaf	Conan	GR	Exit	40.259	1	Wonder	Chimpanzee	La_Vallee	0	bilateral	2	Conan_@_Wonder	294	147	155	32919	0	291	1.214552239	4.627385487	0	2.825242718	2.1668	1.41887	21.96986301	M	0	22.96770716	M	0	-0.99784415	0	1405	1241	164	1	0.440194288	0.922154876	-0.006675348	1
GR_Wonder,Conan(F62Conan,4m05)10h04_12-06-2017_coded_R1.eaf	Conan	GR	Exit	24.187	1	Wonder	Chimpanzee	La_Vallee	1	unilateral_tactile	3	Conan_@_Wonder	294	147	155	32919	0	291	1.214552239	4.627385487	0	2.825242718	2.1668	1.41887	21.96986301	M	0	22.96770716	M	0	-0.99784415	0	1405	1241	164	1	0.440194288	0.922154876	-0.006675348	1
GR_Wonder,Conan(F66Wonder,8m10)12h05_19-06-2017_coded_R1.eaf	Conan	GR	Exit	8.247	1	Wonder	Chimpanzee	La_Vallee	0	bilateral	2	Conan_@_Wonder	294	147	155	32919	0	291	1.214552239	4.627385487	0	2.825242718	2.1668	1.41887	21.96986301	M	0	22.96770716	M	0	-0.99784415	0	1405	1241	164	1	0.440194288	0.922154876	-0.006675348	1
GR_Wonder,Conan(F93Conan,11m40)10h15_4-07-17_coded_R1.eaf	Conan	GR	Exit	9.684	1	Wonder	Chimpanzee	La_Vallee	0	bilateral	2	Conan_@_Wonder	294	147	155	32919	0	291	1.214552239	4.627385487	0	2.825242718	2.1668	1.41887	21.96986301	M	0	22.96770716	M	0	-0.99784415	0	1405	1241	164	1	0.440194288	0.922154876	-0.006675348	1
GR_Wonder,Conan(F93Conan,7m44)10h11_4-07-17_coded_R1.eaf	Conan	GR	Exit	1.418	1	Wonder	Chimpanzee	La_Vallee	0	unilateral	1	Conan_@_Wonder	294	147	155	32919	0	291	1.214552239	4.627385487	0	2.825242718	2.1668	1.41887	21.96986301	M	0	22.96770716	M	0	-0.99784415	0	1405	1241	164	1	0.440194288	0.922154876	-0.006675348	1
GR_Wonder,Jorg(F183Wonder,8m30)13h44_11-09-2017_coded_R1.eaf	Jorg	GR	Exit	4.055	1	Wonder	Chimpanzee	La_Vallee	0	bilateral	2	Jorg_@_Wonder	294	147	57	9060	0	93	0.446641791	1.273553647	0	0.902912621	0.65578	-0.48293	21.96986301	M	0	24.18082192	M	0	-2.210958904	0	1405	1065	340	1	0.80610965	-0.699077344	-0.085666311	1
GR_Wonder,Jorg(F51Wonder,17m11)12h49_9-06-2017_coded_R1.eaf	Wonder	GR	Exit	1.24	1	Jorg	Chimpanzee	La_Vallee	0	unilateral	1	Jorg_@_Wonder	294	147	57	9060	0	93	0.446641791	1.273553647	0	0.902912621	0.65578	-0.48293	24.18082192	M	0	21.96986301	M	0	2.210958904	1	1065	1405	-340	0	-0.607654248	-0.699077344	0.202263205	1
GR_Wonder,Lila(F114Lila,2m45)14h08_10-07-2017_coded_R1.eaf	Lila	GR	Entry	9.388	1	Wonder	Chimpanzee	La_Vallee	NA	NA	NA	Lila_@_Wonder	294	147	166	2614	1731	50	1.300746269	0.367446935	1.165955672	0.485436893	0.8299	-0.1006	21.96986301	M	0	9.715068493	F	1	12.25479452	1	1405	451	954	1	2.082655288	-0.512257213	0.856259242	0
GR_Wonder,Lila(F114Lila,2m45)14h08_10-07-2017_coded_R1.eaf	Wonder	GR	Exit	7.724	1	Lila	Chimpanzee	La_Vallee	1	mutual	3	Lila_@_Wonder	294	147	166	2614	1731	50	1.300746269	0.367446935	1.165955672	0.485436893	0.8299	-0.1006	9.715068493	F	1	21.96986301	M	0	-12.25479452	0	451	1405	-954	0	-1.884199885	-0.512257213	-0.739662348	0
GR_Wonder,Lila(F131Wonder,17m01)12h11_2-08-17_coded_R1.eaf	Lila	GR	Exit	5.525	1	Wonder	Chimpanzee	La_Vallee	0	unilateral	1	Lila_@_Wonder	294	147	166	2614	1731	50	1.300746269	0.367446935	1.165955672	0.485436893	0.8299	-0.1006	21.96986301	M	0	9.715068493	F	1	12.25479452	1	1405	451	954	1	2.082655288	-0.512257213	0.856259242	0
GR_Wonder,Lila(F131Wonder,17m01)12h11_2-08-17_coded_R1.eaf	Wonder	GR	Entry	8.012	1	Lila	Chimpanzee	La_Vallee	NA	NA	NA	Lila_@_Wonder	294	147	166	2614	1731	50	1.300746269	0.367446935	1.165955672	0.485436893	0.8299	-0.1006	9.715068493	F	1	21.96986301	M	0	-12.25479452	0	451	1405	-954	0	-1.884199885	-0.512257213	-0.739662348	0
GR_Wonder,Lila(F165Wonder,6m56)12h05_31-08-17_coded_R1.eaf	Wonder	GR	Entry	37.806	1	Lila	Chimpanzee	La_Vallee	NA	NA	NA	Lila_@_Wonder	294	147	166	2614	1731	50	1.300746269	0.367446935	1.165955672	0.485436893	0.8299	-0.1006	9.715068493	F	1	21.96986301	M	0	-12.25479452	0	451	1405	-954	0	-1.884199885	-0.512257213	-0.739662348	0
GR_Wonder,Lila(F165Wonder,6m56)12h05_31-08-17_coded_R1.eaf	Wonder	GR	Exit	34.393	1	Lila	Chimpanzee	La_Vallee	1	mutual	3	Lila_@_Wonder	294	147	166	2614	1731	50	1.300746269	0.367446935	1.165955672	0.485436893	0.8299	-0.1006	9.715068493	F	1	21.96986301	M	0	-12.25479452	0	451	1405	-954	0	-1.884199885	-0.512257213	-0.739662348	0
GR_Wonder,Lila(F57Conan,1m)15h36_8-06-2017_coded_R1.eaf	Lila	GR	Exit	29.643	1	Wonder	Chimpanzee	La_Vallee	1	mutual	3	Lila_@_Wonder	294	147	166	2614	1731	50	1.300746269	0.367446935	1.165955672	0.485436893	0.8299	-0.1006	21.96986301	M	0	9.715068493	F	1	12.25479452	1	1405	451	954	1	2.082655288	-0.512257213	0.856259242	0
GR_Wonder,Lila(F57Conan,1m)15h36_8-06-2017_coded_R1.eaf	Wonder	GR	Entry	9.657	1	Lila	Chimpanzee	La_Vallee	NA	NA	NA	Lila_@_Wonder	294	147	166	2614	1731	50	1.300746269	0.367446935	1.165955672	0.485436893	0.8299	-0.1006	9.715068493	F	1	21.96986301	M	0	-12.25479452	0	451	1405	-954	0	-1.884199885	-0.512257213	-0.739662348	0
GR_Wonder,Panya_(F53Conan,2m30)13h29_7-06-2017_coded_R1.eaf	Wonder	GR	Exit	11.572	1	Panya	Chimpanzee	La_Vallee	0	unilateral	1	Panya_@_Wonder	294	147	90	737	444	35	0.705223881	0.103599232	0.29906662	0.339805825	0.36192	-0.71976	10.65076727	F	1	21.96986301	M	0	-11.31909574	0	733	1405	-672	0	-1.29790368	-1.014371185	-0.678735097	0
GR_Wonder,Roy(F110Wonder)17h_19-07-2017_INCOMPLETE__coded_R1.eaf	Roy	GR	Exit	36.111	1	Wonder	Chimpanzee	La_Vallee	1	mutual	3	Roy_@_Wonder	294	147	118	16328	6300	179	0.924626866	2.295207941	4.243512846	1.737864078	2.3003	0.94361	21.96986301	M	0	21.44383562	M	0	0.526027397	1	1405	1666	-261	0	-0.443408148	1.065392227	0.092550286	1
GR_Wonder,Roy(F110Wonder)17h_19-07-2017_INCOMPLETE__coded_R1.eaf	Roy	GR	Entry	NA	0	Wonder	Chimpanzee	La_Vallee	NA	NA	NA	Roy_@_Wonder	294	147	118	16328	6300	179	0.924626866	2.295207941	4.243512846	1.737864078	2.3003	0.94361	21.96986301	M	0	21.44383562	M	0	0.526027397	1	1405	1666	-261	0	-0.443408148	1.065392227	0.092550286	1
GR_Daniela-Diwani_F75Yahimba_6.9.17(Diwani_Daniela)_R1.eaf	Daniela	GR	Entry	4.581	1	Diwani	Bonobo	La_Vallee	NA	NA	NA	Daniela_@_Diwani	262	131	23	4547	0	57	0.513392857	2.853153874	0	0.993608367	1.09004	-0.01285	22.57426454	M	0	50.72453776	F	1	-28.15027322	0	953	1482	-529	0	-1.000597449	-0.233142873	-1.774683278	0
GR_Daniela-Diwani_F75Yahimba_6.9.17(Diwani_Daniela)_R1.eaf	Daniela	GR	Exit	11.181	1	Diwani	Bonobo	La_Vallee	1	unilateral_tactile	3	Daniela_@_Diwani	262	131	23	4547	0	57	0.513392857	2.853153874	0	0.993608367	1.09004	-0.01285	22.57426454	M	0	50.72453776	F	1	-28.15027322	0	953	1482	-529	0	-1.000597449	-0.233142873	-1.774683278	0
GR_Yah-Uli_6.9.17(Yahimba_Ulindi)_R1.eaf	Yahimba	GR	Exit	18.817	1	Ulindi	Bonobo	La_Vallee	0	unilateral	1	Ulindi_@_Yahimba	262	131	63	12496	0	103	1.40625	7.840996439	0	1.795467751	2.76068	1.16451	25.40821918	F	1	9.583561644	F	1	15.82465753	1	1255	740	515	1	1.169945948	1.559351863	1.088707916	1
GR_Yah-Uli_6.9.17(Yahimba_Ulindi)_R1.eaf	Yahimba	GR	Entry	2.647	1	Ulindi	Bonobo	La_Vallee	NA	NA	NA	Ulindi_@_Yahimba	262	131	63	12496	0	103	1.40625	7.840996439	0	1.795467751	2.76068	1.16451	25.40821918	F	1	9.583561644	F	1	15.82465753	1	1255	740	515	1	1.169945948	1.559351863	1.088707916	1
GR(2_separate_IA),_Yahimba-Lucy_into_GR,_Yahimba-Ulindi_into_GR,_Ulindi-Loto_F44Yahimba(20min)_17.7.17(Ulindi_Loto)_R1.eaf	Loto	GR	Entry	0.756	1	Ulindi	Bonobo	La_Vallee	NA	NA	NA	Loto_@_Ulindi	262	131	67	8759	0	115	1.495535714	5.496101777	0	2.00464846	2.24907	0.94264	25.40821918	F	1	9.512328767	M	0	15.89589041	1	1255	591	664	1	1.479726566	1.010425564	1.093346186	0
GR(2_separate_IA),_Yahimba-Lucy_into_GR,_Yahimba-Ulindi_into_GR,_Ulindi-Loto_F44Yahimba(20min)_17.7.17(Ulindi_Loto)_R1.eaf	Loto	GR	Exit	2.131	1	Ulindi	Bonobo	La_Vallee	0	unilateral	1	Loto_@_Ulindi	262	131	67	8759	0	115	1.495535714	5.496101777	0	2.00464846	2.24907	0.94264	25.40821918	F	1	9.512328767	M	0	15.89589041	1	1255	591	664	1	1.479726566	1.010425564	1.093346186	0
GR(bad_vision),_Ulindi-Lingala_and_PL,_Khaya-Yahimba_F77Moko(34m,aud)_12.9.17(khaya_yahimba)_R1.eaf	Khaya	1.PL	Entry	55.168	1	Yahimba	Bonobo	La_Vallee	NA	NA	NA	Khaya_@_Yahimba	262	131	42	1838	1292	66	0.9375	1.153309175	1.060791625	1.150493899	1.07552	0.05162	9.583561644	F	1	17.38356164	F	1	-7.8	0	740	1317	-577	0	-1.100392548	-0.248721947	-0.449592092	1
GR(bad_vision),_Ulindi-Lingala_and_PL,_Khaya-Yahimba_F77Moko(34m,aud)_12.9.17(khaya_yahimba)_R1.eaf	Yahimba	1.PL	Exit	8.7	1	Khaya	Bonobo	La_Vallee	NA	Out_of_sight	0	Khaya_@_Yahimba	262	131	42	1838	1292	66	0.9375	1.153309175	1.060791625	1.150493899	1.07552	0.05162	17.38356164	F	1	9.583561644	F	1	7.8	1	1317	740	577	1	1.29884795	-0.248721947	0.566188987	1
GR(ends_with_Sex),_Daniela-Ukela_F57Lingala_5.8.17_R1.eaf	Daniela	GR	Entry	5.455	1	Ukela	Bonobo	La_Vallee	NA	NA	NA	Daniela_@_Ukela	262	131	40	6787	0	103	0.892857143	4.258710214	0	1.795467751	1.73676	0.5286	33.21643836	F	1	50.72453776	F	1	-17.50809941	0	1663	1482	181	1	0.475538386	0.460748208	-1.081726945	1
GR(ends_with_Sex),_Daniela-Ukela_F57Lingala_5.8.17_R1.eaf	Daniela	GR	Exit	NA	0	Mutual	Bonobo	La_Vallee	NA	NA	NA	Daniela_@_Ukela	262	131	40	6787	0	103	0.892857143	4.258710214	0	1.795467751	1.73676	0.5286	33.21643836	F	1	50.72453776	F	1	-17.50809941	0	1663	1482	181	1	0.475538386	0.460748208	-1.081726945	1
GR,_Belle-Kallie_into_PL,_Belle-Maddie_F15Belle_3.2.17(Belle_Kallie)_R1.eaf	Belle	GR	Exit	6.54	1	Kallie	Bonobo	San_Diego	0	bilateral	2	Belle_@_Kallie	81000	13	159	2428	3385	124	3.239494054	0.711610472	3.761545254	1.883770736	2.39911	1.62923	13.98082192	F	1	5.210958904	F	1	8.769863014	1	1100	761	339	1	0.804030586	1.171409325	0.629340814	1
GR,_Belle-Maddie_into_Sex,_Kallie-Vic_into_PL,_Belle-VIc_and_PL,_Belle-Maddie_F28Belle_21.2.17(Belle_Vic)_R1.eaf	Belle	1.PL	Exit	18.81	1	Vic	Bonobo	San_Diego	0	unilateral	1	Belle_@_Vic	216000	33	129	36	2213	104	0.985600785	0.003956648	0.922189769	0.59247628	0.62606	-0.44786	17.69589041	M	0	5.210958904	F	1	12.48493151	1	985	761	224	1	0.564938162	-0.73096509	0.871244422	0
GR(example_pres.,_politeness),_Kelele-Ulindi_F63P2Khalessi(1h26m)_11.8.17_R1.eaf	Kelele	GR	Entry	4.047	1	Ulindi	Bonobo	La_Vallee	NA	NA	NA	Kelele_@_Ulindi	262	131	19	4372	0	36	0.424107143	2.743344785	0	0.627542127	0.94875	-0.16321	25.40821918	F	1	14.62890935	M	0	10.77930983	1	1255	417	838	1	1.841483799	-0.384738418	0.760184279	0
GR(example_pres.,_politeness),_Kelele-Ulindi_F63P2Khalessi(1h26m)_11.8.17_R1.eaf	Ulindi	GR	Exit	6.728	1	Kelele	Bonobo	La_Vallee	1	mutual	3	Kelele_@_Ulindi	262	131	19	4372	0	36	0.424107143	2.743344785	0	0.627542127	0.94875	-0.16321	14.62890935	M	0	25.40821918	F	1	-10.77930983	0	417	1255	-838	0	-1.643028397	-0.384738418	-0.643587384	0
GR(int._res.),_David-Daniela_F34Daniela(aud,2m)_4.7.17_R1.eaf	Daniela	GR	Exit	2.151	1	David	Bonobo	La_Vallee	0	unilateral	1	Daniela_@_David	262	131	25	18151	0	96	0.558035714	11.38939872	0	1.673445671	3.40522	1.33509	17.61369863	M	0	50.72453776	F	1	-33.11083913	0	1428	1482	-54	0	-0.013041785	2.250903937	-2.097686419	0
GR(int._res.),_David-Daniela_F34Daniela(aud,2m)_4.7.17_R1.eaf	David	GR	Entry	19.4	1	Daniela	Bonobo	La_Vallee	NA	NA	NA	Daniela_@_David	262	131	25	18151	0	96	0.558035714	11.38939872	0	1.673445671	3.40522	1.33509	50.72453776	F	1	17.61369863	M	0	33.11083913	1	1482	1428	54	1	0.211497187	2.250903937	2.214283314	0
GR(interruption_3x_res.,_example_pres.),_Diwani-Kelele_F63P2Khalessi(1h24m)_11.8.17_R1.eaf	Diwani	GR	Exit	6.3	1	Mutual	Bonobo	La_Vallee	0	unilateral	1	Diwani_@_Kelele	262	131	16	6943	0	31	0.357142857	4.356597173	0	0.540383498	1.31353	0.00444	14.62890935	M	0	22.57426454	M	0	-7.945355191	0	417	953	-536	0	-1.015150901	0.006648254	-0.459056775	1
GR(interruption_3x_res.,_example_pres.),_Diwani-Kelele_F63P2Khalessi(1h24m)_11.8.17_R1.eaf	Diwani	GR	Entry	10.49	1	Kelele	Bonobo	La_Vallee	NA	NA	NA	Diwani_@_Kelele	262	131	16	6943	0	31	0.357142857	4.356597173	0	0.540383498	1.31353	0.00444	14.62890935	M	0	22.57426454	M	0	-7.945355191	0	417	953	-536	0	-1.015150901	0.006648254	-0.459056775	1
GR(interruption_3x_res.,_example_pres.),_Diwani-Kelele_F63P2Khalessi(1h24m)_11.8.17_R1.eaf	Diwani	GR	Entry	5.541	1	Kelele	Bonobo	La_Vallee	NA	NA	NA	Diwani_@_Kelele	262	131	16	6943	0	31	0.357142857	4.356597173	0	0.540383498	1.31353	0.00444	14.62890935	M	0	22.57426454	M	0	-7.945355191	0	417	953	-536	0	-1.015150901	0.006648254	-0.459056775	1
GR(interruption_3x_res.,_example_pres.),_Diwani-Kelele_F63P2Khalessi(1h24m)_11.8.17_R1.eaf	Diwani	GR	Exit	20.032	1	Kelele	Bonobo	La_Vallee	1	mutual	3	Diwani_@_Kelele	262	131	16	6943	0	31	0.357142857	4.356597173	0	0.540383498	1.31353	0.00444	14.62890935	M	0	22.57426454	M	0	-7.945355191	0	417	953	-536	0	-1.015150901	0.006648254	-0.459056775	1
GR(interruption_res),_Ulindi-Kelele_F21Lokoro_12.6.17_R1.eaf	Kelele	GR	Exit	13.833	1	Ulindi	Bonobo	La_Vallee	0	bilateral	2	Kelele_@_Ulindi	262	131	19	4372	0	36	0.424107143	2.743344785	0	0.627542127	0.94875	-0.16321	25.40821918	F	1	14.62890935	M	0	10.77930983	1	1255	417	838	1	1.841483799	-0.384738418	0.760184279	0
GR(interruption_res),_Ulindi-Kelele_F21Lokoro_12.6.17_R1.eaf	Ulindi	GR	Entry	22.141	1	Kelele	Bonobo	La_Vallee	NA	NA	NA	Kelele_@_Ulindi	262	131	19	4372	0	36	0.424107143	2.743344785	0	0.627542127	0.94875	-0.16321	14.62890935	M	0	25.40821918	F	1	-10.77930983	0	417	1255	-838	0	-1.643028397	-0.384738418	-0.643587384	0
GR(nice_entry-invitationacceptance),_Diwani-Ukela_F43Lucy(aud,47min)_13.7.17(Diwani_Ukela)_R1.eaf	Ukela	GR	Entry	5.591	1	Diwani	Bonobo	La_Vallee	NA	NA	NA	Diwani_@_Ukela	262	131	24	11001	0	58	0.535714286	6.902913078	0	1.011040093	2.11242	0.53705	22.57426454	M	0	33.21643836	F	1	-10.64217382	0	953	1663	-710	0	-1.376908133	0.863808456	-0.634657886	0
GR(nice_entry-invitationacceptance),_Diwani-Ukela_F43Lucy(aud,47min)_13.7.17(Diwani_Ukela)_R1.eaf	Ukela	GR	Exit	8.415	1	Diwani	Bonobo	La_Vallee	0	unilateral	1	Diwani_@_Ukela	262	131	24	11001	0	58	0.535714286	6.902913078	0	1.011040093	2.11242	0.53705	22.57426454	M	0	33.21643836	F	1	-10.64217382	0	953	1663	-710	0	-1.376908133	0.863808456	-0.634657886	0
GR(nice_with_imitation_at_entry),_Lingala-Ukela_into_GR(end_uncertain),_Swahili-Lingala_F70P2Ukela(aud,5m)_30.8.17_R1.eaf	Ukela	GR	Exit	4.441	1	Lingala	Bonobo	La_Vallee	0	bilateral	2	Lingala_@_Ukela	262	131	23	2765	0	31	0.513392857	1.734983607	0	0.540383498	0.69719	-0.29495	15.64109589	F	1	33.21643836	F	1	-17.57534247	0	1207	1663	-456	0	-0.848825736	-0.654646942	-1.086105421	1
GR(nice_with_imitation_at_entry),_Lingala-Ukela_into_GR(end_uncertain),_Swahili-Lingala_F70P2Ukela(aud,5m)_30.8.17_R1.eaf	Ukela	GR	Entry	4.263	1	Lingala	Bonobo	La_Vallee	NA	NA	NA	Lingala_@_Ukela	262	131	23	2765	0	31	0.513392857	1.734983607	0	0.540383498	0.69719	-0.29495	15.64109589	F	1	33.21643836	F	1	-17.57534247	0	1207	1663	-456	0	-0.848825736	-0.654646942	-1.086105421	1
GR(sex_to_suspend),_Yahimba-Lucy_into_PL,_Yuli-Khaya_into_GR,_Khaya-Lucy_F30rUkela(13)_12.9.17(Yahimba_Lucy)_R1.eaf	Yahimba	MX	Entry	6.675	1	Lucy	Bonobo	La_Vallee	NA	NA	NA	Lucy_@_Yahimba	262	131	51	7387	0	74	1.138392857	4.635198519	0	1.289947705	1.76588	0.50618	15.26575342	F	1	9.583561644	F	1	5.682191781	1	1003	740	263	1	0.646021679	0.49199219	0.428289659	1
GR(sex_to_suspend),_Yahimba-Lucy_into_PL,_Yuli-Khaya_into_GR,_Khaya-Lucy_F30rUkela(13)_12.9.17(yuli_khaya)_R1.eaf	Khaya	1.PL	Entry	26.014	1	Yuli	Bonobo	La_Vallee	NA	NA	NA	Khaya_@_Yuli	262	131	57	113	298	60	1.272321429	0.070905298	0.244671753	1.045903544	0.65845	-0.10436	4.649315068	F	1	17.38356164	F	1	-12.73424658	0	623	1317	-694	0	-1.343643101	-0.696212597	-0.770881471	1
GR(sex_to_suspend),_Yahimba-Lucy_into_PL,_Yuli-Khaya_into_GR,_Khaya-Lucy_F30rUkela(13)_12.9.17(yuli_khaya)_R1.eaf	Yuli	1.PL	Exit	10.8	1	Khaya	Bonobo	La_Vallee	0	bilateral	2	Khaya_@_Yuli	262	131	57	113	298	60	1.272321429	0.070905298	0.244671753	1.045903544	0.65845	-0.10436	17.38356164	F	1	4.649315068	F	1	12.73424658	1	1317	623	694	1	1.542098503	-0.696212597	0.887478366	1
GR(start_missing),_Lucy-Ukela_into_GR(sex_violation),_Daniela-Ukela_into_GR(nice_interruption),_Lucy-Ukela_F38rDaniela(2m)_14.9.17(Lucy_ukela_2nd_IA)_R1.eaf	Lucy	GR	Entry	3.734	1	Ukela	Bonobo	La_Vallee	NA	NA	NA	Lucy_@_Ukela	262	131	26	1375	0	39	0.580357143	0.8627857	0	0.679837304	0.53075	-0.34877	33.21643836	F	1	15.26575342	F	1	17.95068493	1	1663	1003	660	1	1.471410308	-0.833226901	1.227142429	1
GR(start_missing),_Lucy-Ukela_into_GR(sex_violation),_Daniela-Ukela_into_GR(nice_interruption),_Lucy-Ukela_F38rDaniela(2m)_14.9.17(Lucy_ukela_2nd_IA)_R1.eaf	Ukela	GR	Exit	26.3	1	Lucy	Bonobo	La_Vallee	0	unilateral	1	Lucy_@_Ukela	262	131	26	1375	0	39	0.580357143	0.8627857	0	0.679837304	0.53075	-0.34877	15.26575342	F	1	33.21643836	F	1	-17.95068493	0	1003	1663	-660	0	-1.272954906	-0.833226901	-1.110545534	1
GR(very_short),_Kelele-Khalessi_into_PL(very_short),_Kelele-Khalessi_into_PL,_Khalessi-Lokoro_into_PL,_Ulindi-Lokoro_F59Moko(26m)_7.8.17(khalessi_kelele)_R1.eaf	Kelele	GR	Entry	7.371	1	Khalessi	Bonobo	La_Vallee	NA	NA	NA	Kelele_@_Khalessi	262	131	33	715	23	29	0.736607143	0.448648564	0.018884061	0.505520046	0.42741	-0.40442	6.238198967	F	1	14.62890935	M	0	-8.390710383	0	631	417	214	1	0.544147516	-0.944104413	-0.48805571	0
GR(very_short),_Kelele-Khalessi_into_PL(very_short),_Kelele-Khalessi_into_PL,_Khalessi-Lokoro_into_PL,_Ulindi-Lokoro_F59Moko(26m)_7.8.17(khalessi_kelele)_R1.eaf	Khalessi	GR	Exit	10.558	1	Kelele	Bonobo	La_Vallee	0	bilateral	2	Kelele_@_Khalessi	262	131	33	715	23	29	0.736607143	0.448648564	0.018884061	0.505520046	0.42741	-0.40442	14.62890935	M	0	6.238198967	F	1	8.390710383	1	417	631	-214	0	-0.345692114	-0.944104413	0.604652604	0
GR,_Belle-Maddie_into_Sex,_Kallie-Vic_into_PL,_Belle-VIc_and_PL,_Belle-Maddie_F28Belle_21.2.17(Belle_Vic)_R1.eaf	Vic	1.PL	Entry	0.782	1	Belle	Bonobo	San_Diego	NA	NA	NA	Belle_@_Vic	216000	33	129	36	2213	104	0.985600785	0.003956648	0.922189769	0.59247628	0.62606	-0.44786	5.210958904	F	1	17.69589041	M	0	-12.48493151	0	761	985	-224	0	-0.366482759	-0.73096509	-0.754647527	0
GR,_Erin-Kallie_and_GR,_Makasi-Mali_F19Erin_8.2.17(Erin_Kallie)_R1.eaf	Erin	GR	Exit	11.022	1	Mutual	Bonobo	San_Diego	0	bilateral	2	Erin_@_Kallie	174600	23	141	16979	0	200	1.332723191	2.308588541	0	1.409539127	1.26271	0.51473	13.98082192	F	1	27.20547945	M	0	-13.22465753	0	1100	1072	28	1	0.157441509	-0.047878504	-0.802814175	0
GR,_Erin-Kallie_and_GR,_Makasi-Mali_F19Erin_8.2.17(Erin_Kallie)_R1.eaf	Erin	GR	Entry	NA	0	Kallie	Bonobo	San_Diego	NA	NA	NA	Erin_@_Kallie	174600	23	141	16979	0	200	1.332723191	2.308588541	0	1.409539127	1.26271	0.51473	13.98082192	F	1	27.20547945	M	0	-13.22465753	0	1100	1072	28	1	0.157441509	-0.047878504	-0.802814175	0
GR,_Erin-Kallie_and_GR,_Makasi-Mali_F19Erin_8.2.17_R1.eaf	Makasi	GR	Exit	0.804	1	Mali	Bonobo	San_Diego	1	mutual	3	Makasi_@_Mali	126000	16	39	31048	2919	149	0.510809709	5.849809876	2.08524067	1.455147786	2.47525	1.10154	11.50684932	F	1	14.87754323	M	0	-3.370693914	0	932	904	28	1	0.157441509	1.253102897	-0.161181495	0
GR,_Erin-Kallie_and_GR,_Makasi-Mali_F19Erin_8.2.17_R1.eaf	Mali	GR	Entry	11.454	1	Makasi	Bonobo	San_Diego	NA	NA	NA	Makasi_@_Mali	126000	16	39	31048	2919	149	0.510809709	5.849809876	2.08524067	1.455147786	2.47525	1.10154	14.87754323	M	0	11.50684932	F	1	3.370693914	1	904	932	-28	0	0.041013894	1.253102897	0.27777839	0
GR,_Erin-Kallie,Loretta-Erin-Kallie,Loretta-Erin-Kallie-Makasi_F54KallieP2_28.3.17(erin_kallie_2nd_IA)_R1.eaf	Erin	GR	Entry	13.412	1	Kallie	Bonobo	San_Diego	NA	NA	NA	Erin_@_Kallie	174600	23	141	16979	0	200	1.332723191	2.308588541	0	1.409539127	1.26271	0.51473	13.98082192	F	1	27.20547945	M	0	-13.22465753	0	1100	1072	28	1	0.157441509	-0.047878504	-0.802814175	0
GR,_Daniela-David_F71Diwani(6m)_29.8.17_R1.eaf	Daniela	GR	Entry	2.956	1	David	Bonobo	La_Vallee	NA	NA	NA	Daniela_@_David	262	131	25	18151	0	96	0.558035714	11.38939872	0	1.673445671	3.40522	1.33509	17.61369863	M	0	50.72453776	F	1	-33.11083913	0	1428	1482	-54	0	-0.013041785	2.250903937	-2.097686419	0
GR,_Daniela-David_F71Diwani(6m)_29.8.17_R1.eaf	David	GR	Exit	7.82	1	Daniela	Bonobo	La_Vallee	0	bilateral	2	Daniela_@_David	262	131	25	18151	0	96	0.558035714	11.38939872	0	1.673445671	3.40522	1.33509	50.72453776	F	1	17.61369863	M	0	33.11083913	1	1482	1428	54	1	0.211497187	2.250903937	2.214283314	0
GR,_Daniela-Diwani_and_GR_rejection,_Diwani-Khaya_F43Daniela(55min)_14.7.17(Diwani_Daniela)_R1.eaf	Diwani	GR	Entry	2.455	1	Daniela	Bonobo	La_Vallee	NA	NA	NA	Daniela_@_Diwani	262	131	23	4547	0	57	0.513392857	2.853153874	0	0.993608367	1.09004	-0.01285	50.72453776	F	1	22.57426454	M	0	28.15027322	1	1482	953	529	1	1.199052851	-0.233142873	1.891280173	0
GR,_Daniela-Diwani_and_GR_rejection,_Diwani-Khaya_F43Daniela(55min)_14.7.17(Diwani_Daniela)_R1.eaf	Diwani	GR	Exit	6.833	1	Daniela	Bonobo	La_Vallee	0	unilateral	1	Daniela_@_Diwani	262	131	23	4547	0	57	0.513392857	2.853153874	0	0.993608367	1.09004	-0.01285	50.72453776	F	1	22.57426454	M	0	28.15027322	1	1482	953	529	1	1.199052851	-0.233142873	1.891280173	0
GR,_Daniela-Diwani_F46Yuli(13min)_20.7.17_R1.eaf	Daniela	GR	Exit	3.21	1	Diwani	Bonobo	La_Vallee	0	unilateral	1	Daniela_@_Diwani	262	131	23	4547	0	57	0.513392857	2.853153874	0	0.993608367	1.09004	-0.01285	22.57426454	M	0	50.72453776	F	1	-28.15027322	0	953	1482	-529	0	-1.000597449	-0.233142873	-1.774683278	0
GR,_Daniela-Diwani_F46Yuli(13min)_20.7.17_R1.eaf	Diwani	GR	Entry	13.482	1	Daniela	Bonobo	La_Vallee	NA	NA	NA	Daniela_@_Diwani	262	131	23	4547	0	57	0.513392857	2.853153874	0	0.993608367	1.09004	-0.01285	50.72453776	F	1	22.57426454	M	0	28.15027322	1	1482	953	529	1	1.199052851	-0.233142873	1.891280173	0
GR,_Daniela-Kelele_into_GR(_2sep._IA),_Lingala-Kelele_and_GR,_Kelele-Swahili_and_GR(bad_vis),_Ukela-Daniela_F33Moko(18,f)_4.7.17_R1.eaf	Daniela	GR	Exit	13	1	Kelele	Bonobo	La_Vallee	0	unilateral	1	Daniela_@_Kelele	262	131	35	2442	0	57	0.78125	1.532307403	0	0.993608367	0.82679	-0.10468	14.62890935	M	0	50.72453776	F	1	-36.09562842	0	417	1482	-1065	0	-2.114976051	-0.515594053	-2.292038501	0
GR,_Daniela-Kelele_into_GR(_2sep._IA),_Lingala-Kelele_and_GR,_Kelele-Swahili_and_GR(bad_vis),_Ukela-Daniela_F33Moko(18,f)_4.7.17_R1.eaf	Daniela	GR	Entry	3.186	1	Kelele	Bonobo	La_Vallee	NA	NA	NA	Daniela_@_Kelele	262	131	35	2442	0	57	0.78125	1.532307403	0	0.993608367	0.82679	-0.10468	14.62890935	M	0	50.72453776	F	1	-36.09562842	0	417	1482	-1065	0	-2.114976051	-0.515594053	-2.292038501	0
GR,_Daniela-Kelele_F76Yahimba(18,aud)_7.9.17_R1.eaf	Daniela	GR	Entry	254.145	1	Kelele	Bonobo	La_Vallee	NA	NA	NA	Daniela_@_Kelele	262	131	35	2442	0	57	0.78125	1.532307403	0	0.993608367	0.82679	-0.10468	14.62890935	M	0	50.72453776	F	1	-36.09562842	0	417	1482	-1065	0	-2.114976051	-0.515594053	-2.292038501	0
GR,_Daniela-Kelele_F76Yahimba(18,aud)_7.9.17_R1.eaf	Kelele	GR	Exit	65.9	1	Daniela	Bonobo	La_Vallee	1	mutual	3	Daniela_@_Kelele	262	131	35	2442	0	57	0.78125	1.532307403	0	0.993608367	0.82679	-0.10468	50.72453776	F	1	14.62890935	M	0	36.09562842	1	1482	417	1065	1	2.313431453	-0.515594053	2.408635395	0
GR,_Daniela-Khaya_F60Loto(18m)_4.8.17_R1.eaf	Daniela	GR	Exit	111	1	Khaya	Bonobo	La_Vallee	0	bilateral	2	Daniela_@_Khaya	262	131	43	3262	0	77	0.959821429	2.04684142	0	1.342242882	1.08723	0.12215	17.38356164	F	1	50.72453776	F	1	-33.34097612	0	1317	1482	-165	0	-0.24381795	-0.236157832	-2.112671598	1
GR,_Daniela-Khaya_F60Loto(18m)_4.8.17_R1.eaf	Daniela	GR	Entry	23.488	1	Khaya	Bonobo	La_Vallee	NA	NA	NA	Daniela_@_Khaya	262	131	43	3262	0	77	0.959821429	2.04684142	0	1.342242882	1.08723	0.12215	17.38356164	F	1	50.72453776	F	1	-33.34097612	0	1317	1482	-165	0	-0.24381795	-0.236157832	-2.112671598	1
GR,_Ukela-David_F69Swahili(3m,aud)_31.8.17(Ukela_David)_R1.eaf	Ukela	GR	Entry	3.744	1	David	Bonobo	La_Vallee	NA	NA	NA	David_@_Ukela	262	131	42	11080	0	104	0.9375	6.952484038	0	1.812899477	2.42572	0.90539	17.61369863	M	0	33.21643836	F	1	-15.60273973	0	1428	1663	-235	0	-0.389352469	1.199960231	-0.957661027	0
GR,_Daniela-Ulindi_F69Swahili(3m,aud)_31.8.17(Ulindi_Daniela)_R1.eaf	Ulindi	GR	Entry	3.61	1	Daniela	Bonobo	La_Vallee	NA	NA	NA	Daniela_@_Ulindi	262	131	35	1747	0	57	0.78125	1.096208449	0	0.993608367	0.71777	-0.16259	50.72453776	F	1	25.40821918	F	1	25.31631859	1	1482	1255	227	1	0.571175355	-0.632565858	1.706749564	1
GR,_Daniela-Ulindi_F69Swahili(3m,aud)_31.8.17(Ulindi_Daniela)_R1.eaf	Daniela	GR	Exit	18.438	1	Ulindi	Bonobo	La_Vallee	1	mutual	3	Daniela_@_Ulindi	262	131	35	1747	0	57	0.78125	1.096208449	0	0.993608367	0.71777	-0.16259	25.40821918	F	1	50.72453776	F	1	-25.31631859	0	1255	1482	-227	0	-0.372719953	-0.632565858	-1.590152669	1
GR,_Daniela-Ulindi_F32Lokoro_3.7.17_R1.eaf	Ulindi	GR	Entry	14.091	1	Daniela	Bonobo	La_Vallee	NA	NA	NA	Daniela_@_Ulindi	262	131	35	1747	0	57	0.78125	1.096208449	0	0.993608367	0.71777	-0.16259	50.72453776	F	1	25.40821918	F	1	25.31631859	1	1482	1255	227	1	0.571175355	-0.632565858	1.706749564	1
GR,_Daniela-Ulindi_F32Lokoro_3.7.17_R1.eaf	Ulindi	GR	Exit	16.545	1	Daniela	Bonobo	La_Vallee	1	mutual	3	Daniela_@_Ulindi	262	131	35	1747	0	57	0.78125	1.096208449	0	0.993608367	0.71777	-0.16259	50.72453776	F	1	25.40821918	F	1	25.31631859	1	1482	1255	227	1	0.571175355	-0.632565858	1.706749564	1
GR,_Daniela-Ulindi_F49David(39m)_21.7.17_R1.eaf	Ulindi	GR	Exit	1	1	Mutual	Bonobo	La_Vallee	0	unilateral	1	Daniela_@_Ulindi	262	131	35	1747	0	57	0.78125	1.096208449	0	0.993608367	0.71777	-0.16259	50.72453776	F	1	25.40821918	F	1	25.31631859	1	1482	1255	227	1	0.571175355	-0.632565858	1.706749564	1
GR,_Daniela-Ulindi_F49David(39m)_21.7.17_R1.eaf	Ulindi	GR	Entry	3.187	1	Daniela	Bonobo	La_Vallee	NA	NA	NA	Daniela_@_Ulindi	262	131	35	1747	0	57	0.78125	1.096208449	0	0.993608367	0.71777	-0.16259	50.72453776	F	1	25.40821918	F	1	25.31631859	1	1482	1255	227	1	0.571175355	-0.632565858	1.706749564	1
GR,_David-Daniela_F18Lokoro_8.6.17_R1.eaf	Daniela	GR	Exit	1.516	1	Mutual	Bonobo	La_Vallee	0	unilateral	1	Daniela_@_David	262	131	25	18151	0	96	0.558035714	11.38939872	0	1.673445671	3.40522	1.33509	17.61369863	M	0	50.72453776	F	1	-33.11083913	0	1428	1482	-54	0	-0.013041785	2.250903937	-2.097686419	0
GR,_David-Daniela_F49David_21.7.17_R1.eaf	David	GR	Exit	9.111	1	Daniela	Bonobo	La_Vallee	1	mutual	3	Daniela_@_David	262	131	25	18151	0	96	0.558035714	11.38939872	0	1.673445671	3.40522	1.33509	50.72453776	F	1	17.61369863	M	0	33.11083913	1	1482	1428	54	1	0.211497187	2.250903937	2.214283314	0
GR,_David-Daniela_F49David_21.7.17_R1.eaf	David	GR	Entry	13.101	1	Daniela	Bonobo	La_Vallee	NA	NA	NA	Daniela_@_David	262	131	25	18151	0	96	0.558035714	11.38939872	0	1.673445671	3.40522	1.33509	50.72453776	F	1	17.61369863	M	0	33.11083913	1	1482	1428	54	1	0.211497187	2.250903937	2.214283314	0
GR,_David-Daniela_F57P2David(17,aud)_9.8.17_R1.eaf	Daniela	GR	Exit	NA	0	Mutual	Bonobo	La_Vallee	NA	NA	NA	Daniela_@_David	262	131	25	18151	0	96	0.558035714	11.38939872	0	1.673445671	3.40522	1.33509	17.61369863	M	0	50.72453776	F	1	-33.11083913	0	1428	1482	-54	0	-0.013041785	2.250903937	-2.097686419	0
GR,_David-Daniela_F57P2David(17,aud)_9.8.17_R1.eaf	Daniela	GR	Entry	4.371	1	David	Bonobo	La_Vallee	NA	NA	NA	Daniela_@_David	262	131	25	18151	0	96	0.558035714	11.38939872	0	1.673445671	3.40522	1.33509	17.61369863	M	0	50.72453776	F	1	-33.11083913	0	1428	1482	-54	0	-0.013041785	2.250903937	-2.097686419	0
GR,_David-Lingala_F11Diwani_26.5.17_R1.eaf	Lingala	GR	Exit	1.874	1	Mutual	Bonobo	La_Vallee	0	unilateral	1	David_@_Lingala	262	131	24	232	0	33	0.535714286	0.145575478	0	0.575246949	0.31413	-0.48878	17.61369863	M	0	15.64109589	F	1	1.97260274	1	1428	1207	221	1	0.558700968	-1.065646938	0.186742841	0
GR,_David-Lingala_F11Diwani_26.5.17_R1.eaf	Lingala	GR	Entry	4.03	1	David	Bonobo	La_Vallee	NA	NA	NA	David_@_Lingala	262	131	24	232	0	33	0.535714286	0.145575478	0	0.575246949	0.31413	-0.48878	17.61369863	M	0	15.64109589	F	1	1.97260274	1	1428	1207	221	1	0.558700968	-1.065646938	0.186742841	0
GR,_David-Ukela_into_GR,_David-Lingala_and_GR(bad_vision),_Ukela-Moko_F56P2Yuli(6m)_2.8.17(David_Lingala)_R1.eaf	David	GR	Entry	1.785	1	Lingala	Bonobo	La_Vallee	NA	NA	NA	David_@_Lingala	262	131	24	232	0	33	0.535714286	0.145575478	0	0.575246949	0.31413	-0.48878	15.64109589	F	1	17.61369863	M	0	-1.97260274	0	1207	1428	-221	0	-0.360245566	-1.065646938	-0.070145946	0
GR,_David-Ukela_into_GR,_David-Lingala_and_GR(bad_vision),_Ukela-Moko_F56P2Yuli(6m)_2.8.17(David_Lingala)_R1.eaf	Lingala	GR	Exit	3.105	1	David	Bonobo	La_Vallee	0	unilateral	1	David_@_Lingala	262	131	24	232	0	33	0.535714286	0.145575478	0	0.575246949	0.31413	-0.48878	17.61369863	M	0	15.64109589	F	1	1.97260274	1	1428	1207	221	1	0.558700968	-1.065646938	0.186742841	0
GR,_David-Ukela_into_PL,_Loto-Yuli_into_PL,_Moko-Yahimba_into_PL,_Loto-Yuli_into_PL+Sex,_Loto-Yahimba_F8Diwani(3)_23.5.17(loto_yuli)_R1.eaf	Yuli	1.PL	Entry	22.756	1	Loto	Bonobo	La_Vallee	NA	NA	NA	Loto_@_Yuli	262	131	44	340	5736	52	0.982142857	0.213343373	4.709520714	0.906449739	1.70286	0.25272	9.512328767	M	0	4.649315068	F	1	4.863013699	1	591	623	-32	0	0.032697635	0.424375578	0.374949556	0
GR,_David-Ukela_into_PL,_Loto-Yuli_into_PL,_Moko-Yahimba_into_PL,_Loto-Yuli_into_PL+Sex,_Loto-Yahimba_F8Diwani(3)_23.5.17(loto_yuli)_R1.eaf	Yuli	1.PL	Exit	2.702	1	Loto	Bonobo	La_Vallee	0	unilateral	1	Loto_@_Yuli	262	131	44	340	5736	52	0.982142857	0.213343373	4.709520714	0.906449739	1.70286	0.25272	9.512328767	M	0	4.649315068	F	1	4.863013699	1	591	623	-32	0	0.032697635	0.424375578	0.374949556	0
GR,_David-Ukela_F20Ulindi(aud,16min)_12.6.17_R1.eaf	David	GR	Entry	4.394	1	Ukela	Bonobo	La_Vallee	NA	NA	NA	David_@_Ukela	262	131	42	11080	0	104	0.9375	6.952484038	0	1.812899477	2.42572	0.90539	33.21643836	F	1	17.61369863	M	0	15.60273973	1	1663	1428	235	1	0.587807872	1.199960231	1.074257922	0
GR,_David-Ukela_F20Ulindi(aud,16min)_12.6.17_R1.eaf	Ukela	GR	Exit	33.262	1	David	Bonobo	La_Vallee	1	mutual	3	David_@_Ukela	262	131	42	11080	0	104	0.9375	6.952484038	0	1.812899477	2.42572	0.90539	17.61369863	M	0	33.21643836	F	1	-15.60273973	0	1428	1663	-235	0	-0.389352469	1.199960231	-0.957661027	0
GR,_David-Ukela_F40Ukela_11.7.17_R1.eaf	Ukela	GR	Entry	1.731	1	David	Bonobo	La_Vallee	NA	NA	NA	David_@_Ukela	262	131	42	11080	0	104	0.9375	6.952484038	0	1.812899477	2.42572	0.90539	17.61369863	M	0	33.21643836	F	1	-15.60273973	0	1428	1663	-235	0	-0.389352469	1.199960231	-0.957661027	0
GR,_David-Ukela_F40Ukela_11.7.17_R1.eaf	Ukela	GR	Exit	4.925	1	David	Bonobo	La_Vallee	0	unilateral	1	David_@_Ukela	262	131	42	11080	0	104	0.9375	6.952484038	0	1.812899477	2.42572	0.90539	17.61369863	M	0	33.21643836	F	1	-15.60273973	0	1428	1663	-235	0	-0.389352469	1.199960231	-0.957661027	0
[truncated: 1,143 more rows]
